# Supplementary material for: ARN: analysis and prediction by adipogenic professional database
Source: BMC Syst Biol. 2016 Aug 8;10:57. doi: 10.1186/s12918-016-0321-0 (PMC4977645; doi:10.1186/s12918-016-0321-0)
Supplement: Additional file 1: Table S1. — All tables of the ARN database. (XLSX 3574 kb) [file 12918_2016_321_MOESM1_ESM.xlsx]

## Sheet: Node
Symbol	GeneID	Classification	Function	DifDirection	Aliases	FullName	OtherFullName	MapLocation	Chromosome	GenomicVersion	StartPosition	EndPosition	Orientation	ExonCount	OMIM	NCBISummary	AddTime
2510009e07rik	72190	,12,	,11,	NULL	,AI194952,	RIKEN cDNA 2510009E07 gene	NULL	16 B1	16	NC_000082.6	21649042	21694665	1	3	NULL	NULL	2015-12-20 09:22:53
abat	18	,1,	,1,	,1,	,GABA-AT,GABAT,NPD009,	4-aminobutyrate aminotransferase	(S)-3-amino-2-methylpropionate transaminase|4-aminobutyrate transaminase|GABA aminotransferase|GABA transaminase|GABA transferase|gamma-amino-N-butyrate transaminase	16p13.2	16	NC_000016.10	8674587	8784575	2	20	137150	4-aminobutyrate aminotransferase (ABAT) is responsible for catabolism of gamma-aminobutyric acid (GABA), an important, mostly inhibitory neurotransmitter in the central nervous system, into succinic semialdehyde. The active enzyme is a homodimer of 50-kD subunits complexed to pyridoxal-5-phosphate. The protein sequence is over 95% similar to the pig protein. GABA is estimated to be present in nea…	2015-12-20 09:22:53
abca1	19	,5,	,10,	NULL	,ABC-1,ABC1,CERP,HDLDT1,TGD,	ATP-binding cassette, sub-family A (ABC1), member 1	ATP-binding cassette transporter A1|cholesterol efflux regulatory protein|membrane-bound	9q31.1	9	NC_000009.12	104781002	104928246	1	53	600046	The membrane-associated protein encoded by this gene is a member of the superfamily of ATP-binding cassette (ABC) transporters. ABC proteins transport various molecules across extra- and intracellular membranes. ABC genes are divided into seven distinct subfamilies (ABC1, MDR/TAP, MRP, ALD, OABP, GCN20, White). This protein is a member of the ABC1 subfamily. Members of the ABC1 subfamily comprise…	2015-12-20 09:22:53
abcb1	5243	,7,	,6,	NULL	,ABC20,CD243,CLCS,GP170,MDR1,P-GP,PGY1,	ATP-binding cassette, sub-family B (MDR/TAP), member 1	P-glycoprotein 1|colchicin sensitivity|doxorubicin resistance	7q21.12	7	NC_000007.14	87503863	87713323	1	29	171050	The membrane-associated protein encoded by this gene is a member of the superfamily of ATP-binding cassette (ABC) transporters. ABC proteins transport various molecules across extra- and intra-cellular membranes. ABC genes are divided into seven distinct subfamilies (ABC1, MDR/TAP, MRP, ALD, OABP, GCN20, White). This protein is a member of the MDR/TAP subfamily. Members of the MDR/TAP subfamily a…	2015-12-20 09:22:53
abcb4	5244	,7,	,6,	NULL	,ABC21,GBD1,ICP3,MDR2,MDR2/3,MDR3,PFIC-3,PGY3,	ATP-binding cassette, sub-family B (MDR/TAP), member 4	ATP-binding cassette sub-family B member 4|P glycoprotein 3/multiple drug resistance 3|P-glycoprotein 3|P-glycoprotein-3/multiple drug resistance-3|multidrug resistance protein 3|multiple drug resistance 3	7q21.1	7	NC_000007.14	87402044	87477523	1	30	171060	The membrane-associated protein encoded by this gene is a member of the superfamily of ATP-binding cassette (ABC) transporters. ABC proteins transport various molecules across extra- and intra-cellular membranes. ABC genes are divided into seven distinct subfamilies (ABC1, MDR/TAP, MRP, ALD, OABP, GCN20, White). This protein is a member of the MDR/TAP subfamily. Members of the MDR/TAP subfamily a…	2015-12-20 09:22:53
abcc11	85320	,5,	,10,		,EWWD,MRP8,WW,	ATP-binding cassette, sub-family C (CFTR/MRP), member 11	ATP-binding cassette protein C11|ATP-binding cassette transporter MRP8|ATP-binding cassette transporter sub-family C member 11|multi-resistance protein 8|multidrug resistance-associated protein 8	16q12.1	16	NC_000016.10	48166910	48235177	1	33	607040	The protein encoded by this gene is a member of the superfamily of ATP-binding cassette (ABC) transporters. ABC proteins transport various molecules across extra- and intra-cellular membranes. ABC genes are divided into seven distinct subfamilies (ABC1, MDR/TAP, MRP, ALD, OABP, GCN20, White). This ABC full transporter is a member of the MRP subfamily which is involved in multi-drug resistance. Th…	2015-12-20 09:22:53
abcc2	1244	,7,	,6,	NULL	,ABC30,CMOAT,DJS,MRP2,cMRP,	ATP-binding cassette, sub-family C (CFTR/MRP), member 2	canalicular multidrug resistance protein|multidrug resistance-associated protein 2	10q24	10	NC_000010.11	99782598	99852576	2	34	601107	The protein encoded by this gene is a member of the superfamily of ATP-binding cassette (ABC) transporters. ABC proteins transport various molecules across extra- and intra-cellular membranes. ABC genes are divided into seven distinct subfamilies (ABC1, MDR/TAP, MRP, ALD, OABP, GCN20, White). This protein is a member of the MRP subfamily which is involved in multi-drug resistance. This protein is…	2015-12-20 09:22:53
abcd2	225	,5,	,10,		,ABC39,ALDL1,ALDR,ALDRP,hALDR,	ATP-binding cassette, sub-family D (ALD), member 2	adrenoleukodystrophy-like 1|adrenoleukodystrophy-related protein	12q12	12	NC_000012.12	39550353	39651328	1	12	601081	The protein encoded by this gene is a member of the superfamily of ATP-binding cassette (ABC) transporters. ABC proteins transport various molecules across extra- and intra-cellular membranes. ABC genes are divided into seven distinct subfamilies (ABC1, MDR/TAP, MRP, ALD, OABP, GCN20, White). This protein is a member of the ALD subfamily, which is involved in peroxisomal import of fatty acids and…	2015-12-20 09:22:53
abcd3	5825	,5,	,10,	NULL	,ABC43,CBAS5,PMP70,PXMP1,ZWS2,	ATP binding cassette subfamily D member 3	70 kDa peroxisomal membrane protein|ATP-binding cassette, sub-family D (ALD), member 3|Peroxisomal membrane protein-1 (70kD)|dJ824O18.1 (ATP-binding cassette, sub-family D (ALD), member 3 (PMP70, PXMP1))|peroxisomal membrane protein 1 (70kD, Zellweger syndrome)	1p21.3	1	NC_000001.11	94418086	94518663	2	27	170995	The protein encoded by this gene is a member of the superfamily of ATP-binding cassette (ABC) transporters. ABC proteins transport various molecules across extra- and intra-cellular membranes. ABC genes are divided into seven distinct subfamilies (ABC1, MDR/TAP, MRP, ALD, OABP, GCN20, White). This protein is a member of the ALD subfamily, which is involved in peroxisomal import of fatty acids and…	2016-01-03 18:36:48
abce1	6059	,5,	,10,	NULL	,ABC38,OABP,RLI,RNASEL1,RNASELI,RNS4I,	ATP-binding cassette, sub-family E (OABP), member 1	2'-5'-oligoadenylate-binding protein|RNase L inhibitor|huHP68|ribonuclease 4 inhibitor|ribonuclease L (2',5'-oligoisoadenylate synthetase-dependent) inhibitor	4q31	4	NC_000004.12	145098004	145129524	2	18	601213	The protein encoded by this gene is a member of the superfamily of ATP-binding cassette (ABC) transporters. ABC proteins transport various molecules across extra- and intra-cellular membranes. ABC genes are divided into seven distinct subfamilies (ABC1, MDR/TAP, MRP, ALD, OABP, GCN20, White). This protein is a member of the OABP subfamily. Alternatively referred to as the RNase L inhibitor, this …	2015-12-20 09:22:53
abcg1	9619	,5,	,10,	,1,	,ABC8,WHITE1,	ATP binding cassette subfamily G member 1	ABC transporter 8|ATP-binding cassette transporter 8|ATP-binding cassette transporter member 1 of subfamily G|ATP-binding cassette, sub-family G (WHITE), member 1|homolog of Drosophila white|white protein homolog (ATP-binding cassette transporter 8)	21q22.3	21	NC_000021.9	42199689	42304387	2	20	603076	The protein encoded by this gene is a member of the superfamily of ATP-binding cassette (ABC) transporters. ABC proteins transport various molecules across extra- and intra-cellular membranes. ABC genes are divided into seven distinct subfamilies (ABC1, MDR/TAP, MRP, ALD, OABP, GCN20, White). This protein is a member of the White subfamily. It is involved in macrophage cholesterol and phospholipi…	2016-01-13 16:39:28
abcg4	64137	,5,	,10,	NULL	,WHITE2,	ATP binding cassette subfamily G member 4	ATP-binding cassette, sub-family G (WHITE), member 4|ATP-binding cassette, subfamily G, member 4|putative ABC transporter	11q23.3	11	NC_000011.10	119149040	119162666	2	17	607784	The protein encoded by this gene is included in the superfamily of ATP-binding cassette (ABC) transporters. ABC proteins transport various molecules across extra- and intra-cellular membranes. ABC genes are divided into seven distinct subfamilies (ABC1, MDR/TAP, MRP, ALD, OABP, GCN20, White). This protein is a member of the White subfamily and is expressed predominantly in liver tissue. The funct…	2016-01-13 16:39:28
abcg5	64240	,5,	,10,		,STSL,	ATP-binding cassette, sub-family G (WHITE), member 5	ATP-binding cassette, subfamily G, member 5|sterolin 1|sterolin-1	2p21	2	NC_000002.12	43806155	43838865	1	15	605459	The protein encoded by this gene is a member of the superfamily of ATP-binding cassette (ABC) transporters. ABC proteins transport various molecules across extra- and intra-cellular membranes. ABC genes are divided into seven distinct subfamilies (ABC1, MDR/TAP, MRP, ALD, OABP, GCN20, White). This protein is a member of the White subfamily. The protein encoded by this gene functions as a half-tra…	2015-12-20 09:22:53
abhd2	11057	,8,	,7,	NULL	,HS1-2,LABH2,PHPS1-2,	abhydrolase domain containing 2	alpha/beta hydrolase domain containing protein 2|lung alpha/beta hydrolase 2|protein PHPS1-2	15q26.1	15	NC_000015.10	89088150	89202360	2	16	612196	This gene encodes a protein containing an alpha/beta hydrolase fold, which is a catalytic domain found in a very wide range of enzymes. The function of this protein has not been determined. Alternative splicing of this gene results in two transcript variants encoding the same protein. [provided by RefSeq, Jul 2008]	2016-01-03 18:36:48
abhd5	51099	,7,	,6,	NULL	,CDS,CGI58,IECN2,NCIE2,	abhydrolase domain containing 5	abhydrolase domain-containing protein 5|lipid droplet-binding protein CGI-58	3p21	3	NC_000003.12	43690883	43722725	2	8	604780	The protein encoded by this gene belongs to a large family of proteins defined by an alpha/beta hydrolase fold, and contains three sequence motifs that correspond to a catalytic triad found in the esterase/lipase/thioesterase subfamily. It differs from other members of this subfamily in that its putative catalytic triad contains an asparagine instead of the serine residue. Mutations in this gene …	2015-12-20 09:22:53
abhd8	79575	,3,	,3,		,unknown,	abhydrolase domain containing 8		19p13.11	19	NC_000019.10	17292131	17303473	1	5	NULL	This gene is upstream of, and in a head-to-head orientation with the gene for the mitochondrial ribosomal protein L34. The predicted protein contains alpha/beta hydrolase fold and secretory lipase domains. [provided by RefSeq, Jul 2008]	2015-12-20 09:22:53
abi3bp	25890	,7,	,6,	NULL	,NESHBP,TARSH,	ABI family, member 3 (NESH) binding protein	ABI gene family member 3-binding protein|ABI gene family, member 3 (NESH) binding protein|nesh-binding protein	3q12	3	NC_000003.12	100749335	100993493	1	68	606279	NULL	2015-12-20 09:22:53
abl1	25	,1,	,1,	NULL	,ABL,JTK7,bcr/abl,c-ABL,c-ABL1,p150,v-abl,	ABL proto-oncogene 1, non-receptor tyrosine kinase	Abelson tyrosine-protein kinase 1|bcr/c-abl oncogene protein|c-abl oncogene 1, receptor tyrosine kinase|proto-oncogene c-Abl|proto-oncogene tyrosine-protein kinase ABL1|v-abl Abelson murine leukemia viral oncogene homolog 1	9q34.1	9	NC_000009.12	130713881	130887675	2	12	189980	This gene is a protooncogene that encodes a protein tyrosine kinase involved in a variety of cellular processes, including cell division, adhesion, differentiation, and response to stress. The activity of the protein is negatively regulated by its SH3 domain, whereby deletion of the region encoding this domain results in an oncogene. The ubiquitously expressed protein has DNA-binding activity tha…	2015-12-20 09:22:53
ablim1	3983	,12,	,11,	NULL	,ABLIM,LIMAB1,LIMATIN,abLIM-1,	actin binding LIM protein 1	actin-binding LIM protein family member 1|actin-binding double-zinc-finger protein	10q25	10	NC_000010.11	114431110	114821643	1	34	602330	This gene encodes a cytoskeletal LIM protein that binds to actin filaments via a domain that is homologous to erythrocyte dematin. LIM domains, found in over 60 proteins, play key roles in the regulation of developmental pathways. LIM domains also function as protein-binding interfaces, mediating specific protein-protein interactions. The protein encoded by this gene could mediate such interactio…	2015-12-20 09:22:53
abo	28	,12,	,11,	NULL	,A3GALNT,A3GALT1,GTB,NAGAT,	ABO blood group (transferase A, alpha 1-3-N-acetylgalactosaminyltransferase; transferase B, alpha 1-3-galactosyltransferase)	ABO A3 transferase|ABO glycosyltransferase|ABO weak transfer|B(A) alpha-1,3-galactosyltransferase|fucosylglycoprotein|fucosylglycoprotein 3-alpha-galactosyltransferase|fucosylglycoprotein alpha-N-acetylgalactosaminyltransferase|glycoprotein-fucosylgalactoside alpha-N-acetylgalactosaminyltransferase|glycoprotein-fucosylgalactoside alpha-galactosyltransferase|histo-blood group A transferase|histo-b…	9q34.2	9	NC_000009.12	133255176	133275214	1	7	110300	This gene encodes proteins related to the first discovered blood group system, ABO. Which allele is present in an individual determines the blood group. The 'O' blood group is caused by a deletion of guanine-258 near the N-terminus of the protein which results in a frameshift and translation of an almost entirely different protein. Individuals with the A, B, and AB alleles express glycosyltransfe…	2015-12-20 09:22:53
acaa1	30	,5,	,10,	NULL	,ACAA,PTHIO,THIO,	acetyl-CoA acyltransferase 1	acetyl-Coenzyme A acyltransferase 1|beta-ketothiolase|peroxisomal 3-oxoacyl-CoA thiolase|peroxisomal 3-oxoacyl-Coenzyme A thiolase	3p22.2	3	NC_000003.12	38122710	38137242	1	12	604054	This gene encodes an enzyme operative in the beta-oxidation system of the peroxisomes. Deficiency of this enzyme leads to pseudo-Zellweger syndrome. Alternative splicing results in multiple transcript variants. [provided by RefSeq, Jul 2008]	2015-12-20 09:22:53
acaa2	10449	,12,	,11,	NULL	,DSAEC,	acetyl-CoA acyltransferase 2	T1|acetyl-Coenzyme A acyltransferase 2|beta ketothiolase|beta-ketothiolase|mitochondrial 3-oxoacyl-CoA thiolase|mitochondrial 3-oxoacyl-Coenzyme A thiolase	18q21.1	18	NC_000018.10	49783504	49813881	1	10	604770	The encoded protein catalyzes the last step of the mitochondrial fatty acid beta-oxidation spiral. Unlike most mitochondrial matrix proteins, it contains a non-cleavable amino-terminal targeting signal. [provided by RefSeq, Jul 2008]	2015-12-20 09:22:53
acaca	31	,5,	,10,	,1,	,ACACD,ACC,ACC1,ACCA,ACACA,	acetyl-CoA carboxylase alpha	ACC-alpha|acetyl-Coenzyme A carboxylase alpha	17q21	17	NC_000017.11	37084992	37406822	1	65	200350	Acetyl-CoA carboxylase (ACC) is a complex multifunctional enzyme system. ACC is a biotin-containing enzyme which catalyzes the carboxylation of acetyl-CoA to malonyl-CoA, the rate-limiting step in fatty acid synthesis. There are two ACC forms, alpha and beta, encoded by two different genes. ACC-alpha is highly enriched in lipogenic tissues. The enzyme is under long term control at the transcripti…	2015-12-20 09:22:53
acacb	32	,5,	,10,	NULL	,ACC2,ACCB,HACC275,	acetyl-CoA carboxylase beta	ACC-beta|acetyl-Coenzyme A carboxylase beta	12q24.11	12	NC_000012.12	109111184	109268226	2	58	601557	Acetyl-CoA carboxylase (ACC) is a complex multifunctional enzyme system. ACC is a biotin-containing enzyme which catalyzes the carboxylation of acetyl-CoA to malonyl-CoA, the rate-limiting step in fatty acid synthesis. ACC-beta is thought to control fatty acid oxidation by means of the ability of malonyl-CoA to inhibit carnitine-palmitoyl-CoA transferase I, the rate-limiting step in fatty acid up…	2015-12-20 09:22:53
acadl	33	,5,	,10,	NULL	,ACAD4,LCAD,	acyl-CoA dehydrogenase, long chain	acyl-Coenzyme A dehydrogenase, long chain	2q34	2	NC_000002.12	210187990	210225491	1	12	609576	The protein encoded by this gene belongs to the acyl-CoA dehydrogenase family, which is a family of mitochondrial flavoenzymes involved in fatty acid and branched chain amino-acid metabolism. This protein is one of the four enzymes that catalyze the initial step of mitochondrial beta-oxidation of straight-chain fatty acid. Defects in this gene are the cause of long-chain acyl-CoA dehydrogenase (L…	2015-12-20 09:22:53
acadm	34	,5,	,10,	NULL	,ACAD1,MCAD,MCADH,	acyl-CoA dehydrogenase, C-4 to C-12 straight chain	acyl-Coenzyme A dehydrogenase, C-4 to C-12 straight chain	1p31	1	NC_000001.11	75724347	75763679	2	13	607008	This gene encodes the medium-chain specific (C4 to C12 straight chain) acyl-Coenzyme A dehydrogenase. The homotetramer enzyme catalyzes the initial step of the mitochondrial fatty acid beta-oxidation pathway. Defects in this gene cause medium-chain acyl-CoA dehydrogenase deficiency, a disease characterized by hepatic dysfunction, fasting hypoglycemia, and encephalopathy, which can result in infan…	2015-12-20 09:22:53
acads	35	,5,	,10,	NULL	,ACAD3,SCAD,	acyl-CoA dehydrogenase, C-2 to C-3 short chain	acyl-Coenzyme A dehydrogenase, C-2 to C-3 short chain|butyryl-CoA dehydrogenase|mitochondrial short-chain specific acyl-CoA dehydrogenase|unsaturated acyl-CoA reductase	12q24.31	12	NC_000012.12	120725738	120740008	2	11	606885	This gene encodes a tetrameric mitochondrial flavoprotein, which is a member of the acyl-CoA dehydrogenase family. This enzyme catalyzes the initial step of the mitochondrial fatty acid beta-oxidation pathway. Mutations in this gene have been associated with short-chain acyl-CoA dehydrogenase (SCAD) deficiency. Alternative splicing results in two variants which encode different isoforms. [provide…	2015-12-20 09:22:53
acadsb	36	,5,	,10,	NULL	,2-MEBCAD,ACAD7,SBCAD,	acyl-CoA dehydrogenase, short/branched chain	2-methyl branched chain acyl-CoA dehydrogenase|2-methylbutyryl-coenzyme A dehydrogenase|acyl-Coenzyme A dehydrogenase, short/branched chain	10q26.13	10	NC_000010.11	123008913	123058290	2	11	600301	Short/branched chain acyl-CoA dehydrogenase(ACADSB) is a member of the acyl-CoA dehydrogenase family of enzymes that catalyze the dehydrogenation of acyl-CoA derivatives in the metabolism of fatty acids or branch chained amino acids. Substrate specificity is the primary characteristic used to define members of this gene family. The ACADSB gene product has the greatest activity towards the short b…	2015-12-20 09:22:53
acadvl	37	,5,	,10,	NULL	,ACAD6,LCACD,VLCAD,	acyl-CoA dehydrogenase, very long chain	acyl-Coenzyme A dehydrogenase, very long chain	17p13.1	17	NC_000017.11	7217125	7225267	2	22	609575	The protein encoded by this gene is targeted to the inner mitochondrial membrane where it catalyzes the first step of the mitochondrial fatty acid beta-oxidation pathway. This acyl-Coenzyme A dehydrogenase is specific to long-chain and very-long-chain fatty acids. A deficiency in this gene product reduces myocardial fatty acid beta-oxidation and is associated with cardiomyopathy. Alternative spli…	2015-12-20 09:22:53
acan	176	,12,	,11,	NULL	,AGC1,AGCAN,CSPG1,CSPGCP,MSK16,SEDK,	aggrecan	cartilage-specific proteoglycan core protein|chondroitin sulfate proteoglycan core protein 1|large aggregating proteoglycan	15q26.1	15	NC_000015.10	88803442	88875354	2	19	155760	This gene is a member of the aggrecan/versican proteoglycan family. The encoded protein is an integral part of the extracellular matrix in cartilagenous tissue and it withstands compression in cartilage. Mutations in this gene may be involved in skeletal dysplasia and spinal degeneration. Multiple alternatively spliced transcript variants that encode different protein isoforms have been observed …	2015-12-20 09:22:53
acat2	39	,5,	,10,	NULL	,unknown,	acetyl-CoA acetyltransferase 2	acetoacetyl Coenzyme A thiolase|acetyl-CoA transferase-like protein|cytosolic acetoacetyl-CoA thiolase	6q25.3	6	NC_000006.12	159761957	159779112	2	10	100678	The product of this gene is an enzyme involved in lipid metabolism, and it encodes cytosolic acetoacetyl-CoA thiolase. This gene shows complementary overlapping with the 3-prime region of the TCP1 gene in both mouse and human. These genes are encoded on opposite strands of DNA, as well as in opposite transcriptional orientation. Alternatively spliced transcript variants encoding different isoform…	2015-12-20 09:22:53
acat3	224530	,12,	,11,	NULL	,ACTL,	acetyl-Coenzyme A acetyltransferase 3	NULL	17 8.72 cM	17	NC_000083.6	12923959	12940396	1	9	NULL	NULL	2015-12-20 09:22:53
acer3	55331	,12,	,11,	NULL	,APHC,PHCA,	alkaline ceramidase 3	alkCDase 3|alkaline CDase 3|alkaline dihydroceramidase SB89|alkaline phytoceramidase|phytoceramidase, alkaline	11q13.5	11	NC_000011.10	76860873	77026797	2	18	NULL	NULL	2015-12-20 09:22:53
ackr3	57007	,7,	,6,	NULL	,CMKOR1,CXC-R7,CXCR-7,CXCR7,GPR159,RDC-1,RDC1,	atypical chemokine receptor 3	C-X-C chemokine receptor type 7|G protein-coupled receptor|G-protein coupled receptor 159|G-protein coupled receptor RDC1 homolog|chemokine (C-X-C motif) receptor 7|chemokine orphan receptor 1	2q37.3	2	NC_000002.12	236537126	236582358	2	6	610376	This gene encodes a member of the G-protein coupled receptor family. Although this protein was earlier thought to be a receptor for vasoactive intestinal peptide (VIP), it is now considered to be an orphan receptor, in that its endogenous ligand has not been identified. The protein is also a coreceptor for human immunodeficiency viruses (HIV). Translocations involving this gene and HMGA2 on chrom…	2015-12-20 09:22:53
acly	47	,5,	,10,	NULL	,ACL,ATPCL,CLATP,	ATP citrate lyase	ATP citrate synthase|ATP-citrate (pro-S-)-lyase|citrate cleavage enzyme	17q21.2	17	NC_000017.11	41866916	41930542	1	30	108728	ATP citrate lyase is the primary enzyme responsible for the synthesis of cytosolic acetyl-CoA in many tissues. The enzyme is a tetramer (relative molecular weight approximately 440,000) of apparently identical subunits. It catalyzes the formation of acetyl-CoA and oxaloacetate from citrate and CoA with a concomitant hydrolysis of ATP to ADP and phosphate. The product, acetyl-CoA, serves several i…	2015-12-20 09:22:53
aco1	48	,5,	,10,	NULL	,ACONS,HEL60,IREB1,IREBP,IREBP1,IRP1,	aconitase 1, soluble	IRE-BP 1|aconitate hydratase, cytoplasmic|citrate hydro-lyase|epididymis luminal protein 60|ferritin repressor protein|iron regulatory protein 1|iron-responsive element binding protein 1|iron-responsive element-binding protein 1	9p21.1	9	NC_000009.12	32384603	32450836	2	23	100880	The protein encoded by this gene is a bifunctional, cytosolic protein that functions as an essential enzyme in the TCA cycle and interacts with mRNA to control the levels of iron inside cells. When cellular iron levels are high, this protein binds to a 4Fe-4S cluster and functions as an aconitase. Aconitases are iron-sulfur proteins that function to catalyze the conversion of citrate to isocitrat…	2015-12-20 09:22:53
acot2	10965	,3,	,3,	,1,	,CTE-IA,CTE1A,MTE1,PTE2,PTE2A,ZAP128,	acyl-CoA thioesterase 2	acyl-coenzyme A thioester hydrolase 2a|long-chain acyl-CoA thioesterase 2|mitochondrial acyl-CoA thioesterase 1|peroxisomal long-chain acyl-coA thioesterase 2	14q24.3	14	NC_000014.9	73567620	73575658	2	4	609972	This gene encodes a member of the acyl-CoA thioesterase protein family, and is one of four acyl-CoA hydrolase genes located in a cluster on chromosome 14. Alternative splicing results in multiple transcript variants. [provided by RefSeq, Jan 2012]	2015-12-20 09:22:53
acot7	11332	,1,	,1,	NULL	,ACH1,ACT,BACH,CTE-II,LACH,LACH1,hBACH,	acyl-CoA thioesterase 7	CTE-IIa|acyl-CoA thioesterase 2|acyl-CoA thioesterase, long chain|brain acyl CoA hydrolase|brain acyl-CoA hydrolase|long chain acyl-CoA thioester hydrolase	1p36	1	NC_000001.11	6264272	6393766	1	12	602587	This gene encodes a member of the acyl coenzyme family. The encoded protein hydrolyzes the CoA thioester of palmitoyl-CoA and other long-chain fatty acids. Decreased expression of this gene may be associated with mesial temporal lobe epilepsy. Alternatively spliced transcript variants encoding distinct isoforms with different subcellular locations have been characterized. [provided by RefSeq, Jul…	2015-12-20 09:22:53
acot9	23597	,12,	,11,	NULL	,ACATE2,CGI-16,MT-ACT48,MTACT48,	acyl-CoA thioesterase 9	acyl-CoA thioester hydrolase 9|acyl-Coenzyme A thioesterase 2, mitochondrial|mitochondrial Acyl-CoA Thioesterase	Xp22.11	X	NC_000023.11	23703660	23743290	1	16	300862	The protein encoded by this gene is a mitochondrial acyl-CoA thioesterase of unknown function. Two transcript variants encoding different isoforms have been found for this gene. [provided by RefSeq, Mar 2010]	2015-12-20 09:22:53
acox1	51	,5,	,10,	NULL	,ACOX,PALMCOX,SCOX,	acyl-CoA oxidase 1, palmitoyl	AOX|acyl-CoA oxidase, straight-chain|acyl-Coenzyme A oxidase 1, palmitoyl|palmitoyl-CoA oxidase|peroxisomal fatty acyl-CoA oxidase|straight-chain acyl-CoA oxidase	17q25.1	17	NC_000017.11	75941507	75979434	1	15	609751	The protein encoded by this gene is the first enzyme of the fatty acid beta-oxidation pathway, which catalyzes the desaturation of acyl-CoAs to 2-trans-enoyl-CoAs. It donates electrons directly to molecular oxygen, thereby producing hydrogen peroxide. Defects in this gene result in pseudoneonatal adrenoleukodystrophy, a disease that is characterized by accumulation of very long chain fatty acids.…	2015-12-20 09:22:53
acox2	8309	,3,	,3,	NULL	,BCOX,BRCACOX,BRCOX,THCCox,	acyl-CoA oxidase 2, branched chain	3-alpha,7-alpha,12-alpha-trihydroxy-5-beta-cholestanoyl-CoA 24-hydroxylase|3-alpha,7-alpha,12-alpha-trihydroxy-5-beta-cholestanoyl-CoA oxidase|THCA-CoA oxidase|acyl-Coenzyme A oxidase 2, branched chain|peroxisomal branched chain acyl-CoA oxidase|trihydroxycoprostanoyl-CoA oxidase	3p14.3	3	NC_000003.12	58505136	58537348	1	16	601641	The product of this gene belongs to the acyl-CoA oxidase family. It encodes the branched-chain acyl-CoA oxidase which is involved in the degradation of long branched fatty acids and bile acid intermediates in peroxisomes. Deficiency of this enzyme results in the accumulation of branched fatty acids and bile acid intermediates, and may lead to Zellweger syndrome, severe mental retardation, and dea…	2016-01-03 18:36:48
acox3	8310	,5,	,10,		,acyl-CoA oxidase 3,pristanoyl,	BRCACox|acyl-Coenzyme A oxidase 3, pristanoyl|branched-chain acyl-CoA oxidase|pristanoyl-CoA oxidase		4p15.3	4	NC_000004.12	8366263	8440725	1	22	603402	Acyl-Coenzyme A oxidase 3 also know as pristanoyl -CoA oxidase (ACOX3)is involved in the desaturation of 2-methyl branched fatty acids in peroxisomes. Unlike the rat homolog, the human gene is expressed in very low amounts in liver such that its mRNA was undetectable by routine Northern-blot analysis or its product by immunoblotting or by enzyme activity measurements. However the human cDNA encod…	2015-12-20 09:22:53
acp1	52	,7,	,6,	NULL	,HAAP,LMW-PTP,	acid phosphatase 1, soluble	LMW-PTPase|acid phosphatase of erythrocyte|adipocyte acid phosphatase|cytoplasmic phosphotyrosyl protein phosphatase|low molecular weight cytosolic acid phosphatase|protein tyrosine phosphatase|red cell acid phosphatase 1	2p25	2	NC_000002.12	264140	278283	2	8	171500	The product of this gene belongs to the phosphotyrosine protein phosphatase family of proteins. It functions as an acid phosphatase and a protein tyrosine phosphatase by hydrolyzing protein tyrosine phosphate to protein tyrosine and orthophosphate. This enzyme also hydrolyzes orthophosphoric monoesters to alcohol and orthophosphate. This gene is genetically polymorphic, and three common alleles s…	2015-12-20 09:22:53
acsf2	80221	,12,	,11,	NULL	,ACSMW,AVYV493,	acyl-CoA synthetase family member 2	PPARG binding, long chain fatty acid acyl Co-A ligase like	17q21.33	17	NC_000017.11	50426158	50474845	2	19	610465	NULL	2015-12-20 09:22:53
acsl1	2180	,5,	,10,	NULL	,ACS1,FACL1,FACL2,LACS,LACS1,LACS2,	acyl-CoA synthetase long-chain family member 1	LACS 1|LACS 2|acyl-CoA synthetase 1|fatty-acid-Coenzyme A ligase, long-chain 1|fatty-acid-Coenzyme A ligase, long-chain 2|lignoceroyl-CoA synthase|long-chain acyl-CoA synthetase 1|long-chain acyl-CoA synthetase 2|long-chain fatty acid-CoA ligase 2|long-chain fatty-acid-coenzyme A ligase 1|palmitoyl-CoA ligase 1|palmitoyl-CoA ligase 2|paltimoyl-CoA ligase 1	4q35.1	4	NC_000004.12	184755595	184826114	1	28	152425	The protein encoded by this gene is an isozyme of the long-chain fatty-acid-coenzyme A ligase family. Although differing in substrate specificity, subcellular localization, and tissue distribution, all isozymes of this family convert free long-chain fatty acids into fatty acyl-CoA esters, and thereby play a key role in lipid biosynthesis and fatty acid degradation. Several transcript variants enc…	2015-12-20 09:22:53
acsl3	2181	,5,	,10,	NULL	,ACS3,FACL3,PRO2194,	acyl-CoA synthetase long-chain family member 3	LACS 3|fatty-acid-Coenzyme A ligase, long-chain 3|lignoceroyl-CoA synthase|long-chain acyl-CoA synthetase 3	2q34-q35	2	NC_000002.12	222860984	222943401	2	17	602371	The protein encoded by this gene is an isozyme of the long-chain fatty-acid-coenzyme A ligase family. Although differing in substrate specificity, subcellular localization, and tissue distribution, all isozymes of this family convert free long-chain fatty acids into fatty acyl-CoA esters, and thereby play a key role in lipid biosynthesis and fatty acid degradation. This isozyme is highly expresse…	2015-12-20 09:22:53
acsl4	2182	,5,	,10,	,1,	,ACS4,FACL4,LACS4,MRX63,MRX68,	acyl-CoA synthetase long-chain family member 4	LACS 4|acyl-CoA synthetase 4|fatty-acid-Coenzyme A ligase, long-chain 4|lignoceroyl-CoA synthase|long-chain acyl-CoA synthetase 4|long-chain fatty-acid-Coenzyme A ligase 4	Xq22.3-q23	X	NC_000023.11	109641335	109733392	1	17	300157	The protein encoded by this gene is an isozyme of the long-chain fatty-acid-coenzyme A ligase family. Although differing in substrate specificity, subcellular localization, and tissue distribution, all isozymes of this family convert free long-chain fatty acids into fatty acyl-CoA esters, and thereby play a key role in lipid biosynthesis and fatty acid degradation. This isozyme preferentially uti…	2015-12-20 09:22:53
acsm1	116285	,12,	,11,	,1,	,BUCS1,MACS1,	acyl-CoA synthetase medium-chain family member 1	Butyrate CoA ligase|butyrate--CoA ligase 1|butyryl Coenzyme A synthetase 1|butyryl-coenzyme A synthetase 1|lipoate-activating enzyme|medium-chain acyl-CoA synthetase|middle-chain acyl-CoA synthetase 1	16p12.3	16	NC_000016.10	20623233	20697744	1	18	614357	NULL	2015-12-20 09:22:53
acss1	84532	,5,	,10,	NULL	,ACAS2L,ACECS1,AceCS2L,	acyl-CoA synthetase short-chain family member 1	acetate--CoA ligase 2	20p11.21	20	NC_000020.11	25006230	25058182	1	15	614355	This gene encodes a mitochondrial acetyl-CoA synthetase enzyme. A similar protein in mice plays an important role in the tricarboxylic acid cycle by catalyzing the conversion of acetate to acetyl CoA. Alternatively spliced transcript variants encoding multiple isoforms have been observed for this gene. [provided by RefSeq, Nov 2011]	2016-01-09 16:11:29
acss2	55902	,12,	,11,	NULL	,ACAS2,ACECS,ACS,ACSA,dJ1161H23.1,	acyl-CoA synthetase short-chain family member 2	acetate thiokinase|acetate-CoA ligase|acetyl-Coenzyme A synthetase 2 (ADP forming)|acyl-activating enzyme|cytoplasmic acetyl-coenzyme A synthetase	20q11.22	20	NC_000020.11	34874942	34927966	2	22	605832	This gene encodes a cytosolic enzyme that catalyzes the activation of acetate for use in lipid synthesis and energy generation. The protein acts as a monomer and produces acetyl-CoA from acetate in a reaction that requires ATP. Expression of this gene is regulated by sterol regulatory element-binding proteins, transcription factors that activate genes required for the synthesis of cholesterol and…	2015-12-20 09:22:53
acss3	79611	,12,	,11,	NULL	,unknown,	acyl-CoA synthetase short-chain family member 3	AMP-binding enzyme, 33217	12q21.31	12	NC_000012.12	81078018	81257795	2	19	614356	NULL	2015-12-20 09:22:53
acta1	58	,9,	,8,	NULL	,ACTA,ASMA,CFTD,CFTD1,CFTDM,MPFD,NEM1,NEM2,NEM3,	actin, alpha 1, skeletal muscle	nemaline myopathy type 3	1q42.13	1	NC_000001.11	229431245	229434096	1	7	102610	The product encoded by this gene belongs to the actin family of proteins, which are highly conserved proteins that play a role in cell motility, structure and integrity. Alpha, beta and gamma actin isoforms have been identified, with alpha actins being a major constituent of the contractile apparatus, while beta and gamma actins are involved in the regulation of cell motility. This actin is an al…	2015-12-20 09:22:53
acta2	59	,9,	,8,	NULL	,AAT6,ACTSA,MYMY5,	actin, alpha 2, smooth muscle, aorta	alpha-cardiac actin|cell growth-inhibiting gene 46 protein	10q23.3	10	NC_000010.11	88935074	88991390	1	10	102620	The protein encoded by this gene belongs to the actin family of proteins, which are highly conserved proteins that play a role in cell motility, structure and integrity. Alpha, beta and gamma actin isoforms have been identified, with alpha actins being a major constituent of the contractile apparatus, while beta and gamma actins are involved in the regulation of cell motility. This actin is an al…	2015-12-20 09:22:53
actb	60	,9,	,8,	,3,	,BRWS1,PS1TP5BP1,	actin, beta	PS1TP5-binding protein 1|beta cytoskeletal actin	7p22	7	NC_000007.14	5527148	5530601	1	6	102630	This gene encodes one of six different actin proteins. Actins are highly conserved proteins that are involved in cell motility, structure, and integrity. This actin is a major constituent of the contractile apparatus and one of the two nonmuscle cytoskeletal actins. [provided by RefSeq, Jul 2008]	2015-12-20 09:22:53
actc1	70	,9,	,8,	NULL	,ACTC,ASD5,CMD1R,CMH11,LVNC4,	actin, alpha, cardiac muscle 1	NULL	15q14	15	NC_000015.10	34788096	34795726	1	7	102540	Actins are highly conserved proteins that are involved in various types of cell motility. Polymerization of globular actin (G-actin) leads to a structural filament (F-actin) in the form of a two-stranded helix. Each actin can bind to four others. The protein encoded by this gene belongs to the actin family which is comprised of three main groups of actin isoforms, alpha, beta, and gamma. The alph…	2015-12-20 09:22:53
actg2	72	,9,	,8,	NULL	,ACT,ACTA3,ACTE,ACTL3,ACTSG,VSCM,	actin, gamma 2, smooth muscle, enteric	actin-like protein|alpha-actin-3	2p13.1	2	NC_000002.12	73892966	73919653	2	9	102545	Actins are highly conserved proteins that are involved in various types of cell motility and in the maintenance of the cytoskeleton. Three types of actins, alpha, beta and gamma, have been identified in vertebrates. Alpha actins are found in muscle tissues and are a major constituent of the contractile apparatus. The beta and gamma actins co-exist in most cell types as components of the cytoskele…	2015-12-20 09:22:53
actn1	87	,9,	,8,	,3,	,BDPLT15,	actinin, alpha 1	F-actin cross-linking protein|actinin 1 smooth muscle|alpha-actinin cytoskeletal isoform|non-muscle alpha-actinin-1	14q22-q24	14	NC_000014.9	68874123	68979366	1	24	102575	Alpha actinins belong to the spectrin gene superfamily which represents a diverse group of cytoskeletal proteins, including the alpha and beta spectrins and dystrophins. Alpha actinin is an actin-binding protein with multiple roles in different cell types. In nonmuscle cells, the cytoskeletal isoform is found along microfilament bundles and adherens-type junctions, where it is involved in binding…	2015-12-20 09:22:53
actn3	89	,9,	,8,	,3,	,unknown,	actinin, alpha 3 (gene/pseudogene)	F-actin cross-linking protein|alpha-actinin skeletal muscle	11q13.1	11	NC_000011.10	66546395	66563329	2	22	102574	This gene encodes a member of the alpha-actin binding protein gene family. The encoded protein is primarily expressed in skeletal muscle and functions as a structural component of sarcomeric Z line. This protein is involved in crosslinking actin containing thin filaments. An allelic polymorphism in this gene results in both coding and non-coding variants; the reference genome represents the codin…	2015-12-20 09:22:53
actr3	10096	,12,	,11,	NULL	,ARP3,	ARP3 actin-related protein 3 homolog (yeast)	actin-like protein 3	2q14.1	2	NC_000002.12	113889934	113961554	2	13	604222	The specific function of this gene has not yet been determined; however, the protein it encodes is known to be a major constituent of the ARP2/3 complex. This complex is located at the cell surface and is essential to cell shape and motility through lamellipodial actin assembly and protrusion. Three transcript variants encoding two different isoforms have been found for this gene. [provided by Re…	2015-12-20 09:22:53
acvr1	90	,7,	,6,	NULL	,ACTRIA,ACVRLK2,ALK2,FOP,SKR1,TSRI,ACVR1,	activin A receptor, type I	TGF-B superfamily receptor type I|activin A receptor, type II-like kinase 2|activin receptor type I|activin receptor-like kinase 2|hydroxyalkyl-protein kinase|serine/threonine-protein kinase receptor R1	2q23-q24	2	NC_000002.12	157736444	157875862	1	18	102576	Activins are dimeric growth and differentiation factors which belong to the transforming growth factor-beta (TGF-beta) superfamily of structurally related signaling proteins. Activins signal through a heteromeric complex of receptor serine kinases which include at least two type I ( I and IB) and two type II (II and IIB) receptors. These receptors are all transmembrane proteins, composed of a lig…	2015-12-20 09:22:53
acvr1c	130399	,7,	,6,		,ACVRLK7,ALK7,	activin A receptor, type IC	ACTR-IC|ALK-7|activin receptor type IC|activin receptor-like kinase 7	2q24.1	2	NC_000002.12	157526767	157628887	1	10	608981	ACVR1C is a type I receptor for the TGFB (see MIM 190180) family of signaling molecules. Upon ligand binding, type I receptors phosphorylate cytoplasmic SMAD transcription factors, which then translocate to the nucleus and interact directly with DNA or in complex with other transcription factors (Bondestam et al., 2001 [PubMed 12063393]).[supplied by OMIM, Mar 2008]	2015-12-20 09:22:53
acvr2a	92	,7,	,6,	,8,	,ACTRII,ACVR2,	activin A receptor, type IIA		2q22.3	2	NC_000002.12	147844517	147930827	2	12	102581	This gene encodes a receptor that mediates the functions of activins, which are members of the transforming growth factor-beta (TGF-beta) superfamily involved in diverse biological processes. The encoded protein is a transmembrane serine-threonine kinase receptor which mediates signaling by forming heterodimeric complexes with various combinations of type I and type II receptors and ligands in a …	2015-12-20 09:22:53
adam12	8038	,12,	,11,	NULL	,ADAM12-OT1,CAR10,MCMP,MCMPMltna,MLTN,MLTNA,	ADAM metallopeptidase domain 12	meltrin-alpha|metalloprotease-disintegrin 12 transmembrane	10q26	10	NC_000010.11	126012385	126388558	1	24	602714	This gene encodes a member of a family of proteins that are structurally related to snake venom disintegrins and have been implicated in a variety of biological processes involving cell-cell and cell-matrix interactions, including fertilization, muscle development, and neurogenesis. Expression of this gene has been used as a maternal serum marker for pre-natal development. Alternative splicing re…	2015-12-20 09:22:53
adam17	6868	,7,	,6,	,3,	,ADAM18,CD156B,CSVP,NISBD,NISBD1,TACE,	ADAM metallopeptidase domain 17	ADAM metallopeptidase domain 18|TNF-alpha convertase|TNF-alpha converting enzyme|snake venom-like protease|tumor necrosis factor, alpha, converting enzyme	2p25	2	NC_000002.12	9489263	9555788	1	21	603639	This gene encodes a member of the ADAM (a disintegrin and metalloprotease domain) family. Members of this family are membrane-anchored proteins structurally related to snake venom disintegrins, and have been implicated in a variety of biologic processes involving cell-cell and cell-matrix interactions, including fertilization, muscle development, and neurogenesis. The protein encoded by this gene…	2015-12-20 09:22:53
adam8	101	,12,	,11,	NULL	,CD156,CD156a,MS2,	ADAM metallopeptidase domain 8	a disintegrin and metalloproteinase domain 8|cell surface antigen MS2|human leukocyte differentiation antigen	10q26.3	10	NC_000010.11	133262416	133276903	1	25	602267	This gene encodes a member of the ADAM (a disintegrin and metalloprotease domain) family. Members of this family are membrane-anchored proteins structurally related to snake venom disintegrins, and have been implicated in a variety of biological processes involving cell-cell and cell-matrix interactions, including fertilization, muscle development, and neurogenesis. The protein encoded by this ge…	2015-12-20 09:22:53
adamts1	9510	,5,	,10,	NULL	,C3-C5,METH1,	ADAM metallopeptidase with thrombospondin type 1 motif, 1	ADAM-TS 1|ADAM-TS1|ADAMTS-1|METH-1|a disintegrin-like and metalloprotease (reprolysin type) with thrombospondin type 1 motif, 1|human metalloproteinase with thrombospondin type 1 motifs	21q21.2	21	NC_000021.9	26836287	26845409	1	9	605174	This gene encodes a member of the ADAMTS (a disintegrin and metalloproteinase with thrombospondin motif) protein family. Members of the family share several distinct protein modules, including a propeptide region, a metalloproteinase domain, a disintegrin-like domain, and a thrombospondin type 1 (TS) motif. Individual members of this family differ in the number of C-terminal TS motifs, and some h…	2015-12-20 09:22:53
adamts4	9507	,5,	,10,	NULL	,ADAMTS-2,ADAMTS-4,ADMP-1,	ADAM metallopeptidase with thrombospondin type 1 motif, 4	ADAM-TS 4|ADAM-TS4|a disintegrin-like and metalloprotease (reprolysin type) with thrombospondin type 1 motif, 4|aggrecanase-1	1q21-q23	1	NC_000001.11	161189748	161199055	1	9	603876	This gene encodes a member of the ADAMTS (a disintegrin and metalloproteinase with thrombospondin motifs) protein family. Members of the family share several distinct protein modules, including a propeptide region, a metalloproteinase domain, a disintegrin-like domain, and a thrombospondin type 1 (TS) motif. Individual members of this family differ in the number of C-terminal TS motifs, and some …	2015-12-20 09:22:53
adamts8	11095	,8,	,7,	NULL	,ADAM-TS8,METH2,	ADAM metallopeptidase with thrombospondin type 1 motif 8	ADAM metallopeptidase with thrombospondin type 1 motif, 8|ADAM-TS 8|ADAMTS-8|METH-2|METH-8|a disintegrin-like and metalloprotease (reprolysin type) with thrombospondin type 1 motif, 8	11q25	11	NC_000011.10	130404923	130428644	1	9	605175	This gene encodes a member of the ADAMTS (a disintegrin and metalloproteinase with thrombospondin motifs) protein family. Members of the family share several distinct protein modules, including a propeptide region, a metalloproteinase domain, a disintegrin-like domain, and a thrombospondin type 1 (TS) motif. Individual members of this family differ in the number of C-terminal TS motifs, and some …	2016-01-03 18:36:48
adck3	56997	,12,	,11,	NULL	,ARCA2,CABC1,COQ10D4,COQ8,SCAR9,	aarF domain containing kinase 3	aarF domain-containing protein kinase 3|chaperone activity of bc1 complex-like, mitochondrial|chaperone, ABC1 activity of bc1 complex homolog|coenzyme Q8 homolog	1q42.13	1	NC_000001.11	226940237	226987545	2	19	606980	This gene encodes a mitochondrial protein similar to yeast ABC1, which functions in an electron-transferring membrane protein complex in the respiratory chain. It is not related to the family of ABC transporter proteins. Expression of this gene is induced by the tumor suppressor p53 and in response to DNA damage, and inhibiting its expression partially suppresses p53-induced apoptosis. Alternativ…	2015-12-20 09:22:53
adcy6	112	,12,	,11,	NULL	,AC6,LCCS8,	adenylate cyclase 6	ATP pyrophosphate-lyase 6|adenylate cyclase type VI|ca(2+)-inhibitable adenylyl cyclase	12q13.12	12	NC_000012.12	48766192	48789037	1	23	600294	This gene encodes a member of the adenylyl cyclase family of proteins, which are required for the synthesis of cyclic AMP. All members of this family have an intracellular N-terminus, a tandem repeat of six transmembrane domains separated by a cytoplasmic loop, and a C-terminal cytoplasmic domain. The two cytoplasmic regions bind ATP and form the catalytic core of the protein. Adenylyl cyclases a…	2015-12-20 09:22:53
add1	118	,12,	,11,	NULL	,ADDA,	adducin 1 (alpha)	erythrocyte adducin alpha subunit	4p16.3	4	NC_000004.12	2843727	2930076	2	19	102680	Adducins are a family of cytoskeleton proteins encoded by three genes (alpha, beta, gamma). Adducin is a heterodimeric protein that consists of related subunits, which are produced from distinct genes but share a similar structure. Alpha- and beta-adducin include a protease-resistant N-terminal region and a protease-sensitive, hydrophilic C-terminal region. Alpha- and gamma-adducins are ubiquitou…	2015-12-20 09:22:53
add3	120	,12,	,11,	NULL	,ADDL,	adducin 3 (gamma)	adducin-like protein 70	10q25.2	10	NC_000010.11	109996365	110135565	2	23	601568	Adducins are heteromeric proteins composed of different subunits referred to as adducin alpha, beta and gamma. The three subunits are encoded by distinct genes and belong to a family of membrane skeletal proteins involved in the assembly of spectrin-actin network in erythrocytes and at sites of cell-cell contact in epithelial tissues. While adducins alpha and gamma are ubiquitously expressed, the…	2015-12-20 09:22:53
adh1a	124	,5,	,10,	NULL	,ADH1,	alcohol dehydrogenase 1A (class I), alpha polypeptide	ADH, alpha subunit|alcohol dehydrogenase 1 (class I), alpha polypeptide|alcohol dehydrogenase subunit alpha|aldehyde reductase	4q23	4	NC_000004.12	99276366	99291028	1	9	103700	This gene encodes a member of the alcohol dehydrogenase family. The encoded protein is the alpha subunit of class I alcohol dehydrogenase, which consists of several homo- and heterodimers of alpha, beta and gamma subunits. Alcohol dehydrogenases catalyze the oxidation of alcohols to aldehydes. This gene is active in the liver in early fetal life but only weakly active in adult liver. This gene is…	2015-12-20 09:22:53
adh1b	125	,5,	,10,	NULL	,ADH2,HEL-S-117,	alcohol dehydrogenase 1B (class I), beta polypeptide	ADH, beta subunit|alcohol dehydrogenase 2 (class I), beta polypeptide|alcohol dehydrogenase subunit beta|aldehyde reductase|epididymis secretory protein Li 117	4q23	4	NC_000004.12	99306387	99321442	1	10	103720	The protein encoded by this gene is a member of the alcohol dehydrogenase family. Members of this enzyme family metabolize a wide variety of substrates, including ethanol, retinol, other aliphatic alcohols, hydroxysteroids, and lipid peroxidation products. This encoded protein, consisting of several homo- and heterodimers of alpha, beta, and gamma subunits, exhibits high activity for ethanol oxid…	2015-12-20 09:22:53
adh1c	126	,5,	,10,	NULL	,ADH3,	alcohol dehydrogenase 1C (class I), gamma polypeptide	ADH, gamma subunit|alcohol dehydrogenase 3 (class I), gamma polypeptide|aldehyde reductase	4q23	4	NC_000004.12	99336492	99353045	1	10	103730	This gene encodes class I alcohol dehydrogenase, gamma subunit, which is a member of the alcohol dehydrogenase family. Members of this enzyme family metabolize a wide variety of substrates, including ethanol, retinol, other aliphatic alcohols, hydroxysteroids, and lipid peroxidation products. Class I alcohol dehydrogenase, consisting of several homo- and heterodimers of alpha, beta, and gamma sub…	2015-12-20 09:22:53
adig	149685	,12,	,11,	,1,	,SMAF1,	adipogenin	adipogenesis associated|small adipocyte factor 1 (SMAF1)	20q11.23	20	NC_000020.11	38581195	38588463	2	3	611396	ADIG/SMAF1 is an adipocyte-specific protein that plays a role in adipocyte differentiation (Kim et al., 2005 [PubMed 15567149]; Hong et al., 2005 [PubMed 16132694]).[supplied by OMIM, Mar 2008]	2015-12-20 09:22:53
adinr	NULL	,6,	,5,	,1,	,ADINR,	adipogenic differentiation induced noncoding RNA					NULL	NULL	NULL	NULL	NULL		2016-01-12 17:41:18
adipoq	9370	,7,5,	,6,	,1,2,4,	,ACDC,ACRP30,ADIPQTL1,ADPN,APM-1,APM1,GBP28,	adiponectin, C1Q and collagen domain containing	30 kDa adipocyte complement-related protein|adipocyte complement-related 30 kDa protein|adipose most abundant gene transcript 1 protein|adipose specific collagen-like factor|gelatin-binding protein 28	3q27	3	NC_000003.12	186842668	186858463	2	5	605441	This gene is expressed in adipose tissue exclusively. It encodes a protein with similarity to collagens X and VIII and complement factor C1q. The encoded protein circulates in the plasma and is involved with metabolic and hormonal processes. Mutations in this gene are associated with adiponectin deficiency. Multiple alternatively spliced variants, encoding the same protein, have been identified. …	2015-12-20 09:22:53
adipor1	51094	,7,	,6,	,1,2,4,	,ACDCR1,CGI-45,CGI45,PAQR1,TESBP1A,	adiponectin receptor 1	progestin and adipoQ receptor family member I	1q32.1	1	NC_000001.11	202940825	202958572	1	11	607945	This gene encodes a protein which acts as a receptor for adiponectin, a hormone secreted by adipocytes which regulates fatty acid catabolism and glucose levels. Binding of adiponectin to the encoded protein results in activation of an AMP-activated kinase signaling pathway which affects levels of fatty acid oxidation and insulin sensitivity. A pseudogene of this gene is located on chromosome 14. …	2015-12-20 09:22:53
adipor2	79602	,12,	,11,	NULL	,ACDCR2,PAQR2,	adiponectin receptor 2	progestin and adipoQ receptor family member II	12p13.31	12	NC_000012.12	1690981	1788679	2	9	607946	The adiponectin receptors, ADIPOR1 (MIM 607945) and ADIPOR2, serve as receptors for globular and full-length adiponectin (MIM 605441) and mediate increased AMPK (see MIM 602739) and PPAR-alpha (PPARA; MIM 170998) ligand activities, as well as fatty acid oxidation and glucose uptake by adiponectin (Yamauchi et al., 2003 [PubMed 12802337]).[supplied by OMIM, Mar 2008]	2015-12-20 09:22:53
adirf	10974	,8,	,7,	NULL	,AFRO,APM2,C10orf116,apM-2,	adipogenesis regulatory factor	adipogenesis factor rich in obesity|adipose most abundant gene transcript 2 protein|adipose specific 2|adipose-specific protein 2	10q23.2	10	NC_000010.11	86968431	86970909	2	3	NULL	APM2 gene is exclusively expressed in adipose tissue. Its function is currently unknown. [provided by RefSeq, Jul 2008]	2015-12-20 10:33:26
adm	133	,7,	,6,	NULL	,AM,PAMP,	adrenomedullin	preproadrenomedullin|proadrenomedullin N-20 terminal peptide	11p15.4	11	NC_000011.10	10304980	10307402	2	4	103275	The protein encoded by this gene is a preprohormone which is cleaved to form two biologically active peptides, adrenomedullin and proadrenomedullin N-terminal 20 peptide. Adrenomedullin is a 52 aa peptide with several functions, including vasodilation, regulation of hormone secretion, promotion of angiogenesis, and antimicrobial activity. The antimicrobial activity is antibacterial, as the peptid…	2015-12-20 09:22:53
adora1	134	,7,	,6,	NULL	,RDC7,	adenosine A1 receptor	adenosine A1 receptor variant 1|adenosine A1 receptor variant 2	1q32.1	1	NC_000001.11	203127705	203167405	2	6	102775	The protein encoded by this gene is an adenosine receptor that belongs to the G-protein coupled receptor 1 family. There are 3 types of adenosine receptors, each with a specific pattern of ligand binding and tissue distribution, and together they regulate a diverse set of physiologic functions. The type A1 receptors inhibit adenylyl cyclase, and play a role in the fertilization process. Animal st…	2015-12-20 09:22:53
adora2b	136	,7,	,6,	NULL	,ADORA2,	adenosine A2b receptor	NULL	17p12	17	NC_000017.11	15927783	15975896	2	6	600446	This gene encodes an adenosine receptor that is a member of the G protein-coupled receptor superfamily. This integral membrane protein stimulates adenylate cyclase activity in the presence of adenosine. This protein also interacts with netrin-1, which is involved in axon elongation. The gene is located near the Smith-Magenis syndrome region on chromosome 17. [provided by RefSeq, Jul 2008]	2015-12-20 09:22:53
adrb2	154	,7,	,6,	NULL	,ADRB2R,ADRBR,B2AR,BAR,BETA2AR,	adrenoceptor beta 2, surface	adrenergic, beta-2-, receptor, surface|adrenoceptor beta 2 surface|beta-2 adrenoceptor|beta-2 adrenoreceptor|catecholamine receptor	5q31-q32	5	NC_000005.10	148826593	148828634	2	1	109690	This gene encodes beta-2-adrenergic receptor which is a member of the G protein-coupled receptor superfamily. This receptor is directly associated with one of its ultimate effectors, the class C L-type calcium channel Ca(V)1.2. This receptor-channel complex also contains a G protein, an adenylyl cyclase, cAMP-dependent kinase, and the counterbalancing phosphatase, PP2A. The assembly of the signal…	2015-12-20 09:22:53
adrb3	155	,7,5,	,6,	NULL	,BETA3AR,	adrenoceptor beta 3	adrenergic, beta-3-, receptor|beta-3 adrenoceptor|beta-3 adrenoreceptor	8p11.23	8	NC_000008.11	37962995	37966666	1	2	109691	The protein encoded by this gene belongs to the family of beta adrenergic receptors, which mediate catecholamine-induced activation of adenylate cyclase through the action of G proteins. This receptor is located mainly in the adipose tissue and is involved in the regulation of lipolysis and thermogenesis. [provided by RefSeq, Feb 2009]	2015-12-20 09:22:53
adrenaline	NULL	,7,	,6,	,5,	,epinephrine,	adrenaline	NULL	NULL	NULL	NULL	NULL	NULL	NULL	NULL	NULL	Epinephrine, also known as adrenaline, is a medication, hormone and neurotransmitter.[3][4] As a medication it is used for a number of conditions including: anaphylaxis, cardiac arrest, and superficial bleeding.[1] Inhaled epinephrine may be used to improve the symptoms of croup.[5] It may also be used for asthma when other treatments are not effective. It is given intravenously, by injection int…	2015-12-20 09:22:53
aebp1	165	,1,	,1,	,1,	,ACLP,	AE binding protein 1	aortic carboxypeptidase-like protein	7p13	7	NC_000007.14	44104320	44114565	2	21	602981	This gene encodes a member of carboxypeptidase A protein family. The encoded protein may function as a transcriptional repressor and play a role in adipogenesis and smooth muscle cell differentiation. Studies in mice suggest that this gene functions in wound healing and abdominal wall development. Overexpression of this gene is associated with glioblastoma. [provided by RefSeq, May 2013]	2015-12-20 09:22:53
aes	166	,1,	,1,		,AES-1-2,ESP1,GRG,GRG5,Grg-5,TLE5,AES,	amino-terminal enhancer of split	gp130-associated protein GAM|groucho-related protein 5	19p13.3	19	NC_000019.10	3052910	3063107	1	8	600188	The protein encoded by this gene is similar in sequence to the amino terminus of Drosophila enhancer of split groucho, a protein involved in neurogenesis during embryonic development. The encoded protein, which belongs to the groucho/TLE family of proteins, can function as a homooligomer or as a heteroologimer with other family members to dominantly repress the expression of other family member g…	2015-12-20 09:22:53
aff3	3899	,1,12,	,1,	,4,	,LAF4,MLLT2-like,	AF4/FMR2 family, member 3	MLLT2-related protein|lymphoid nuclear protein 4|lymphoid nuclear protein related to AF4|protein LAF-4	2q11.2-q12	2	NC_000002.12	99545864	100142583	1	32	601464	This gene encodes a tissue-restricted nuclear transcriptional activator that is preferentially expressed in lymphoid tissue. Isolation of this protein initially defined a highly conserved LAF4/MLLT2 gene family of nuclear transcription factors that may function in lymphoid development and oncogenesis. In some ALL patients, this gene has been found fused to the gene for MLL. Multiple alternatively…	2015-12-20 09:22:53
age	NULL	,2,	,4,	,1,	,aging,aged,	How time flies					NULL	NULL	NULL	NULL	NULL		2015-12-20 09:22:53
ager	177	,12,	,11,	NULL	,RAGE,	advanced glycosylation end product-specific receptor	RAGE isoform NtRAGE-delta|RAGE isoform sRAGE-delta|receptor for advanced glycation end-products variant 20	6p21.3	6	NC_000006.12	32180968	32184322	1	11	600214	The advanced glycosylation end product (AGE) receptor encoded by this gene is a member of the immunoglobulin superfamily of cell surface receptors. It is a multiligand receptor, and besides AGE, interacts with other molecules implicated in homeostasis, development, and inflammation, and certain diseases, such as diabetes and Alzheimer's disease. Many alternatively spliced transcript variants enco…	2015-12-20 09:22:53
agpat2	10555	,3,	,3,	,1,	,1-AGPAT2,BSCL,BSCL1,LPAAB,LPAAT-beta,	1-acylglycerol-3-phosphate O-acyltransferase 2	1-AGP acyltransferase 2|1-AGPAT 2|1-acylglycerol-3-phosphate O-acyltransferase 2 (lysophosphatidic acid acyltransferase, beta)|lysophosphatidic acid acyltransferase beta|lysophosphatidic acid acyltransferase-beta	9q34.3	9	NC_000009.12	136673143	136687459	1	6	603100	This gene encodes a member of the 1-acylglycerol-3-phosphate O-acyltransferase family. The protein is located within the endoplasmic reticulum membrane and converts lysophosphatidic acid to phosphatidic acid, the second step in de novo phospholipid biosynthesis. Mutations in this gene have been associated with congenital generalized lipodystrophy (CGL), or Berardinelli-Seip syndrome, a disease ch…	2015-12-20 09:22:53
agpat5	55326	,12,	,11,	NULL	,1AGPAT5,LPAATE,	1-acylglycerol-3-phosphate O-acyltransferase 5	1-AGP acyltransferase 5|1-AGPAT 5|1-acylglycerol-3-phosphate O-acyltransferase 5 (lysophosphatidic acid acyltransferase, epsilon)|lysophosphatidic acid acyltransferase epsilon	8p23.1	8	NC_000008.11	6708357	6761503	2	8	614796	This gene encodes a member of the 1-acylglycerol-3-phosphate O-acyltransferase family. This integral membrane protein converts lysophosphatidic acid to phosphatidic acid, the second step in de novo phospholipid biosynthesis. A pseudogene of this gene is present on the Y chromosome. [provided by RefSeq, Aug 2014]	2015-12-20 09:22:53
agpat9	231510	,12,	,11,	NULL	,1-AGPAT,1-AGPAT 9,4933407I02Rik,4933408F15,A230097K15Rik,GPAT-3,mGPAT3,	1-acylglycerol-3-phosphate O-acyltransferase 9	1-AGP acyltransferase 9|1-acyl-sn-glycerol-3-phosphate O-acyltransferase 9|LPAAT-theta|acyl-CoA:glycerol-3-phosphate acyltransferase 3|lysophosphatidic acid acyltransferase theta	5 E4	5	NC_000071.6	100845710	100899102	2	15	NULL	This gene encodes a member of the lysophosphatidic acid acyltransferase protein family. The encoded protein is an enzyme which catalyzes the conversion of glycerol-3-phosphate to lysophosphatidic acid in the synthesis of triacylglycerol. Multiple alternatively spliced variants, encoding the same protein, have been identified. [provided by RefSeq, Jan 2012]	2015-12-20 09:22:53
agr2	10551	,12,	,11,	NULL	,AG2,GOB-4,HAG-2,HEL-S-116,PDIA17,XAG-2,	anterior gradient 2, protein disulphide isomerase family member	AG-2|HPC8|anterior gradient homolog 2|epididymis secretory protein Li 116|protein disulfide isomerase family A, member 17|secreted cement gland homolog|secreted cement gland protein XAG-2 homolog	7p21.3	7	NC_000007.14	16791811	16805114	1	8	606358	NULL	2015-12-20 09:22:53
agt	183	,7,5,	,6,	,1,	,ANHU,SERPINA8,	angiotensinogen (serpin peptidase inhibitor, clade A, member 8)	alpha-1 antiproteinase, antitrypsin|angiotensin I|angiotensin II|pre-angiotensinogen|serine (or cysteine) proteinase inhibitor|serpin A8	1q42.2	1	NC_000001.11	230702523	230714590	1	5	106150	The protein encoded by this gene, pre-angiotensinogen or angiotensinogen precursor, is expressed in the liver and is cleaved by the enzyme renin in response to lowered blood pressure. The resulting product, angiotensin I, is then cleaved by angiotensin converting enzyme (ACE) to generate the physiologically active enzyme angiotensin II. The protein is involved in maintaining blood pressure and in…	2015-12-20 09:22:53
agtr1	185	,12,	,11,	NULL	,AG2SB,AT1,AT1AR,AT1B,AT1BR,AT1R,AT2R1,HAT1R,AGTR1,	angiotensin II receptor, type 1	type-1B angiotensin II receptor	3q24	3	NC_000003.12	148697871	148743003	2	5	106165	Angiotensin II is a potent vasopressor hormone and a primary regulator of aldosterone secretion. It is an important effector controlling blood pressure and volume in the cardiovascular system. It acts through at least two types of receptors. This gene encodes the type 1 receptor which is thought to mediate the major cardiovascular effects of angiotensin II. This gene may play a role in the genera…	2015-12-20 09:22:53
agtr2	186	,12,	,11,	NULL	,AT2,ATGR2,MRX88,	angiotensin II receptor, type 2	angiotensin II type-2 receptor	Xq22-q23	X	NC_000023.11	116170705	116174972	2	3	300034	The protein encoded by this gene belongs to the G-protein coupled receptor 1 family, and functions as a receptor for angiotensin II. It is an intergral membrane protein that is highly expressed in fetus, but scantily in adult tissues, except brain, adrenal medulla, and atretic ovary. This receptor has been shown to mediate programmed cell death and this apoptotic function may play an important ro…	2015-12-20 09:22:53
agtrap	57085	,7,	,6,	NULL	,ATRAP,	angiotensin II receptor-associated protein	AT1 receptor-associated protein|ATI receptor-associated protein|angiotensin II, type I receptor-associated protein	1p36.22	1	NC_000001.11	11735474	11750771	2	8	608729	This gene encodes a transmembrane protein localized to the plasma membrane and perinuclear vesicular structures. The gene product interacts with the angiotensin II type I receptor and negatively regulates angiotensin II signaling. Alternative splicing of this gene generates multiple transcript variants encoding different isoforms. [provided by RefSeq, Jul 2008]	2015-12-20 09:22:53
ahcy	191	,12,	,11,	NULL	,SAHH,adoHcyase,	adenosylhomocysteinase	S-adenosyl-L-homocysteine hydrolase|S-adenosylhomocysteine hydrolase	20q11.22	20	NC_000020.11	34234840	34311976	1	17	180960	S-adenosylhomocysteine hydrolase belongs to the adenosylhomocysteinase family. It catalyzes the reversible hydrolysis of S-adenosylhomocysteine (AdoHcy) to adenosine (Ado) and L-homocysteine (Hcy). Thus, it regulates the intracellular S-adenosylhomocysteine (SAH) concentration thought to be important for transmethylation reactions. Deficiency in this protein is one of the different causes of hype…	2015-12-20 09:22:53
ahcyl2	23382	,12,	,11,	NULL	,ADOHCYASE3,IRBIT2,	adenosylhomocysteinase-like 2	IP(3)Rs binding protein released with IP(3) 2|S-adenosyl-L-homocysteine hydrolase 3|S-adenosylhomocysteine hydrolase-like 2|long-IRBIT|putative adenosylhomocysteinase 3	7q32.1	7	NC_000007.14	129225014	129430211	2	21	616520	The protein encoded by this gene acts as a homotetramer and may be involved in the conversion of S-adenosyl-L-homocysteine to L-homocysteine and adenosine. Several transcript variants encoding different isoforms have been found for this gene. [provided by RefSeq, Jun 2011]	2015-12-20 09:22:53
ahnak	79026	,8,	,7,		,AHNAKRS,	AHNAK nucleoprotein	AHNAK-related|desmoyokin	11q12.2	11	NC_000011.10	62433542	62546860	1	9	103390		2015-12-20 09:22:53
ahr	196	,1,	,1,	NULL	,bHLHe76,	aryl hydrocarbon receptor	AH-receptor|ah receptor|aromatic hydrocarbon receptor|class E basic helix-loop-helix protein 76	7p15	7	NC_000007.14	17298652	17346151	2	11	600253	The protein encoded by this gene is a ligand-activated helix-loop-helix transcription factor involved in the regulation of biological responses to planar aromatic hydrocarbons. This receptor has been shown to regulate xenobiotic-metabolizing enzymes such as cytochrome P450. Before ligand binding, the encoded protein is sequestered in the cytoplasm; upon ligand binding, this protein moves to the n…	2015-12-20 09:22:53
aifm1	9131	,12,	,11,	NULL	,AIF,CMT2D,CMTX4,COWCK,COXPD6,NADMR,NAMSD,PDCD8,	apoptosis-inducing factor, mitochondrion-associated, 1	programmed cell death 8 (apoptosis-inducing factor)|striatal apoptosis-inducing factor	Xq26.1	X	NC_000023.11	130129362	130165887	1	18	NULL	This gene encodes a flavoprotein essential for nuclear disassembly in apoptotic cells, and it is found in the mitochondrial intermembrane space in healthy cells. Induction of apoptosis results in the translocation of this protein to the nucleus where it affects chromosome condensation and fragmentation. In addition, this gene product induces mitochondria to release the apoptogenic proteins cytoch…	2015-12-20 09:22:53
aifm2	84883	,12,	,11,	NULL	,AMID,PRG3,	apoptosis-inducing factor, mitochondrion-associated, 2	apoptosis-inducing factor (AIF)-homologous mitochondrion-associated inducer of death|apoptosis-inducing factor (AIF)-like mitochondrion-associated inducer of death|p53-responsive gene 3 protein	10q22.1	10	NC_000010.11	70112267	70132934	1	9	605159	This gene encodes a flavoprotein oxidoreductase that binds single stranded DNA and is thought to contribute to apoptosis in the presence of bacterial and viral DNA. The expression of this gene is also found to be induced by tumor suppressor protein p53 in colon cancer cells. [provided by RefSeq, Nov 2010]	2015-12-20 09:22:53
aimp1	9255	,7,	,6,	NULL	,EMAP2,EMAPII,HLD3,SCYE1,p43,	aminoacyl tRNA synthetase complex-interacting multifunctional protein 1	ARS-interacting multifunctional protein 1|endothelial monocyte-activating polypeptide 2|endothelial-monocyte activating polypeptide II|multisynthase complex auxiliary component p43|multisynthetase complex auxiliary component p43|small inducible cytokine subfamily E, member 1 (endothelial monocyte-activating)	4q24	4	NC_000004.12	106315610	106349225	2	9	603605	The protein encoded by this gene is a cytokine that is specifically induced by apoptosis, and it is involved in the control of angiogenesis, inflammation, and wound healing. The release of this cytokine renders the tumor-associated vasculature sensitive to tumor necrosis factor. The precursor protein is identical to the p43 subunit, which is associated with the multi-tRNA synthetase complex, and …	2015-12-20 09:22:53
aimp2	7965	,12,	,11,	NULL	,JTV-1,JTV1,P38,PRO0992,	aminoacyl tRNA synthetase complex-interacting multifunctional protein 2	ARS-interacting multi-functional protein 2|multisynthase complex auxiliary component p38|multisynthetase complex auxiliary component p38|protein JTV-1	7p22	7	NC_000007.14	6009251	6023834	2	8	600859	The JTV1 gene is located on chromosome 7p22 flanked by two genes, HRI and PMS2. JTV1 and HRI overlap slightly and are arranged in a tail-to-tail fashion. JTV1 and PMS2 are separated by approximately 200 base pairs and are arranged head-to-head. JTV1 is transcribed in the opposite direction compared to HRI and PMS2. The function of the JTV1 gene product is unknown. [provided by RefSeq, Jul 2008]	2015-12-20 09:22:53
ajuba	84962	,1,	,1,	,1,	,JUB,	ajuba LIM protein	jub, ajuba homolog	14q11.2	14	NC_000014.9	22971174	22982642	1	9	609066	NULL	2016-01-09 22:20:59
ak1	203	,12,	,11,	NULL	,HTL-S-58j,	adenylate kinase 1	AK 1|ATP-AMP transphosphorylase 1|ATP:AMP phosphotransferase|adenylate monophosphate kinase|myokinase|testis secretory sperm binding protein Li 58j	9q34.1	9	NC_000009.12	127866480	127877743	1	9	103000	Adenylate kinase is an enzyme involved in regulating the adenine nucleotide composition within a cell by catalyzing the reversible transfer of phosphate group among adinine nucleotides. Three isozymes of adenylate kinase have been identified in vertebrates, adenylate isozyme 1 (AK1), 2 (AK2) and 3 (AK3). AK1 is found in the cytosol of skeletal muscle, brain and erythrocytes, whereas AK2 and AK3 a…	2015-12-20 09:22:53
ak2	204	,12,	,11,	NULL	,ADK2,AK 2,	adenylate kinase 2	AK 2|ATP-AMP transphosphorylase 2|ATP:AMP phosphotransferase|adenylate kinase isoenzyme 2, mitochondrial|adenylate monophosphate kinase	1p34	1	NC_000001.11	33007940	33036911	1	8	103020	Adenylate kinases are involved in regulating the adenine nucleotide composition within a cell by catalyzing the reversible transfer of phosphate groups among adenine nucleotides. Three isozymes of adenylate kinase, namely 1, 2, and 3, have been identified in vertebrates; this gene encodes isozyme 2. Expression of these isozymes is tissue-specific and developmentally regulated. Isozyme 2 is locali…	2015-12-20 09:22:53
akap10	11216	,7,	,6,	NULL	,AKAP-10,D-AKAP-2,D-AKAP2,PRKA10,	A kinase (PRKA) anchor protein 10	dual specificity A kinase-anchoring protein 2|mitochondrial A kinase PPKA anchor protein 10|protein kinase A anchoring protein 10	17p11.1	17	NC_000017.11	19904452	19977856	1	15	604694	This gene encodes a member of the A-kinase anchor protein family. A-kinase anchor proteins bind to the regulatory subunits of protein kinase A (PKA) and confine the holoenzyme to discrete locations within the cell. The encoded protein is localized to mitochondria and interacts with both the type I and type II regulatory subunits of PKA. Polymorphisms in this gene may be associated with increased …	2015-12-20 09:22:53
akap12	9590	,7,	,6,		,AKAP250,SSeCKS,	A kinase (PRKA) anchor protein 12	A-kinase anchor protein, 250kDa|AKAP 250|Src-Suppressed C Kinase Substrate|kinase scaffold protein gravin|myasthenia gravis autoantigen gravin	6q24-q25	6	NC_000006.12	151239999	151358559	2	7	604698	The A-kinase anchor proteins (AKAPs) are a group of structurally diverse proteins, which have the common function of binding to the regulatory subunit of protein kinase A (PKA) and confining the holoenzyme to discrete locations within the cell. This gene encodes a member of the AKAP family. The encoded protein is expressed in endothelial cells, cultured fibroblasts, and osteosarcoma cells. It ass…	2015-12-20 09:22:53
akr1b1	231	,5,	,10,	NULL	,ADR,ALDR1,ALR2,AR,	aldo-keto reductase family 1, member B1 (aldose reductase)	Lii5-2 CTCL tumor antigen|aldehyde reductase 1|aldo-keto reductase family 1 member B1|low Km aldose reductase	7q35	7	NC_000007.14	134442351	134459136	1	10	103880	This gene encodes a member of the aldo/keto reductase superfamily, which consists of more than 40 known enzymes and proteins. This member catalyzes the reduction of a number of aldehydes, including the aldehyde form of glucose, and is thereby implicated in the development of diabetic complications by catalyzing the reduction of glucose to sorbitol. Multiple pseudogenes have been identified for th…	2015-12-20 09:22:53
akr1b7	11997	,5,	,10,		,AR,Avdp,MVDP,	aldo-keto reductase family 1, member B7	aldehyde reductase|androgen regulated vas deferens protein|vas deferens androgen-dependent protein	6 14.95 cM	6	NC_000072.6	34412362	34423137	2	10	NULL		2015-12-20 09:22:53
akr1c1	1645	,5,	,10,	NULL	,2-ALPHA-HSD,20-ALPHA-HSD,C9,DD1,DD1/DD2,DDH,DDH1,H-37,HAKRC,HBAB,MBAB,	aldo-keto reductase family 1, member C1	20 alpha-hydroxysteroid dehydrogenase|20-alpha-hydroxysteroid dehydrogenase|aldo-keto reductase C|chlordecone reductase homolog HAKRC|dihydrodiol dehydrogenase 1|dihydrodiol dehydrogenase 1/2|dihydrodiol dehydrogenase 1; 20-alpha (3-alpha)-hydroxysteroid dehydrogenase|dihydrodiol dehydrogenase isoform DD1|hepatic dihydrodiol dehydrogenase|high-affinity hepatic bile acid-binding protein|indanol de…	10p15-p14	10	NC_000010.11	4963262	4977966	2	9	600449	This gene encodes a member of the aldo/keto reductase superfamily, which consists of more than 40 known enzymes and proteins. These enzymes catalyze the conversion of aldehydes and ketones to their corresponding alcohols by utilizing NADH and/or NADPH as cofactors. The enzymes display overlapping but distinct substrate specificity. This enzyme catalyzes the reaction of progesterone to the inactiv…	2015-12-20 09:22:53
akr1c2	1646	,5,	,10,	NULL	,AKR1C-pseudo,BABP,DD,DD-2,DD/BABP,DD2,DDH2,HAKRD,HBAB,MCDR2,SRXY8,TDD,	aldo-keto reductase family 1, member C2	3-alpha-HSD3|chlordecone reductase homolog HAKRD|dihydrodiol dehydrogenase 2; bile acid binding protein; 3-alpha hydroxysteroid dehydrogenase, type III|pseudo-chlordecone reductase|testicular 17,20-desmolase deficiency|trans-1,2-dihydrobenzene-1,2-diol dehydrogenase|type II dihydrodiol dehydrogenase	10p15-p14	10	NC_000010.11	4987775	5018033	1	12	600450	This gene encodes a member of the aldo/keto reductase superfamily, which consists of more than 40 known enzymes and proteins. These enzymes catalyze the conversion of aldehydes and ketones to their corresponding alcohols using NADH and/or NADPH as cofactors. The enzymes display overlapping but distinct substrate specificity. This enzyme binds bile acid with high affinity, and shows minimal 3-alph…	2015-12-20 09:22:53
akr1c3	8644	,5,	,10,		,DD3,DDX,HA1753,HAKRB,HAKRe,HSD17B5,PGFS,hluPGFS,	aldo-keto reductase family 1, member C3	3-alpha hydroxysteroid dehydrogenase, type II|3-alpha-HSD type II, brain|aldo-keto reductase family 1, member C3 (3-alpha hydroxysteroid dehydrogenase, type II)|chlordecone reductase homolog HAKRb|dihydrodiol dehydrogenase 3|dihydrodiol dehydrogenase X|indanol dehydrogenase|prostaglandin F synthase|testosterone 17-beta-dehydrogenase 5|trans-1,2-dihydrobenzene-1,2-diol dehydrogenase|type IIb 3-alp…	10p15-p14	10	NC_000010.11	5048766	5107686	2	10	603966	This gene encodes a member of the aldo/keto reductase superfamily, which consists of more than 40 known enzymes and proteins. These enzymes catalyze the conversion of aldehydes and ketones to their corresponding alcohols by utilizing NADH and/or NADPH as cofactors. The enzymes display overlapping but distinct substrate specificity. This enzyme catalyzes the reduction of prostaglandin (PG) D2, PGH…	2015-12-20 09:22:53
akr1d1	6718	,3,	,3,	NULL	,3o5bred,CBAS2,SRD5B1,	aldo-keto reductase family 1, member D1	delta 4-3-ketosteroid-5-beta-reductase|delta(4)-3-ketosteroid 5-beta-reductase|delta(4)-3-oxosteroid 5-beta-reductase|steroid-5-beta-reductase, beta polypeptide 1 (3-oxo-5 beta-steroid delta 4-dehydrogenase beta 1)	7q32-q33	7	NC_000007.14	138076432	138118304	2	9	604741	The enzyme encoded by this gene is responsible for the catalysis of the 5-beta-reduction of bile acid intermediates and steroid hormones carrying a delta(4)-3-one structure. Deficiency of this enzyme may contribute to hepatic dysfunction. Three transcript variants encoding different isoforms have been found for this gene. Other variants may be present, but their full-length natures have not been …	2016-01-03 18:36:48
akt	NULL	,11,	,7,		,akt,PKB,	Protein kinase B					NULL	NULL	NULL	NULL	NULL	Protein kinase B (PKB), also known as Akt, is a serine/threonine-specific protein kinase that plays a key role in multiple cellular processes such as glucose metabolism, apoptosis, cell proliferation, transcription and cell migration.Akt1 is involved in cellular survival pathways, by inhibiting apoptotic processes. Akt1 is also able to induce protein synthesis pathways, and is therefore a key sig…	2015-12-20 09:22:53
akt1	207	,7,	,6,	,1,	,AKT,CWS6,PKB,PKB-ALPHA,PRKBA,RAC,RAC-ALPHA,	v-akt murine thymoma viral oncogene homolog 1	AKT1m|PKB alpha|RAC-PK-alpha|protein kinase B alpha|proto-oncogene c-Akt|rac protein kinase alpha	14q32.32	14	NC_000014.9	104769349	104795743	1	17	164730	The serine-threonine protein kinase encoded by the AKT1 gene is catalytically inactive in serum-starved primary and immortalized fibroblasts. AKT1 and the related AKT2 are activated by platelet-derived growth factor. The activation is rapid and specific, and it is abrogated by mutations in the pleckstrin homology domain of AKT1. It was shown that the activation occurs through phosphatidylinositol…	2015-12-20 09:22:53
akt2	208	,7,	,6,	,1,	,HIHGHH,PKBB,PKBBETA,PRKBB,RAC-BETA,	v-akt murine thymoma viral oncogene homolog 2	PKB beta|RAC-PK-beta|murine thymoma viral (v-akt) homolog-2|protein kinase Akt-2|protein kinase B beta|rac protein kinase beta	19q13.1-q13.2	19	NC_000019.10	40230317	40285531	1	23	164731	This gene is a putative oncogene encoding a protein belonging to a subfamily of serine/threonine kinases containing SH2-like (Src homology 2-like) domains. The gene was shown to be amplified and overexpressed in 2 of 8 ovarian carcinoma cell lines and 2 of 15 primary ovarian tumors. Overexpression contributes to the malignant phenotype of a subset of human ductal pancreatic cancers. The encoded p…	2015-12-20 09:22:53
aktip	64400	,12,	,11,	NULL	,FT1,FTS,	AKT interacting protein	fused toes homolog	16q12.2	16	NC_000016.10	53491280	53504411	1	11	608483	The mouse homolog of this gene produces fused toes and thymic hyperplasia in heterozygous mutant animals while homozygous mutants die in early development. This gene may play a role in apoptosis as these morphological abnormalities are caused by altered patterns of programmed cell death. The protein encoded by this gene is similar to the ubiquitin ligase domain of other ubiquitin-conjugating enzy…	2015-12-20 09:22:53
alad	210	,12,	,11,	NULL	,ALADH,PBGS,	aminolevulinate dehydratase	aminolevulinate, delta-, dehydratase|porphobilinogen synthase	9q33.1	9	NC_000009.12	113386312	113401338	1	16	125270	The ALAD enzyme is composed of 8 identical subunits and catalyzes the condensation of 2 molecules of delta-aminolevulinate to form porphobilinogen (a precursor of heme, cytochromes and other hemoproteins). ALAD catalyzes the second step in the porphyrin and heme biosynthetic pathway; zinc is essential for enzymatic activity. ALAD enzymatic activity is inhibited by lead and a defect in the ALAD st…	2015-12-20 09:22:53
alas1	211	,12,	,11,	NULL	,ALAS,ALAS-H,ALAS3,ALASH,MIG4,	5'-aminolevulinate synthase 1	5-aminolevulinic acid synthase 1|aminolevulinate, delta-, synthase 1|delta-ALA synthase 1|delta-aminolevulinate synthase 1|migration-inducing protein 4	3p21.1	3	NC_000003.12	52198083	52214327	2	12	125290	This gene encodes the mitochondrial enzyme which is catalyzes the rate-limiting step in heme (iron-protoporphyrin) biosynthesis. The enzyme encoded by this gene is the housekeeping enzyme; a separate gene encodes a form of the enzyme that is specific for erythroid tissue. The level of the mature encoded protein is regulated by heme: high levels of heme down-regulate the mature enzyme in mitochond…	2015-12-20 09:22:53
aldh1a1	216	,3,	,3,	NULL	,ALDC,ALDH-E1,ALDH1,ALDH11,HEL-9,HEL-S-53e,HEL12,PUMB1,RALDH1,	aldehyde dehydrogenase 1 family, member A1	ALDH class 1|ALHDII|RALDH 1|acetaldehyde dehydrogenase 1|aldehyde dehydrogenase 1, soluble|aldehyde dehydrogenase, liver cytosolic|epididymis luminal protein 12|epididymis luminal protein 9|epididymis secretory sperm binding protein Li 53e|retinaldehyde dehydrogenase 1	9q21.13	9	NC_000009.12	72900662	72953317	1	13	100640	The protein encoded by this gene belongs to the aldehyde dehydrogenase family. Aldehyde dehydrogenase is the next enzyme after alcohol dehydrogenase in the major pathway of alcohol metabolism. There are two major aldehyde dehydrogenase isozymes in the liver, cytosolic and mitochondrial, which are encoded by distinct genes, and can be distinguished by their electrophoretic mobility, kinetic proper…	2015-12-20 09:22:53
aldh1a2	8854	,5,	,10,	NULL	,RALDH(II),RALDH2,RALDH2-T,	aldehyde dehydrogenase 1 family, member A2	RALDH 2|retinaldehyde-specific dehydrogenase type 2	15q21.3	15	NC_000015.10	57953424	58065923	1	14	603687	This protein belongs to the aldehyde dehydrogenase family of proteins. The product of this gene is an enzyme that catalyzes the synthesis of retinoic acid (RA) from retinaldehyde. Retinoic acid, the active derivative of vitamin A (retinol), is a hormonal signaling molecule that functions in developing and adult tissues. The studies of a similar mouse gene suggest that this enzyme and the cytochro…	2015-12-20 09:22:53
aldh2	217	,5,	,10,	NULL	,ALDH-E2,ALDHI,ALDM,	aldehyde dehydrogenase 2 family (mitochondrial)	ALDH class 2|acetaldehyde dehydrogenase 2|liver mitochondrial ALDH|nucleus-encoded mitochondrial aldehyde dehydrogenase 2	12q24.2	12	NC_000012.12	111766887	111809985	2	13	100650	This protein belongs to the aldehyde dehydrogenase family of proteins. Aldehyde dehydrogenase is the second enzyme of the major oxidative pathway of alcohol metabolism. Two major liver isoforms of aldehyde dehydrogenase, cytosolic and mitochondrial, can be distinguished by their electrophoretic mobilities, kinetic properties, and subcellular localizations. Most Caucasians have two major isozymes,…	2015-12-20 09:22:53
aldh6a1	4329	,5,	,10,	NULL	,MMSADHA,MMSDH,	aldehyde dehydrogenase 6 family, member A1	malonate-semialdehyde dehydrogenase|mitochondrial acylating methylmalonate-semialdehyde dehydrogenase	14q24.3	14	NC_000014.9	74057662	74084493	1	12	603178	This gene encodes a member of the aldehyde dehydrogenase protein family. The encoded protein is a mitochondrial methylmalonate semialdehyde dehydrogenase that plays a role in the valine and pyrimidine catabolic pathways. This protein catalyzes the irreversible oxidative decarboxylation of malonate and methylmalonate semialdehydes to acetyl- and propionyl-CoA. Methylmalonate semialdehyde dehydroge…	2015-12-20 09:22:53
aldh9a1	223	,12,	,11,	NULL	,ALDH4,ALDH7,ALDH9,E3,TMABADH,	aldehyde dehydrogenase 9 family, member A1	R-aminobutyraldehyde dehydrogenase|aldehyde dehydrogenase (NAD+)|aldehyde dehydrogenase E3 isozyme|aldehyde dehydrogenase family 9 member A1|gamma-aminobutyraldehyde dehydrogenase	1q23.1	1	NC_000001.11	165662212	165698663	1	11	602733	This protein belongs to the aldehyde dehydrogenase family of proteins. It has a high activity for oxidation of gamma-aminobutyraldehyde and other amino aldehydes. The enzyme catalyzes the dehydrogenation of gamma-aminobutyraldehyde to gamma-aminobutyric acid (GABA). This isozyme is a tetramer of identical 54-kD subunits. [provided by RefSeq, Jul 2008]	2015-12-20 09:22:53
aldoa	226	,5,	,10,	NULL	,ALDA,GSD12,HEL-S-87p,	aldolase A, fructose-bisphosphate	epididymis secretory sperm binding protein Li 87p|fructose-1,6-bisphosphate triosephosphate-lyase|lung cancer antigen NY-LU-1|muscle-type aldolase	16p11.2	16	NC_000016.10	30053090	30070420	2	17	103850	The protein encoded by this gene, Aldolase A (fructose-bisphosphate aldolase), is a glycolytic enzyme that catalyzes the reversible conversion of fructose-1,6-bisphosphate to glyceraldehyde 3-phosphate and dihydroxyacetone phosphate. Three aldolase isozymes (A, B, and C), encoded by three different genes, are differentially expressed during development. Aldolase A is found in the developing embry…	2015-12-20 09:22:53
alpp	250	,3,	,3,	,4,	,ALP,PALP,PLAP,PLAP-1,	alkaline phosphatase, placental	alkaline phosphatase Regan isozyme|alkaline phosphomonoesterase|glycerophosphatase|placental alkaline phosphatase 1	2q37	2	NC_000002.12	232378534	232382889	2	11	171800	The protein encoded by this gene is an alkaline phosphatase, a metalloenzyme that catalyzes the hydrolysis of phosphoric acid monoesters. It belongs to a multigene family composed of four alkaline phosphatase isoenzymes. The enzyme functions as a homodimer and has a catalytic site containing one magnesium and two zinc ions, which are required for its enzymatic function. The protein is primarily e…	2015-12-20 09:22:53
ambp	259	,5,	,10,	NULL	,A1M,EDC1,HCP,HI30,IATIL,ITI,ITIL,ITILC,UTI,	alpha-1-microglobulin/bikunin precursor	bikunin|complex-forming glycoprotein heterogeneous in charge|growth-inhibiting protein 19|inter-alpha-trypsin inhibitor light chain|protein HC|trypstatin|uristatin|uronic-acid-rich protein	9q32-q33	9	NC_000009.12	114060127	114078472	1	10	176870	This gene encodes a complex glycoprotein secreted in plasma. The precursor is proteolytically processed into distinct functioning proteins: alpha-1-microglobulin, which belongs to the superfamily of lipocalin transport proteins and may play a role in the regulation of inflammatory processes, and bikunin, which is a urinary trypsin inhibitor belonging to the superfamily of Kunitz-type protease inh…	2015-12-20 09:22:53
amd1	262	,3,	,3,	NULL	,ADOMETDC,AMD,SAMDC,	adenosylmethionine decarboxylase 1	S-adenosylmethionine decarboxylase 1	6q21	6	NC_000006.12	110814621	110895713	2	10	180980	This gene encodes an important intermediate enzyme in polyamine biosynthesis. The polyamines spermine, spermidine, and putrescine are low-molecular-weight aliphatic amines essential for cellular proliferation and tumor promotion. Multiple alternatively spliced transcript variants have been identified. Pseudogenes of this gene are found on chromosomes 5, 6, 10, X and Y. [provided by RefSeq, Dec 20…	2016-01-03 18:36:48
ampk	NULL	,11,	,7,		,AMP-activated protein kinase,5 AMP-activated protein kinase,5 adenosine monophosphate-activated protein kinase,	AMP-activated protein kinase					NULL	NULL	NULL	NULL	NULL	5' AMP-activated protein kinase or AMPK or 5' adenosine monophosphate-activated protein kinase is an enzyme that plays a role in cellular energy homeostasis. It consists of three proteins (subunits) that together make a functional enzyme, conserved from yeast to humans. It is expressed in a number of tissues, including the liver, brain, and skeletal muscle. The net effect of AMPK activation is st…
It should not be confused with cyclic AMP-activated protein kinase (protein kinase A)	2015-12-20 09:22:53
amt	275	,5,	,10,	NULL	,GCE,GCST,GCVT,NKH,	aminomethyltransferase	glycine cleavage system T protein	3p21.31	3	NC_000003.12	49416778	49422678	1	9	238310	This gene encodes one of four critical components of the glycine cleavage system. Mutations in this gene have been associated with glycine encephalopathy. Multiple transcript variants encoding different isoforms have been found for this gene. [provided by RefSeq, Sep 2011]	2015-12-20 09:22:53
amy1a	276	,12,	,11,	NULL	,AMY1,	amylase, alpha 1A (salivary)	1,4-alpha-D-glucan glucanohydrolase 1|amylase, salivary, alpha-1A|glycogenase|salivary alpha-amylase|salivary amylase alpha 1A	1p21	1	NC_000001.11	103655519	103664551	2	11	104700	Amylases are secreted proteins that hydrolyze 1,4-alpha-glucoside bonds in oligosaccharides and polysaccharides, and thus catalyze the first step in digestion of dietary starch and glycogen. The human genome has a cluster of several amylase genes that are expressed at high levels in either salivary gland or pancreas. This gene encodes an amylase isoenzyme produced by the salivary gland. Alternati…	2015-12-20 09:22:53
amy2a	279	,12,	,11,	NULL	,AMY2,PA,	amylase, alpha 2A (pancreatic)	1,4-alpha-D-glucan glucanohydrolase|glycogenase|pancreatic amylase alpha 2A	1p21	1	NC_000001.11	103617332	103625780	2	10	104650	This gene encodes a member of the alpha-amylase family of proteins. Amylases are secreted proteins that hydrolyze 1,4-alpha-glucoside bonds in oligosaccharides and polysaccharides, catalyzing the first step in digestion of dietary starch and glycogen. This gene and several family members are present in a gene cluster on chromosome 1. This gene encodes an amylase isoenzyme produced by the pancreas…	2015-12-20 09:22:53
anapc1	64682	,9,	,8,	NULL	,APC1,MCPR,TSG24,	anaphase promoting complex subunit 1	anaphase-promoting complex 1 (meiotic checkpoint regulator)|cyclosome subunit 1|mitotic checkpoint regulator|testis-specific gene 24 protein	2q12.1	2	NC_000002.12	111767637	111884186	1	49	608473	This gene encodes a subunit of the anaphase-promoting complex. This complex is an E3 ubiquitin ligase that regulates progression through the metaphase to anaphase portion of the cell cycle by ubiquitinating proteins which targets them for degradation. [provided by RefSeq, Dec 2011]	2015-12-20 09:22:53
androgen	NULL	,7,	,6,	,3,5,	,androgenic hormone,testoid,	testosterone					NULL	NULL	NULL	NULL	NULL	Androgen (from andro Greek prefix meaning masculine), also called androgenic hormone or testoid, is any natural or synthetic compound, usually a steroid hormone, that stimulates or controls the development and maintenance of male characteristics in vertebrates by binding to androgen receptors.[1] This includes the activity of the accessory male sex organs and development of male secondary sex cha…	2015-12-20 09:22:53
ang	283	,12,	,11,	NULL	,ALS9,HEL168,RAA1,RNASE4,RNASE5,	angiogenin, ribonuclease, RNase A family, 5	RNase 5|epididymis luminal protein 168|ribonuclease 5|ribonuclease A A1	14q11.1-q11.2	14	NC_000014.9	20684177	20694186	2	3	105850	The protein encoded by this gene is an exceedingly potent mediator of new blood vessel formation. It hydrolyzes cellular tRNAs resulting in decreased protein synthesis and is similar to pancreatic ribonuclease. In addition, the mature peptide has antimicrobial activity against some bacteria and fungi, including S. pneumoniae and C. albicans. Alternative splicing results in two transcript variants…	2015-12-20 09:22:53
angpt1	284	,7,	,6,	NULL	,AGP1,AGPT,ANG1,	angiopoietin 1	ANG-1	8q23.1	8	NC_000008.11	107249482	107498026	1	9	601667	This gene encodes a secreted glycoprotein that belongs to the angiopoietin family. Members of this family play important roles in vascular development and angiogenesis. All angiopoietins bind with similar affinity to an endothelial cell-specific tyrosine-protein kinase receptor. The protein encoded by this gene is a secreted glycoprotein that activates the receptor by inducing its tyrosine phosph…	2015-12-20 09:22:53
angpt2	285	,12,	,11,	NULL	,AGPT2,ANG2,	angiopoietin 2	ANG-2|Tie2-ligand|angiopoietin-2B|angiopoietin-2a	8p23.1	8	NC_000008.11	6499651	6563263	1	9	601922	The protein encoded by this gene is an antagonist of angiopoietin 1 (ANGPT1) and endothelial TEK tyrosine kinase (TIE-2, TEK). The encoded protein disrupts the vascular remodeling ability of ANGPT1 and may induce endothelial cell apoptosis. Three transcript variants encoding three different isoforms have been found for this gene. [provided by RefSeq, Jul 2008]	2015-12-20 09:22:53
angptl1	9068	,12,	,11,	NULL	,ANG3,ANGPT3,ARP1,AngY,UNQ162,dJ595C2.2,	angiopoietin-like 1	ANG-3|angioarrestin|angiopoietin 3|angiopoietin Y1|angiopoietin-3|angiopoietin-like protein 1|dJ595C2.2 (angiopoietin Y1)	1q25.2	1	NC_000001.11	178849535	178871353	1	7	603874	Angiopoietins are members of the vascular endothelial growth factor family and the only known growth factors largely specific for vascular endothelium. Angiopoietin-1, angiopoietin-2, and angiopoietin-4 participate in the formation of blood vessels. The protein encoded by this gene is another member of the angiopoietin family that is widely expressed in adult tissues with mRNA levels highest in h…	2015-12-20 09:22:53
angptl2	23452	,7,	,6,	NULL	,ARP2,HARP,	angiopoietin-like 2	angiopoietin-like protein 2	9q34	9	NC_000009.12	127087349	127122797	1	6	605001	Angiopoietins are members of the vascular endothelial growth factor family and the only known growth factors largely specific for vascular endothelium. Angiopoietin-1, angiopoietin-2, and angiopoietin-4 participate in the formation of blood vessels. ANGPTL2 protein is a secreted glycoprotein with homology to the angiopoietins and may exert a function on endothelial cells through autocrine or para…	2015-12-20 09:22:53
angptl4	51129	,12,	,11,	NULL	,ARP4,FIAF,HARP,HFARP,NL2,PGAR,TGQTL,UNQ171,pp1158,	angiopoietin-like 4	PPARG angiopoietin related protein|fasting-induced adipose factor|hepatic angiopoietin-related protein|hepatic fibrinogen/angiopoietin-related protein|peroxisome proliferator-activated receptor (PPAR) gamma induced angiopoietin-related protein	19p13.3	19	NC_000019.10	8364127	8374375	2	7	605910	This gene encodes a glycosylated, secreted protein containing a C-terminal fibrinogen domain. The encoded protein is induced by peroxisome proliferation activators and functions as a serum hormone that regulates glucose homeostasis, lipid metabolism, and insulin sensitivity. This protein can also act as an apoptosis survival factor for vascular endothelial cells and can prevent metastasis by inhi…	2015-12-20 09:22:53
angptl8	55908	,5,	,10,	,1,	,C19orf80,PRO1185,PVPA599,RIFL,TD26,	angiopoietin like 8	angiopoietin-like 8|betatrophin variant 1|betatrophin variant 2|hepatocellular carcinoma-associated gene TD26|hepatocellular carcinoma-associated protein TD26|lipasin|refeeding-induced fat and liver protein	19p13.2	19	NC_000019.10	11239619	11241943	2	4	616223	NULL	2015-12-24 19:54:22
ank3	288	,12,	,11,	NULL	,ANKYRIN-G,MRT37,	ankyrin 3, node of Ranvier (ankyrin G)	ankyrin G119	10q21	10	NC_000010.11	60026298	60733526	1	60	600465	Ankyrins are a family of proteins that are believed to link the integral membrane proteins to the underlying spectrin-actin cytoskeleton and play key roles in activities such as cell motility, activation, proliferation, contact, and the maintenance of specialized membrane domains. Multiple isoforms of ankyrin with different affinities for various target proteins are expressed in a tissue-specific…	2015-12-20 09:22:53
ankrd1	27063	,1,	,1,		,ALRP,C-193,CARP,CVARP,MCARP,bA320F15.2,	ankyrin repeat domain 1 (cardiac muscle)	cardiac ankyrin repeat protein|cytokine-inducible gene C-193 protein|cytokine-inducible nuclear protein|liver ankyrin repeat domain 1	10q23.31	10	NC_000010.11	90912100	90921275	1	9	609599	The protein encoded by this gene is localized to the nucleus of endothelial cells and is induced by IL-1 and TNF-alpha stimulation. Studies in rat cardiomyocytes suggest that this gene functions as a transcription factor. Interactions between this protein and the sarcomeric proteins myopalladin and titin suggest that it may also be involved in the myofibrillar stretch-sensor system. [provided by …	2016-01-03 18:36:48
ankrd11	29123	,7,	,6,	NULL	,ANCO-1,ANCO1,LZ16,T13,	ankyrin repeat domain 11	ankyrin repeat-containing cofactor 1|nasopharyngeal carcinoma susceptibility protein	16q24.3	16	NC_000016.10	89267619	89490574	1	20	611192	This locus encodes an ankryin repeat domain-containing protein. The encoded protein inhibits ligand-dependent activation of transcription. Mutations in this gene have been associated with KBG syndrome, which is characterized by macrodontia, distinctive craniofacial features, short stature, skeletal anomalies, global developmental delay, seizures and intellectual disability. Alternatively spliced …	2015-12-20 09:22:53
ankrd2	26287	,7,	,6,	NULL	,ARPP,	ankyrin repeat domain 2 (stretch responsive muscle)	skeletal muscle ankyrin repeat protein	10q23	10	NC_000010.11	97572441	97583884	2	9	610734	This gene encodes a protein that belongs to the muscle ankyrin repeat protein (MARP) family. A similar gene in rodents is a component of a muscle stress response pathway and plays a role in the stretch-response associated with slow muscle function. Alternative splicing results in multiple transcript variants encoding different isoforms. [provided by RefSeq, Mar 2014]	2016-01-03 18:36:48
ankrd26	22852	,12,	,11,	NULL	,THC2,bA145E8.1,	ankyrin repeat domain 26	NULL	10p12.1	10	NC_000010.11	26966584	27100498	1	51	610855	This gene encodes a protein containing N-terminal ankyrin repeats which function in protein-protein interactions. Mutations in this gene are associated with autosomal dominant thrombocytopenia-2. Pseudogenes of this gene are found on chromosome 7, 10, 13 and 16. Multiple transcript variants encoding different isoforms have been found for this gene. [provided by RefSeq, Dec 2011]	2015-12-20 09:22:53
ankrd6	22881	,12,	,11,	NULL	,unknown,	ankyrin repeat domain 6	diversin	6q15	6	NC_000006.12	89433178	89633834	2	21	610583	NULL	2015-12-20 09:22:53
anln	54443	,12,	,11,	NULL	,FSGS8,Scraps,scra,	anillin actin binding protein	NULL	7p15-p14	7	NC_000007.14	36389803	36453791	2	25	616027	This gene encodes an actin-binding protein that plays a role in cell growth and migration, and in cytokinesis. The encoded protein is thought to regulate actin cytoskeletal dynamics in podocytes, components of the glomerulus. Mutations in this gene are associated with focal segmental glomerulosclerosis 8. Alternative splicing results in multiple transcript variants encoding different isoforms. [p…	2015-12-20 09:22:53
anpep	290	,12,	,11,	NULL	,APN,CD13,GP150,LAP1,P150,PEPN,	alanyl (membrane) aminopeptidase	AP-M|AP-N|alanyl aminopeptidase|aminopeptidase M|hAPN|microsomal aminopeptidase|myeloid plasma membrane glycoprotein CD13	15q25-q26	15	NC_000015.10	89784895	89814854	1	21	151530	Aminopeptidase N is located in the small-intestinal and renal microvillar membrane, and also in other plasma membranes. In the small intestine aminopeptidase N plays a role in the final digestion of peptides generated from hydrolysis of proteins by gastric and pancreatic proteases. Its function in proximal tubular epithelial cells and other cell types is less clear. The large extracellular carbox…	2015-12-20 09:22:53
anxa1	301	,12,	,11,	NULL	,ANX1,LPC1,	annexin A1	annexin I (lipocortin I)|annexin-1|calpactin II|calpactin-2|chromobindin-9|phospholipase A2 inhibitory protein	9q21.13	9	NC_000009.12	73151731	73170393	2	15	151690	This gene encodes a membrane-localized protein that binds phospholipids. This protein inhibits phospholipase A2 and has anti-inflammatory activity. Loss of function or expression of this gene has been detected in multiple tumors. [provided by RefSeq, Dec 2014]	2015-12-20 09:22:53
anxa11	311	,12,	,11,	NULL	,ANX11,CAP50,	annexin A11	56 kDa autoantigen|CAP-50|annexin XI|annexin-11|autoantigen, 56-kD|calcyclin-associated annexin 50	10q23	10	NC_000010.11	80152610	80205677	1	21	602572	This gene encodes a member of the annexin family, a group of calcium-dependent phospholipid-binding proteins. Annexins have unique N-terminal domains and conserved C-terminal domains, which contain the calcium-dependent phospholipid-binding sites. The encoded protein is a 56-kD antigen recognized by sera from patients with various autoimmune diseases. Several transcript variants encoding two diff…	2015-12-20 09:22:53
anxa2	302	,9,	,8,	NULL	,ANX2,ANX2L4,CAL1H,HEL-S-270,LIP2,LPC2,LPC2D,P36,PAP-IV,	annexin A2	annexin II|annexin-2|calpactin I heavy chain|calpactin I heavy polypeptide|calpactin-1 heavy chain|chromobindin 8|chromobindin-8|epididymis secretory protein Li 270|lipocortin II|placental anticoagulant protein IV|protein I	15q22.2	15	NC_000015.10	60347151	60397986	1	17	151740	This gene encodes a member of the annexin family. Members of this calcium-dependent phospholipid-binding protein family play a role in the regulation of cellular growth and in signal transduction pathways. This protein functions as an autocrine factor which heightens osteoclast formation and bone resorption. This gene has three pseudogenes located on chromosomes 4, 9 and 10, respectively. Multipl…	2015-12-20 09:22:53
anxa3	306	,9,	,8,	NULL	,ANX3,	annexin A3	35-alpha calcimedin|Annexin III (lipocortin III)|PAP-III|annexin III (lipocortin III, 1,2-cyclic-inositol-phosphate phosphodiesterase, placental anticoagulant protein III, calcimedin 35-alpha)|annexin-3|calcimedin 35-alpha|inositol 1,2-cyclic phosphate 2-phosphohydrolase|lipocortin III|placental anticoagulant protein III	4q21.21	4	NC_000004.12	78551588	78610451	2	15	106490	This gene encodes a member of the annexin family. Members of this calcium-dependent phospholipid-binding protein family play a role in the regulation of cellular growth and in signal transduction pathways. This protein functions in the inhibition of phopholipase A2 and cleavage of inositol 1,2-cyclic phosphate to form inositol 1-phosphate. This protein may also play a role in anti-coagulation. [p…	2015-12-20 09:22:53
anxa5	308	,9,	,8,	NULL	,ANX5,ENX2,HEL-S-7,PP4,RPRGL3,	annexin A5	CBP-I|PAP-I|VAC-alpha|anchorin CII|annexin V|annexin-5|calphobindin I|endonexin II|epididymis secretory protein Li 7|lipocortin V|placental anticoagulant protein 4|placental anticoagulant protein I|thromboplastin inhibitor|vascular anticoagulant-alpha	4q27	4	NC_000004.12	121667997	121696992	1	13	131230	The protein encoded by this gene belongs to the annexin family of calcium-dependent phospholipid binding proteins some of which have been implicated in membrane-related events along exocytotic and endocytotic pathways. Annexin 5 is a phospholipase A2 and protein kinase C inhibitory protein with calcium channel activity and a potential role in cellular signal transduction, inflammation, growth and…	2015-12-20 09:22:53
anxa6	309	,12,	,11,	NULL	,ANX6,CBP68,	annexin A6	67 kDa calelectrin|CPB-II|annexin VI (p68)|annexin-6|calcium-binding protein p68|calelectrin|calphobindin II|calphobindin-II|chromobindin-20|lipocortin VI|p68|p70	5q33.1	5	NC_000005.10	151100706	151157882	1	27	114070	Annexin VI belongs to a family of calcium-dependent membrane and phospholipid binding proteins. Several members of the annexin family have been implicated in membrane-related events along exocytotic and endocytotic pathways. The annexin VI gene is approximately 60 kbp long and contains 26 exons. It encodes a protein of about 68 kDa that consists of eight 68-amino acid repeats separated by linking…	2015-12-20 09:22:53
anxa8	653145	,12,	,11,	NULL	,ANX8,CH17-360D5.2,	annexin A8	zfp-62	5q35.3	5	NC_000005.10	180845338	180861286	1	5	610281	This gene encodes a member of the annexin family of evolutionarily conserved Ca2+ and phospholipid binding proteins. The encoded protein may function as an an anticoagulant that indirectly inhibits the thromboplastin-specific complex. Overexpression of this gene has been associated with acute myelocytic leukemia. A highly similar duplicated copy of this gene is found in close proximity on the lon…	2015-12-20 09:22:53
aoc3	8639	,12,	,11,	NULL	,HPAO,SSAO,VAP-1,VAP1,	amine oxidase, copper containing 3	amine oxidase, copper containing 3 (vascular adhesion protein 1)|copper amine oxidase|placenta copper monamine oxidase|semicarbazide-sensitive amine oxidase	17q21	17	NC_000017.11	42851123	42858130	2	6	603735	This gene encodes a member of the semicarbazide-sensitive amine oxidase family. Copper amine oxidases catalyze the oxidative conversion of amines to aldehydes in the presence of copper and quinone cofactor. The encoded protein is localized to the cell surface, has adhesive properties as well as monoamine oxidase activity, and may be involved in leukocyte trafficking. Alterations in levels of the …	2015-12-20 09:22:53
ap1	NULL	,10,	,1,		,AP1,AP-1,	activator protein 1					NULL	NULL	NULL	NULL	NULL	In the field of molecular biology, the activator protein 1 (AP-1) is a transcription factor that is a heterodimer composed of proteins belonging to the c-Fos, c-Jun, ATF and JDP families. It regulates gene expression in response to a variety of stimuli, including cytokines, growth factors, stress, and bacterial and viral infections. AP-1 in turn controls a number of cellular processes including d…	2015-12-20 09:22:53
ap1s2	8905	,8,	,7,	NULL	,DC22,MRX59,MRXS21,MRXS5,MRXSF,PGS,SIGMA1B,	adaptor related protein complex 1 sigma 2 subunit	adapter-related protein complex 1 sigma-1B subunit|adaptor protein complex AP-1 sigma-1B subunit|adaptor-related protein complex 1 sigma 2 subunit|adaptor-related protein complex 1 subunit sigma-1B|adaptor-related protein complex 1, sigma 2 subunit|clathrin adaptor complex AP1 sigma 1B subunit|clathrin assembly protein complex 1 sigma-1B small chain|golgi adaptor HA1/AP1 adaptin sigma-1B subunit|…	Xp22.2	X	NC_000023.11	15825806	15855014	1	10	300629	Adaptor protein complex 1 is found at the cytoplasmic face of coated vesicles located at the Golgi complex, where it mediates both the recruitment of clathrin to the membrane and the recognition of sorting signals within the cytosolic tails of transmembrane receptors. This complex is a heterotetramer composed of two large, one medium, and one small adaptin subunit. The protein encoded by this gen…	2016-01-03 18:36:48
ap2s1	1175	,12,	,11,	NULL	,AP17,CLAPS2,FBH3,FBHOk,HHC3,	adaptor-related protein complex 2, sigma 1 subunit	HA2 17 kDa subunit|adaptor protein complex AP-2 subunit sigma|clathrin assembly protein 2 sigma small chain|clathrin coat assembly protein AP17|clathrin coat-associated protein AP17|clathrin-associated/assembly/adaptor protein, small 2 (17kD)|plasma membrane adaptor AP-2 17 kDa protein|sigma2-adaptin	19q13.32	19	NC_000019.10	46838158	46850995	1	7	602242	One of two major clathrin-associated adaptor complexes, AP-2, is a heterotetramer which is associated with the plasma membrane. This complex is composed of two large chains, a medium chain, and a small chain. This gene encodes the small chain of this complex. Alternative splicing results in multiple transcript variants. [provided by RefSeq, Jul 2014]	2015-12-20 09:22:53
apbb1ip	54518	,12,	,11,	NULL	,INAG1,PREL1,RARP1,RIAM,	amyloid beta (A4) precursor protein-binding, family B, member 1 interacting protein	APBB1-interacting protein 1|PREL-1|RARP-1|Rap1-GTP-interacting adaptor molecule|Rap1-interacting adaptor molecule|proline rich EVH1 ligand 1|proline-rich EVH1 ligand 1|proline-rich protein 73|rap1-GTP-interacting adapter molecule|retinoic acid-responsive proline-rich protein 1	10p12.1	10	NC_000010.11	26438203	26567879	2	16	609036	NULL	2015-12-20 09:22:53
apbb2	323	,12,	,11,	NULL	,FE65L,FE65L1,	amyloid beta (A4) precursor protein-binding, family B, member 2	Fe65-like 1|protein Fe65-like 1	4p13	4	NC_000004.12	40810027	41216714	1	25	602710	The protein encoded by this gene interacts with the cytoplasmic domains of amyloid beta (A4) precursor protein and amyloid beta (A4) precursor-like protein 2. This protein contains two phosphotyrosine binding (PTB) domains, which are thought to function in signal transduction. Polymorphisms in this gene have been associated with Alzheimer's disease. Alternative splicing results in multiple transc…	2015-12-20 09:22:53
apc	324	,1,	,1,		,BTPS2,DP2,DP2.5,DP3,GS,PPP1R46,	adenomatous polyposis coli	adenomatosis polyposis coli tumor suppressor|deleted in polyposis 2.5|protein phosphatase 1, regulatory subunit 46|truncated adenomatosis polyposis coli	5q21-q22	5	NC_000005.10	112707505	112846239	2	18	611731	This gene encodes a tumor suppressor protein that acts as an antagonist of the Wnt signaling pathway. It is also involved in other processes including cell migration and adhesion, transcriptional activation, and apoptosis. Defects in this gene cause familial adenomatous polyposis (FAP), an autosomal dominant pre-malignant disease that usually progresses to malignancy. Disease-associated mutations…	2015-12-20 09:22:53
apcdd1	147495	,12,	,11,	NULL	,B7323,DRAPC1,FP7019,HHS,HTS,HYPT1,	adenomatosis polyposis coli down-regulated 1	adenomatosis polyposis coli down-regulated 1 protein|hypoptrichosis simplex	18p11.22	18	NC_000018.10	10454628	10488701	2	6	607479	This locus encodes an inhibitor of the Wnt signaling pathway. Mutations at this locus have been associated with hereditary hypotrichosis simplex. Increased expression of this gene may also be associated with colorectal carcinogenesis.[provided by RefSeq, Sep 2010]	2015-12-20 09:22:53
apln	8862	,7,	,6,	,2,	,APEL,XNPEP2,	apelin	AGTRL1 ligand|APJ endogenous ligand	Xq25	X	NC_000023.11	129645259	129654956	1	3	300297	This gene encodes a peptide that functions as an endogenous ligand for the G protein coupled receptor APJ. The encoded protein is synthesized as a prepropeptide that is processed into biologically active C-terminal fragments. The peptide fragments activate different tissue specific signaling pathways that regulate diverse biological functions including fluid homeostasis, cardiovascular function a…	2015-12-27 09:52:43
aplnr	187	,7,	,6,	NULL	,AGTRL1,APJ,APJR,HG11,	apelin receptor	APJ (apelin) receptor|APJ receptor|G protein-coupled receptor APJ|G-protein coupled receptor APJ|G-protein coupled receptor HG11|HG11 orphan receptor|angiotensin II receptor-like 1|angiotensin receptor-like 1	11q12	11	NC_000011.10	57233577	57237453	1	1	600052	This gene encodes a member of the G protein-coupled receptor gene family. The encoded protein is related to the angiotensin receptor, but is actually an apelin receptor that inhibits adenylate cyclase activity and plays a counter-regulatory role against the pressure action of angiotensin II by exerting hypertensive effect. It functions in the cardiovascular and central nervous systems, in glucose…	2015-12-20 09:22:53
apoa1	335	,8,	,7,	NULL	,apo(a),	apolipoprotein A-I	apo-AI	11q23-q24	11	NC_000011.10	116835751	116837647	1	4	107680	This gene encodes apolipoprotein A-I, which is the major protein component of high density lipoprotein (HDL) in plasma. The encoded preproprotein is proteolytically processed to generate the mature protein, which promotes cholesterol efflux from tissues to the liver for excretion, and is a cofactor for lecithin cholesterolacyltransferase (LCAT), an enzyme responsible for the formation of most pla…	2016-01-03 18:36:48
apoa2	336	,5,	,10,	NULL	,Apo-AII,ApoA-II,apoAII,	apolipoprotein A-II	apolipoprotein A2	1q23.3	1	NC_000001.11	161222293	161223628	1	4	107670	This gene encodes apolipoprotein (apo-) A-II, which is the second most abundant protein of the high density lipoprotein particles. The protein is found in plasma as a monomer, homodimer, or heterodimer with apolipoprotein D. Defects in this gene may result in apolipoprotein A-II deficiency or hypercholesterolemia. [provided by RefSeq, Jul 2008]	2015-12-20 09:22:53
apoa5	116519	,8,	,7,	NULL	,APOAV,RAP3,	apolipoprotein A-V	apo-AV|apolipoprotein A-V precursor variant 3|apolipoprotein A5|regeneration-associated protein 3	11q23	11	NC_000011.10	116789370	116792420	1	4	606368	The protein encoded by this gene is an apolipoprotein that plays an important role in regulating the plasma triglyceride levels, a major risk factor for coronary artery disease. It is a component of high density lipoprotein and is highly similar to a rat protein that is upregulated in response to liver injury. Mutations in this gene have been associated with hypertriglyceridemia and hyperlipoprot…	2016-01-03 18:36:48
apob	338	,5,	,10,	NULL	,FLDB,LDLCQ4,apoB-100,apoB-48,	apolipoprotein B	apolipoprotein B (including Ag(x) antigen)|apolipoprotein B48	2p24-p23	2	NC_000002.12	20999218	21044073	1	31	107730	This gene product is the main apolipoprotein of chylomicrons and low density lipoproteins. It occurs in plasma as two main isoforms, apoB-48 and apoB-100: the former is synthesized exclusively in the gut and the latter in the liver. The intestinal and the hepatic forms of apoB are encoded by a single gene from a single, very long mRNA. The two isoforms share a common N-terminal sequence. The shor…	2015-12-20 09:22:53
apoc1	341	,7,5,	,10,	NULL	,Apo-CI,ApoC-I,	apolipoprotein C-I	apo-CIB|apoC-IB|apolipoprotein C-I variant I|apolipoprotein C-I variant II|apolipoprotein C1	19q13.2	19	NC_000019.10	44914325	44919349	2	5	107710	The protein encoded by this gene is a member of the apolipoprotein C1 family. This gene is expressed primarily in the liver, and it is activated when monocytes differentiate into macrophages. A pseudogene of this gene is located 4 kb downstream in the same orientation, on the same chromosome. This gene is mapped to chromosome 19, where it resides within a apolipoprotein gene cluster. Alternativel…	2015-12-20 09:22:53
apod	347	,5,	,10,	NULL	,unknown,	apolipoprotein D	apo-D	3q29	3	NC_000003.12	195568702	195584205	1	5	107740	This gene encodes a component of high density lipoprotein that has no marked similarity to other apolipoprotein sequences. It has a high degree of homology to plasma retinol-binding protein and other members of the alpha 2 microglobulin protein superfamily of carrier proteins, also known as lipocalins. This glycoprotein is closely associated with the enzyme lecithin:cholesterol acyltransferase - …	2015-12-20 09:22:53
apoe	348	,5,	,10,	,1,	,AD2,APO-E,LDLCQ5,LPG,	apolipoprotein E	apolipoprotein E3	19q13.2	19	NC_000019.10	44905749	44909395	2	6	107741	The protein encoded by this gene is a major apoprotein of the chylomicron. It binds to a specific liver and peripheral cell receptor, and is essential for the normal catabolism of triglyceride-rich lipoprotein constituents. This gene maps to chromosome 19 in a cluster with the related apolipoprotein C1 and C2 genes. Mutations in this gene result in familial dysbetalipoproteinemia, or type III hyp…	2015-12-20 09:22:53
apoh	350	,5,	,10,	NULL	,B2G1,B2GP1,BG,	apolipoprotein H (beta-2-glycoprotein I)	APC inhibitor|B2GPI|activated protein C-binding protein|anticardiolipin cofactor|apo-H|beta(2)GPI	17q24.2	17	NC_000017.11	66212029	66229438	1	8	138700	Apolipoprotein H has been implicated in a variety of physiologic pathways including lipoprotein metabolism, coagulation, and the production of antiphospholipid autoantibodies. APOH may be a required cofactor for anionic phospholipid binding by the antiphospholipid autoantibodies found in sera of many patients with lupus and primary antiphospholipid syndrome, but it does not seem to be required fo…	2015-12-20 09:22:53
apol6	80830	,12,	,11,	NULL	,APOL-VI,APOLVI,	apolipoprotein L, 6	apolipoprotein L-VI	22q12.3	22	NC_000022.11	35648360	35668409	2	4	607256	This gene is a member of the apolipoprotein L gene family. The encoded protein is found in the cytoplasm, where it may affect the movement of lipids or allow the binding of lipids to organelles. [provided by RefSeq, Jul 2008]	2015-12-20 09:22:53
app	351	,12,	,11,	NULL	,AAA,ABETA,ABPP,AD1I,CTFgamma,CVAP,PN-II,PN2,APP,	amyloid beta (A4) precursor protein	alzheimer disease amyloid protein|beta-amyloid peptide|beta-amyloid peptide(1-40)|beta-amyloid peptide(1-42)|cerebral vascular amyloid peptide|peptidase nexin-II|preA4|protease nexin-II	21q21.3	21	NC_000021.9	25880550	26171128	1	20	104760	This gene encodes a cell surface receptor and transmembrane precursor protein that is cleaved by secretases to form a number of peptides. Some of these peptides are secreted and can bind to the acetyltransferase complex APBB1/TIP60 to promote transcriptional activation, while others form the protein basis of the amyloid plaques found in the brains of patients with Alzheimer disease. In addition, …	2015-12-20 09:22:53
appl1	26060	,7,	,6,	NULL	,APPL,DIP13alpha,	adaptor protein, phosphotyrosine interaction, PH domain and leucine zipper containing 1	AKT2 interactor|adapter protein containing PH domain, PTB domain and leucine zipper motif 1|adaptor protein containing pH domain, PTB domain and leucine zipper motif 1|dip13-alpha|signaling adaptor protein DIP13alpha	3p14.3	3	NC_000003.12	57227737	57273471	2	23	604299	The protein encoded by this gene has been shown to be involved in the regulation of cell proliferation, and in the crosstalk between the adiponectin signalling and insulin signalling pathways. The encoded protein binds many other proteins, including RAB5A, DCC, AKT2, PIK3CA, adiponectin receptors, and proteins of the NuRD/MeCP1 complex. This protein is found associated with endosomal membranes, b…	2015-12-20 09:22:53
aqp1	358	,12,	,11,	NULL	,AQP-CHIP,CHIP28,CO,	aquaporin 1 (Colton blood group)	aquaporin 1 (channel-forming integral protein, 28kDa, CO blood group)|aquaporin-CHIP|channel-like integral membrane protein, 28-kDa|urine water channel|water channel protein for red blood cells and kidney proximal tubule	7p14	7	NC_000007.14	30911800	30925516	2	7	107776	Aquaporins are a family of small integral membrane proteins related to the major intrinsic protein (MIP or AQP0). This gene encodes an aquaporin which functions as a molecular water channel protein. It is a homotetramer with 6 bilayer spanning domains and N-glycosylation sites. The protein physically resembles channel proteins and is abundant in erythrocytes and renal tubes. The gene encoding thi…	2015-12-20 09:22:53
aqp7	364	,5,	,10,	,1,	,AQP7L,AQP9,AQPap,GLYCQTL,	aquaporin 7	AQP-7|aquaglyceroporin-7|aquaporin adipose	9p13	9	NC_000009.12	33384947	33402645	1	11	602974	Aquaporins/major intrinsic protein (MIP) are a family of water-selective membrane channels. Aquaporin 7 has greater sequence similarity with AQP3 and AQP9 and they may be a subfamily. Aquaporin 7 and AQP3 are at the same chromosomal location suggesting that 9p13 may be a site of an aquaporin cluster. Aquaporin 7 facilitates water, glycerol and urea transport. It may play an important role in sper…	2015-12-20 09:22:53
ar	367	,1,	,1,	,3,	,AIS8,DHTR,HUMARA,HYSP1,KD,NR3C4,SBMA,SMAX1,TFM,AR,	androgen receptor	androgen nuclear receptor variant 2|androgen receptor splice variant 4b|dihydrotestosterone receptor|nuclear receptor subfamily 3 group C member 4	Xq12	X	NC_000023.11	67544032	67730619	2	9	313700	The androgen receptor gene is more than 90 kb long and codes for a protein that has 3 major functional domains: the N-terminal domain, DNA-binding domain, and androgen-binding domain. The protein functions as a steroid-hormone activated transcription factor. Upon binding the hormone ligand, the receptor dissociates from accessory proteins, translocates into the nucleus, dimerizes, and then stimul…	2015-12-20 09:22:53
arf3	377	,12,	,11,	NULL	,unknown,	ADP-ribosylation factor 3	small GTP binding protein	12q13	12	NC_000012.12	48931156	48957526	1	8	103190	ADP-ribosylation factor 3 (ARF3) is a member of the human ARF gene family. These genes encode small guanine nucleotide-binding proteins that stimulate the ADP-ribosyltransferase activity of cholera toxin and play a role in vesicular trafficking and as activators of phospholipase D. The gene products include 6 ARF proteins and 11 ARF-like proteins and constitute 1 family of the RAS superfamily. Th…	2015-12-20 09:22:53
arf4	378	,7,	,6,	NULL	,ARF2,	ADP-ribosylation factor 4	ADP-ribosylation factor 2	3p14.3	3	NC_000003.12	57571363	57597488	1	6	601177	This gene is a member of the human ARF gene family whose members encode small guanine nucleotide-binding proteins that stimulate the ADP-ribosyltransferase activity of cholera toxin and play a role in vesicular trafficking and as activators of phospholipase D. The gene products include 5 ARF proteins and 11 ARF-like proteins and constitute one family of the RAS superfamily. The ARF proteins are c…	2015-12-20 09:22:53
arf5	381	,7,	,6,	NULL	,unknown,	ADP-ribosylation factor 5	NULL	7q31.3	7	NC_000007.14	127588352	127591705	2	6	103188	This gene is a member of the human ADP-ribosylation factor (ARF) gene family. These genes encode small guanine nucleotide-binding proteins that stimulate the ADP-ribosyltransferase activity of cholera toxin and play a role in vesicular trafficking and as activators of phospholipase D. The gene products include 6 ARF proteins and 11 ARF-like proteins and constitute 1 family of the RAS superfamily.…	2015-12-20 09:22:53
arf6	382	,12,	,11,	NULL	,unknown,	ADP-ribosylation factor 6	NULL	14q21.3	14	NC_000014.9	49893018	49897054	2	2	600464	This gene encodes a member of the human ARF gene family, which is part of the RAS superfamily. The ARF genes encode small guanine nucleotide-binding proteins that stimulate the ADP-ribosyltransferase activity of cholera toxin and play a role in vesicular trafficking and as activators of phospholipase D. The product of this gene is localized to the plasma membrane, and regulates vesicular traffick…	2015-12-20 09:22:53
arg1	383	,12,	,11,	NULL	,unknown,	arginase 1	arginase, liver|liver-type arginase|type I arginase	6q23	6	NC_000006.12	131573203	131584332	2	8	608313	Arginase catalyzes the hydrolysis of arginine to ornithine and urea. At least two isoforms of mammalian arginase exist (types I and II) which differ in their tissue distribution, subcellular localization, immunologic crossreactivity and physiologic function. The type I isoform encoded by this gene, is a cytosolic enzyme and expressed predominantly in the liver as a component of the urea cycle. In…	2015-12-20 09:22:53
arg2	384	,3,	,3,	NULL	,ARG2,	arginase 2	L-arginine amidinohydrolase|L-arginine ureahydrolase|arginase, type II|kidney arginase|kidney-type arginase|non-hepatic arginase|nonhepatic arginase|type II arginase	14q24.1	14	NC_000014.9	67619862	67651720	2	8	107830	Arginase catalyzes the hydrolysis of arginine to ornithine and urea. At least two isoforms of mammalian arginase exists (types I and II) which differ in their tissue distribution, subcellular localization, immunologic crossreactivity and physiologic function. The type II isoform encoded by this gene, is located in the mitochondria and expressed in extra-hepatic tissues, especially kidney. The phy…	2016-01-03 18:36:48
arhgap22	58504	,12,	,11,	NULL	,RhoGAP2,RhoGap22,	Rho GTPase activating protein 22	rho-type GTPase-activating protein 22	10q11.22	10	NC_000010.11	48430318	48656265	1	20	610585	This gene encodes a member of the GTPase activating protein family which activates a GTPase belonging to the RAS superfamily of small GTP-binding proteins. The encoded protein is insulin-responsive, is dependent on the kinase Akt and requires the Akt-dependent 14-3-3 binding protein which binds sequentially to two serine residues. The result of these interactions is regulation of cell motility. M…	2015-12-20 09:22:53
arhgap26	23092	,12,	,11,	NULL	,GRAF,GRAF1,OPHN1L,OPHN1L1,	Rho GTPase activating protein 26	GTPase regulator associated with focal adhesion kinase pp125(FAK)|oligophrenin-1-like protein	5q31	5	NC_000005.10	142770380	143229007	2	37	605370	Interaction of a cell with the extracellular matrix triggers integrin cell surface receptors to begin signaling cascades that regulate the organization of the actin-cytoskeleton. One of the proteins involved in these cascades is focal adhesion kinase. The protein encoded by this gene is a GTPase activating protein that binds to focal adhesion kinase and mediates the activity of the GTP binding pr…	2015-12-20 09:22:53
arhgap5	394	,12,	,11,	NULL	,GFI2,RhoGAP5,p190-B,p190BRhoGAP,	Rho GTPase activating protein 5	growth factor independent 2|p100 RasGAP-associated p105 protein|p105 RhoGAP|rho-type GTPase-activating protein 5	14q12	14	NC_000014.9	32076458	32159728	2	9	602680	Rho GTPase activating protein 5 negatively regulates RHO GTPases, a family which may mediate cytoskeleton changes by stimulating the hydrolysis of bound GTP. Two transcript variants encoding different isoforms have been found for this gene. [provided by RefSeq, Jul 2008]	2015-12-20 09:22:53
arhgdib	397	,7,	,6,	,5,7,	,D4,GDIA2,GDID4,LYGDI,Ly-GDI,RAP1GN1,RhoGDI2,	Rho GDP dissociation inhibitor (GDI) beta	Rho GDI 2|rho-GDI beta	12p12.3	12	NC_000012.12	14942015	14961628	1	8	602843	Members of the Rho (or ARH) protein family (see MIM 165390) and other Ras-related small GTP-binding proteins (see MIM 179520) are involved in diverse cellular events, including cell signaling, proliferation, cytoskeletal organization, and secretion. The GTP-binding proteins are active only in the GTP-bound state. At least 3 classes of proteins tightly regulate cycling between the GTP-bound and GD…	2015-12-20 09:22:53
arhgef25	115557	,7,	,6,	,3,5,	,GEFT,p63RhoGEF,	Rho guanine nucleotide exchange factor (GEF) 25	RAC/CDC42 exchange factor|RhoA/RAC/CDC42 exchange factor|guanine nucleotide exchange factor GEFT|rac/Cdc42/Rho exchange factor GEFT|rhoA/Rac/Cdc42 guanine nucleotide exchange factor GEFT	12q13.3	12	NC_000012.12	57610180	57617245	2	18	610215		2015-12-20 09:22:53
arid3b	10620	,1,	,1,	NULL	,BDP,DRIL2,	AT rich interactive domain 3B (BRIGHT-like)	ARID domain-containing protein 3B|AT rich interactive domain 3B (BRIGHT- like)|bright and dead ringer protein|bright-like protein	15q24	15	NC_000015.10	74541177	74598131	2	9	612457	This gene encodes a member of the ARID (AT-rich interaction domain) family of DNA-binding proteins. The encoded protein is homologous with two proteins that bind to the retinoblastoma gene product, and also with the mouse Bright and Drosophila dead ringer proteins. A pseudogene on chromosome 1p31 exists for this gene. Members of the ARID family have roles in embryonic patterning, cell lineage gen…	2015-12-20 09:22:53
arid5b	84159	,4,	,5,	NULL	,DESRT,MRF-2,MRF2,	AT rich interactive domain 5B (MRF1-like)	ARID domain-containing protein 5B|AT-rich interactive domain 5B (MRF1-like)|MRF1-like protein|modulator recognition factor 2 (MRF2)	10q21.2	10	NC_000010.11	61901254	62096948	2	11	608538	This gene encodes a member of the AT-rich interaction domain (ARID) family of DNA binding proteins. The encoded protein forms a histone H3K9Me2 demethylase complex with PHD finger protein 2 and regulates the transcription of target genes involved in adipogenesis and liver development. This gene also plays a role in cell growth and differentiation of B-lymphocyte progenitors, and single nucleotide…	2015-12-20 09:22:53
arl4a	10124	,12,	,11,	NULL	,ARL4,	ADP-ribosylation factor-like 4A	ADP-ribosylation factor-like 4	7p21.3	7	NC_000007.14	12686827	12690934	2	3	604786	ADP-ribosylation factor-like 4A is a member of the ADP-ribosylation factor family of GTP-binding proteins. ARL4A is similar to ARL4C and ARL4D and each has a nuclear localization signal and an unusually high guaninine nucleotide exchange rate. ARL4A is located in both the nuclear and extranuclear cell compartments. Multiple transcript variants encoding the same protein have been found for this ge…	2015-12-20 09:22:53
armc6	93436	,12,	,11,	NULL	,R30923_1,	armadillo repeat containing 6	NULL	19p13.11	19	NC_000019.10	19033578	19058178	2	11	NULL	The function of this gene's protein product has not been determined. A related protein in mouse suggests that this protein has a conserved function. Two transcript variants encoding different isoforms have been found for this gene. [provided by RefSeq, Nov 2010]	2015-12-20 09:22:53
armcx2	9823	,12,	,11,	NULL	,ALEX2,GASP9,	armadillo repeat containing, X-linked 2	ARM protein lost in epithelial cancers on chromosome X 2|armadillo repeat protein ALEX2	Xq22.1	X	NC_000023.11	101655281	101659891	1	6	300363	This gene encodes a protein containing a potential N-terminal transmembrane domain and multiple armadillo (arm) repeats. Proteins containing arm repeats are involved in development, maintenance of tissue integrity, and tumorigenesis. This gene is located in a cluster of related genes on chromosome X. There is a pseudogene for this gene on chromosome 7. Alternative splicing in the 5' UTR results i…	2015-12-20 09:22:53
arnt2	9915	,12,	,11,	NULL	,WEDAS,bHLHe1,	aryl-hydrocarbon receptor nuclear translocator 2	ARNT protein 2|class E basic helix-loop-helix protein 1	15q24	15	NC_000015.10	80404350	80597937	2	19	606036	This gene encodes a member of the basic-helix-loop-helix-Per-Arnt-Sim (bHLH-PAS) superfamily of transcription factors. The encoded protein acts as a partner for several sensor proteins of the bHLH-PAS family, forming heterodimers with the sensor proteins that bind regulatory DNA sequences in genes responsive to developmental and environmental stimuli. Under hypoxic conditions, the encoded protein…	2015-12-20 09:22:53
arntl	406	,1,	,1,	,5,	,BMAL1,BMAL1c,JAP3,MOP3,PASD3,TIC,bHLHe5,	aryl hydrocarbon receptor nuclear translocator-like	ARNT-like protein 1, brain and muscle|PAS domain-containing protein 3|bHLH-PAS protein JAP3|basic-helix-loop-helix-PAS orphan MOP3|basic-helix-loop-helix-PAS protein MOP3|brain and muscle ARNT-like 1|class E basic helix-loop-helix protein 5|member of PAS protein 3|member of PAS superfamily 3	11p15	11	NC_000011.10	13277727	13387811	2	21	602550	The protein encoded by this gene is a basic helix-loop-helix protein that forms a heterodimer with CLOCK. This heterodimer binds E-box enhancer elements upstream of Period (PER1, PER2, PER3) and Cryptochrome (CRY1, CRY2) genes and activates transcription of these genes. PER and CRY proteins heterodimerize and repress their own transcription by interacting in a feedback loop with CLOCK/ARNTL compl…	2015-12-20 09:22:53
arpc4	10093	,8,	,7,	NULL	,ARC20,P20-ARC,	actin related protein 2/3 complex, subunit 4, 20kDa	arp2/3 complex 20 kDa subunit|arp2/3 protein complex subunit p20	3p25.3	3	NC_000003.12	9792495	9807105	2	7	604226	This gene encodes one of seven subunits of the human Arp2/3 protein complex. This complex controls actin polymerization in cells and has been conserved throughout eukaryotic evolution. This gene encodes the p20 subunit, which is necessary for actin nucleation and high-affinity binding to F-actin. Alternative splicing results in multiple transcript variants. Naturally occurring read-through transc…	2015-12-20 09:22:53
asap2	8853	,12,	,11,	NULL	,AMAP2,CENTB3,DDEF2,PAG3,PAP,Pap-alpha,SHAG1,	ArfGAP with SH3 domain, ankyrin repeat and PH domain 2	PYK2 C terminus-associated protein|centaurin, beta 3|development and differentiation enhancing factor 2|development and differentiation-enhancing factor 2|paxillin-associated protein with ARF GAP activity 3|pyk2 C-terminus-associated protein	2p24	2	NC_000002.12	9206765	9405683	2	32	603817	This gene encodes a multidomain protein containing an N-terminal alpha-helical region with a coiled-coil motif, followed by a pleckstrin homology (PH) domain, an Arf-GAP domain, an ankyrin homology region, a proline-rich region, and a C-terminal Src homology 3 (SH3) domain. The protein localizes in the Golgi apparatus and at the plasma membrane, where it colocalizes with protein tyrosine kinase 2…	2015-12-20 09:22:53
asb5	140458	,7,	,6,	NULL	,ASB-5,	ankyrin repeat and SOCS box containing 5	SOCS box protein ASB-5|ankyrin repeat and SOCS box-containing 5	4q34.2	4	NC_000004.12	176213673	176277571	1	11	615050	The protein encoded by this gene is a member of the ankyrin repeat and SOCS box-containing (ASB) family of proteins. They contain ankyrin repeat sequence and SOCS box domain. The SOCS box serves to couple suppressor of cytokine signalling (SOCS) proteins and their binding partners with the elongin B and C complex, possibly targeting them for degradation. Multiple alternatively spliced transcript …	2015-12-20 09:22:53
ascom	NULL	,10,	,1,		,ASC-2 complex,ncoa6-mll3,	ASC-2 complex					NULL	NULL	NULL	NULL	NULL		2015-12-20 09:22:53
asf1b	55723	,4,	,5,	,1,	,CIA-II,	anti-silencing function 1B histone chaperone	ASF1 anti-silencing function 1 homolog B|CCG1-interacting factor A-II|anti-silencing function protein 1 homolog B|hAsf1|hAsf1b|hCIA-II	19p13.12	19	NC_000019.10	14119509	14136628	1	4	609190	This gene encodes a member of the H3/H4 family of histone chaperone proteins and is similar to the anti-silencing function-1 gene in yeast. The encoded protein is the substrate of the tousled-like kinase family of cell cycle-regulated kinases, and may play a key role in modulating the nucleosome structure of chromatin by ensuring a constant supply of histones at sites of nucleosome assembly. [pro…	2015-12-20 09:22:53
asip	434	,12,	,11,	NULL	,AGSW,AGTI,AGTIL,ASP,SHEP9,	agouti signaling protein	agouti signaling protein, nonagouti homolog|agouti switch protein|nonagouti homolog	20q11.2-q12	20	NC_000020.11	34186493	34269344	2	8	600201	In mice, the agouti gene encodes a paracrine signaling molecule that causes hair follicle melanocytes to synthesize pheomelanin, a yellow pigment, instead of the black or brown pigment, eumelanin. Pleiotropic effects of constitutive expression of the mouse gene include adult-onset obesity, increased tumor susceptibility, and premature infertility. This gene is highly similar to the mouse gene and…	2015-12-20 09:22:53
asns	440	,12,	,11,	NULL	,ASNSD,TS11,	asparagine synthetase (glutamine-hydrolyzing)	TS11 cell cycle control protein|glutamine-dependent asparagine synthetase	7q21.3	7	NC_000007.14	97852117	97872542	1	15	108370	The protein encoded by this gene is involved in the synthesis of asparagine. This gene complements a mutation in the temperature-sensitive hamster mutant ts11, which blocks progression through the G1 phase of the cell cycle at nonpermissive temperature. Alternatively spliced transcript variants have been described for this gene. [provided by RefSeq, May 2010]	2015-12-20 09:22:53
ass1	445	,12,	,11,	NULL	,ASS,CTLN1,	argininosuccinate synthase 1	argininosuccinate synthetase 1|citrulline--aspartate ligase|citrulline-aspartate ligase	9q34.1	9	NC_000009.12	130444707	130501274	2	18	603470	The protein encoded by this gene catalyzes the penultimate step of the arginine biosynthetic pathway. There are approximately 10 to 14 copies of this gene including the pseudogenes scattered across the human genome, among which the one located on chromosome 9 appears to be the only functional gene for argininosuccinate synthetase. Mutations in the chromosome 9 copy of this gene cause citrullinemi…	2015-12-20 09:22:53
asxl1	171023	,1,	,1,	,5,	,BOPS,MDS,	additional sex combs like transcriptional regulator 1	additional sex combs like 1	20q11	20	NC_000020.11	32358344	32439319	2	20	612990	This gene is similar to the Drosophila additional sex combs gene, which encodes a chromatin-binding protein required for normal determination of segment identity in the developing embryo. The protein is a member of the Polycomb group of proteins, which are necessary for the maintenance of stable repression of homeotic and other loci. The protein is thought to disrupt chromatin in localized areas,…	2015-12-20 09:22:53
asxl2	55252	,1,	,1,	,1,8,	,ASXH2,	additional sex combs like transcriptional regulator 2	additional sex combs like 2|additional sex combs-like protein 2|polycomb group protein ASXH2	2p24.1	2	NC_000002.12	25733753	25878474	1	16	612991	ASXL2 is a human homolog of the Drosophila asx gene. Drosophila asx is an enhancer of trithorax (see MIM 159555) and polycomb (see MIM 610231) (ETP) gene that encodes a chromatin protein with dual functions in transcriptional activation and silencing (Katoh and Katoh, 2003 [PubMed 12888926]).[supplied by OMIM, Sep 2009]	2015-12-20 09:22:53
atad3a	55210	,1,	,1,	,10,	,unknown,	ATPase family, AAA domain containing 3A		1p36.33	1	NC_000001.11	1512143	1534687	2	17	612316	ATAD3A and ATAD3B (MIM 612317) are mitochondrial membrane proteins that contribute to the stabilization of large mitochondrial DNA (mtDNA)-protein complexes called nucleoids (He et al., 2007 [PubMed 17210950]).[supplied by OMIM, Sep 2008]	2015-12-20 09:22:53
atat1	79969	,4,	,5,	,1,	,C6orf134,MEC17,Nbla00487,TAT,	alpha tubulin acetyltransferase 1	TAT|acetyltransferase mec-17 homolog|alpha-TAT|alpha-TAT1	6p21.33	6	NC_000006.12	30626836	30646823	2	16	615556		2015-12-20 09:22:53
atf1	466	,1,	,1,	,1,	,EWS-ATF1,FUS/ATF-1,TREB36,	activating transcription factor 1	cAMP-dependent transcription factor ATF-1	12q13	12	NC_000012.12	50763710	50821167	2	9	123803	This gene encodes an activating transcription factor, which belongs to the ATF subfamily and bZIP (basic-region leucine zipper) family. It influences cellular physiologic processes by regulating the expression of downstream target genes, which are related to growth, survival, and other cellular activities. This protein is phosphorylated at serine 63 in its kinase-inducible domain by serine/threon…	2015-12-20 09:22:53
atf2	1386	,1,4,	,5,	NULL	,CRE-BP1,CREB-2,CREB2,HB16,TREB7,	activating transcription factor 2	activating transcription factor 2 splice variant ATF2-var2|cAMP response element-binding protein CRE-BP1|cAMP responsive element binding protein 2, formerly|cAMP-dependent transcription factor ATF-2|cAMP-responsive element-binding protein 2|cyclic AMP-responsive element-binding protein 2|histone acetyltransferase ATF2	2q32	2	NC_000002.12	175072250	175168206	1	17	123811	This gene encodes a transcription factor that is a member of the leucine zipper family of DNA binding proteins. The encoded protein has been identified as a moonlighting protein based on its ability to perform mechanistically distinct functions This protein binds to the cAMP-responsive element (CRE), an octameric palindrome. It forms a homodimer or a heterodimer with c-Jun and stimulates CRE-depe…	2015-12-20 09:22:53
atf3	467	,1,	,1,	,5,	,ATF3,	activating transcription factor 3	cAMP-dependent transcription factor ATF-3	1q32.3	1	NC_000001.11	212565334	212620777	2	7	603148	This gene encodes a member of the mammalian activation transcription factor/cAMP responsive element-binding (CREB) protein family of transcription factors. This gene is induced by a variety of signals, including many of those encountered by cancer cells, and is involved in the complex process of cellular stress response. Multiple transcript variants encoding different isoforms have been found for…	2015-12-20 09:22:53
atf4	468	,1,	,1,	,4,	,CREB-2,CREB2,TAXREB67,TXREB,	activating transcription factor 4	DNA-binding protein TAXREB67|cAMP response element-binding protein 2|cAMP-dependent transcription factor ATF-4|cAMP-responsive element-binding protein 2|cyclic AMP-responsive element-binding protein 2|tax-responsive enhancer element B67|tax-responsive enhancer element-binding protein 67	22q13.1	22	NC_000022.11	39520559	39522686	2	3	604064	This gene encodes a transcription factor that was originally identified as a widely expressed mammalian DNA binding protein that could bind a tax-responsive enhancer element in the LTR of HTLV-1. The encoded protein was also isolated and characterized as the cAMP-response element binding protein 2 (CREB-2). The protein encoded by this gene belongs to a family of DNA-binding proteins that includes…	2015-12-20 09:22:53
atf5	22809	,1,	,1,	NULL	,ATFX,HMFN0395,	activating transcription factor 5	cAMP-dependent transcription factor ATF-5|transcription factor ATFx	19q13.3	19	NC_000019.10	49928702	49933936	2	5	606398	NULL	2015-12-20 09:22:53
atf6	22926	,1,	,1,	NULL	,ATF6A,	activating transcription factor 6	cAMP-dependent transcription factor ATF-6 alpha	1q23.3	1	NC_000001.11	161766244	161964070	2	17	605537	This gene encodes a transcription factor that activates target genes for the unfolded protein response (UPR) during endoplasmic reticulum (ER) stress. Although it is a transcription factor, this protein is unusual in that it is synthesized as a transmembrane protein that is embedded in the ER. It functions as an ER stress sensor/transducer, and following ER stress-induced proteolysis, it function…	2015-12-20 09:22:53
atic	471	,7,	,6,	,5,	,AICAR,AICARFT,HEL-S-70p,IMPCHASE,PURH,	5-aminoimidazole-4-carboxamide ribonucleotide formyltransferase/IMP cyclohydrolase	5-aminoimidazole-4-carboxamide-1-beta-D-ribonucleotide transformylase/inosinicase|AICAR formyltransferase/IMP cyclohydrolase bifunctional enzyme|AICARFT/IMPCHASE|epididymis secretory sperm binding protein Li 70p|phosphoribosylaminoimidazolecarboxamide formyltransferase/IMP cyclohydrolase	2q35	2	NC_000002.12	215311956	215349773	2	16	601731	This gene encodes a bifunctional protein that catalyzes the last two steps of the de novo purine biosynthetic pathway. The N-terminal domain has phosphoribosylaminoimidazolecarboxamide formyltransferase activity, and the C-terminal domain has IMP cyclohydrolase activity. A mutation in this gene results in AICA-ribosiduria. [provided by RefSeq, Sep 2009]	2016-01-14 16:42:43
atp1a2	477	,12,	,11,	NULL	,FHM2,MHP2,	ATPase, Na+/K+ transporting, alpha 2 polypeptide	Na(+)/K(+) ATPase alpha-2 subunit|Na+/K+ ATPase, alpha-A(+) catalytic polypeptide|Na+/K+ ATPase, alpha-B polypeptide|sodium pump subunit alpha-2|sodium-potassium ATPase catalytic subunit alpha-2|sodium/potassium-transporting ATPase alpha-2 chain	1q23.2	1	NC_000001.11	160115730	160143591	2	23	182340	The protein encoded by this gene belongs to the family of P-type cation transport ATPases, and to the subfamily of Na+/K+ -ATPases. Na+/K+ -ATPase is an integral membrane protein responsible for establishing and maintaining the electrochemical gradients of Na and K ions across the plasma membrane. These gradients are essential for osmoregulation, for sodium-coupled transport of a variety of organ…	2015-12-20 09:22:53
atp1b1	481	,3,	,3,		,ATP1B,	ATPase, Na+/K+ transporting, beta 1 polypeptide	Beta 1-subunit of Na(+),K(+)-ATPase|Na, K-ATPase beta-1 polypeptide|adenosinetriphosphatase|sodium pump subunit beta-1|sodium-potassium ATPase subunit beta 1 (non-catalytic)|sodium/potassium-dependent ATPase beta-1 subunit|sodium/potassium-transporting ATPase beta-1 chain	1q24	1	NC_000001.11	169106709	169132722	2	6	182330	The protein encoded by this gene belongs to the family of Na+/K+ and H+/K+ ATPases beta chain proteins, and to the subfamily of Na+/K+ -ATPases. Na+/K+ -ATPase is an integral membrane protein responsible for establishing and maintaining the electrochemical gradients of Na and K ions across the plasma membrane. These gradients are essential for osmoregulation, for sodium-coupled transport of a var…	2015-12-20 09:22:53
atp2a1	487	,12,	,11,	,3,	,ATP2A,SERCA1,	ATPase, Ca++ transporting, cardiac muscle, fast twitch 1	SR Ca(2+)-ATPase 1|calcium pump 1|calcium-transporting ATPase sarcoplasmic reticulum type, fast twitch skeletal muscle isoform|endoplasmic reticulum class 1/2 Ca(2+) ATPase	16p12.1	16	NC_000016.10	28878488	28904509	2	24	108730	This gene encodes one of the SERCA Ca(2+)-ATPases, which are intracellular pumps located in the sarcoplasmic or endoplasmic reticula of muscle cells. This enzyme catalyzes the hydrolysis of ATP coupled with the translocation of calcium from the cytosol to the sarcoplasmic reticulum lumen, and is involved in muscular excitation and contraction. Mutations in this gene cause some autosomal recessive…	2015-12-20 09:22:53
atp2b1	490	,3,	,3,	,10,	,PMCA1,PMCA1kb,	ATPase, Ca++ transporting, plasma membrane 1	plasma membrane calcium pump	12q21.3	12	NC_000012.12	89588049	89709353	1	24	108731	The protein encoded by this gene belongs to the family of P-type primary ion transport ATPases characterized by the formation of an aspartyl phosphate intermediate during the reaction cycle. These enzymes remove bivalent calcium ions from eukaryotic cells against very large concentration gradients and play a critical role in intracellular calcium homeostasis. The mammalian plasma membrane calcium…	2015-12-20 09:22:53
atp2b2	491	,5,	,10,	NULL	,PMCA2,PMCA2a,PMCA2i,	ATPase, Ca++ transporting, plasma membrane 2	plasma membrane Ca(2+)-ATPase|plasma membrane Ca2+ pump 2|plasma membrane calcium ATPase|plasma membrane calcium pump	3p25.3	3	NC_000003.12	10324023	10707993	1	31	108733	The protein encoded by this gene belongs to the family of P-type primary ion transport ATPases characterized by the formation of an aspartyl phosphate intermediate during the reaction cycle. These enzymes remove bivalent calcium ions from eukaryotic cells against very large concentration gradients and play a critical role in intracellular calcium homeostasis. The mammalian plasma membrane calcium…	2015-12-20 09:22:53
atp2b4	493	,12,	,11,	NULL	,ATP2B2,MXRA1,PMCA4,PMCA4b,PMCA4x,	ATPase, Ca++ transporting, plasma membrane 4	matrix-remodeling-associated protein 1|sarcolemmal calcium pump	1q32.1	1	NC_000001.11	203626787	203744081	2	22	108732	The protein encoded by this gene belongs to the family of P-type primary ion transport ATPases characterized by the formation of an aspartyl phosphate intermediate during the reaction cycle. These enzymes remove bivalent calcium ions from eukaryotic cells against very large concentration gradients and play a critical role in intracellular calcium homeostasis. The mammalian plasma membrane calcium…	2015-12-20 09:22:53
atp5c1	509	,12,	,11,	NULL	,ATP5C,ATP5CL1,	ATP synthase, H+ transporting, mitochondrial F1 complex, gamma polypeptide 1	ATP synthase gamma chain, mitochondrial|F-ATPase gamma subunit|mitochondrial ATP synthase, gamma subunit 1	10p15.1	10	NC_000010.11	7788130	7807801	2	10	108729	This gene encodes a subunit of mitochondrial ATP synthase. Mitochondrial ATP synthase catalyzes ATP synthesis, utilizing an electrochemical gradient of protons across the inner membrane during oxidative phosphorylation. ATP synthase is composed of two linked multi-subunit complexes: the soluble catalytic core, F1, and the membrane-spanning component, Fo, comprising the proton channel. The catalyt…	2015-12-20 09:22:53
atp5j	522	,5,	,10,	NULL	,ATP5,ATP5A,ATPM,CF6,F6,	ATP synthase, H+ transporting, mitochondrial Fo complex, subunit F6	ATP synthase, H+ transporting, mitochondrial F0 complex, subunit F6|ATPase subunit F6|coupling factor 6|mitochondrial ATP synthase, coupling factor 6|mitochondrial ATP synthase, subunit F6|mitochondrial ATPase coupling factor 6|proliferation-inducing protein 36	21q21.1	21	NC_000021.9	25724480	25735654	1	6	603152	Mitochondrial ATP synthase catalyzes ATP synthesis, utilizing an electrochemical gradient of protons across the inner membrane during oxidative phosphorylation. It is composed of two linked multi-subunit complexes: the soluble catalytic core, F1, and the membrane-spanning component, Fo, which comprises the proton channel. The F1 complex consists of 5 different subunits (alpha, beta, gamma, delta,…	2015-12-20 09:22:53
atp5o	539	,12,	,11,	NULL	,ATPO,HMC08D05,OSCP,	ATP synthase, H+ transporting, mitochondrial F1 complex, O subunit	human ATP synthase OSCP subunit|oligomycin sensitivity conferral protein oscp-like protein|oligomycin sensitivity conferring protein	21q22.11	21	NC_000021.9	33903453	33915854	1	7	600828	The protein encoded by this gene is a component of the F-type ATPase found in the mitochondrial matrix. F-type ATPases are composed of a catalytic core and a membrane proton channel. The encoded protein appears to be part of the connector linking these two components and may be involved in transmission of conformational changes or proton conductance. [provided by RefSeq, Jul 2008]	2015-12-20 09:22:53
atp6v0e2	155066	,12,	,11,	NULL	,ATP6V0E2L,C7orf32,	ATPase, H+ transporting V0 subunit e2	H+-ATPase e2 subunit|V-ATPase subunit e 2|lysosomal 9 kDa H(+)-transporting ATPase V0 subunit e2|vacuolar proton pump subunit e 2|vacuolar proton-ATPase subunit	7q36.1	7	NC_000007.14	149872968	149880713	2	5	611019	Multisubunit vacuolar-type proton pumps, or H(+)-ATPases, acidify various intracellular compartments, such as vacuoles, clathrin-coated and synaptic vesicles, endosomes, lysosomes, and chromaffin granules. H(+)-ATPases are also found in plasma membranes of specialized cells, where they play roles in urinary acidification, bone resorption, and sperm maturation. Multiple subunits form H(+)-ATPases,…	2015-12-20 09:22:53
atp6v1a	523	,3,	,3,	,10,	,ATP6A11,HO68,VA68,VPP2,Vma1,ATP6V1A,	ATPase, H+ transporting, lysosomal 70kDa, V1 subunit A	ATPase, H+ transporting, lysosomal, subunit A1|H(+)-transporting two-sector ATPase, subunit A|H+-transporting ATPase chain A, vacuolar (VA68 type)|V-ATPase 69 kDa subunit 1|V-ATPase A subunit 1|V-ATPase subunit A|vacuolar ATP synthase catalytic subunit A, ubiquitous isoform|vacuolar ATPase isoform VA68|vacuolar proton pump alpha subunit 1|vacuolar proton pump subunit alpha	3q13.31	3	NC_000003.12	113747019	113812058	2	15	607027	This gene encodes a component of vacuolar ATPase (V-ATPase), a multisubunit enzyme that mediates acidification of eukaryotic intracellular organelles. V-ATPase dependent organelle acidification is necessary for such intracellular processes as protein sorting, zymogen activation, receptor-mediated endocytosis, and synaptic vesicle proton gradient generation. V-ATPase is composed of a cytosolic V1 …	2015-12-20 09:22:53
atp6v1c1	528	,12,	,11,	NULL	,ATP6C,ATP6D,VATC,Vma5,	ATPase, H+ transporting, lysosomal 42kDa, V1 subunit C1	H(+)-transporting two-sector ATPase, subunit C|H+ -ATPase C subunit|H+-transporting ATPase chain C, vacuolar|V-ATPase C subunit|V-ATPase subunit C 1|subunit C of vacuolar proton-ATPase V1 domain|vacuolar ATP synthase subunit C|vacuolar proton pump C subunit|vacuolar proton pump subunit C 1|vacuolar proton pump, 42-kD subunit|vacuolar proton-ATPase, subunit C, VI domain	8q22.3	8	NC_000008.11	103021020	103073057	2	13	603097	This gene encodes a component of vacuolar ATPase (V-ATPase), a multisubunit enzyme that mediates acidification of intracellular compartments of eukaryotic cells. V-ATPase dependent acidification is necessary for such intracellular processes as protein sorting, zymogen activation, receptor-mediated endocytosis, and synaptic vesicle proton gradient generation. V-ATPase is composed of a cytosolic V1…	2015-12-20 09:22:53
atp6v1g2	534	,12,	,11,	NULL	,ATP6G,ATP6G2,NG38,VMA10,	ATPase, H+ transporting, lysosomal 13kDa, V1 subunit G2	ATPase, H+ transporting, lysosomal (vacuolar proton pump)|H(+)-transporting two-sector ATPase, subunit G2|V-ATPase 13 kDa subunit 2|vacuolar ATP synthase subunit G 2|vacuolar proton pump G subunit 2	6p21.3	6	NC_000006.12	31544451	31546848	1	3	606853	This gene encodes a component of vacuolar ATPase (V-ATPase), a multisubunit enzyme that mediates acidification of intracellular compartments of eukaryotic cells. V-ATPase dependent acidification is necessary for such intracellular processes as protein sorting, zymogen activation, receptor-mediated endocytosis, and synaptic vesicle proton gradient generation. V-ATPase is composed of a cytosolic V1…	2015-12-20 09:22:53
atp8a2	51761	,5,	,10,	NULL	,ATP,ATPIB,CAMRQ4,IB,ML-1,	ATPase, aminophospholipid transporter, class I, type 8A, member 2	ATPase, aminophospholipid transporter-like, class I, type 8A, member 2|P4-ATPase flippase complex alpha subunit ATP8A2|probable phospholipid-transporting ATPase IB	13q12	13	NC_000013.11	25372011	26025851	2	47	605870	The protein encoded by this gene is a member of the P4 ATPase family of proteins, which are thought to be involved in a process called lipid flipping, whereby phospholipids are translocated inwards from the exoplasmic leaflet to the cytosolic leaflet of the cell membrane, which aids in generating and maintaining asymmetry in membrane lipids. This protein is predicted to contain an E1 E2 ATPase, a…	2015-12-20 09:22:53
atpaf2	91647	,12,	,11,	NULL	,ATP12,ATP12p,LP3663,MC5DN1,	ATP synthase mitochondrial F1 complex assembly factor 2	ATP12 homolog	17p11.2	17	NC_000017.11	17977781	18039169	1	15	608918	This gene encodes an assembly factor for the F(1) component of the mitochondrial ATP synthase. This protein binds specifically to the F1 alpha subunit and is thought to prevent this subunit from forming nonproductive homooligomers during enzyme assembly. This gene is located within the Smith-Magenis syndrome region on chromosome 17. An alternatively spliced transcript variant has been described, …	2015-12-20 09:22:53
axin1	8312	,12,	,11,	NULL	,AXIN,PPP1R49,	axin 1	axis inhibition protein 1|axis inhibitor 1|fused, mouse, homolog of|protein phosphatase 1, regulatory subunit 49	16p13.3	16	NC_000016.10	287440	361497	1	15	603816	This gene encodes a cytoplasmic protein which contains a regulation of G-protein signaling (RGS) domain and a dishevelled and axin (DIX) domain. The encoded protein interacts with adenomatosis polyposis coli, catenin beta-1, glycogen synthase kinase 3 beta, protein phosphate 2, and itself. This protein functions as a negative regulator of the wingless-type MMTV integration site family, member 1 (…	2015-12-20 09:22:53
azin1	51582	,12,	,11,	NULL	,AZI,AZIA1,OAZI,OAZIN,ODC1L,	antizyme inhibitor 1	ornithine decarboxylase antizyme inhibitor	8q22.3	8	NC_000008.11	102826302	102864200	1	13	607909	The protein encoded by this gene belongs to the antizyme inhibitor family, which plays a role in cell growth and proliferation by maintaining polyamine homeostasis within the cell. Antizyme inhibitors are homologs of ornithine decarboxylase (ODC, the key enzyme in polyamine biosynthesis) that have lost the ability to decarboxylase ornithine; however, retain the ability to bind to antizymes. Antiz…	2015-12-20 09:22:53
b3galnt1	8706	,12,	,11,	NULL	,B3GALT3,GLCT3,GLOB,Gb4Cer,P,P1,beta3Gal-T3,galT3,	beta-1,3-N-acetylgalactosaminyltransferase 1 (globoside blood group)	P antigen synthase|P blood group globoside|UDP-Gal:betaGlcNAc beta 1,3-galactosyltransferase, polypeptide 3 (Globoside blood group)|UDP-GalNAc:betaGlcNAc beta-1,3-galactosaminyltransferase, polypeptide 1 (Globoside blood group)|UDP-N-acetylgalactosamine:globotriaosylceramide beta-1,3-N-acetylgalactosaminyltransferase|b3Gal-T3|beta-1,3-GalNAc-T1|beta-1,3-GalTase 3|beta-1,3-galactosyltransferase 3|…	3q25	3	NC_000003.12	161083883	161105630	1	9	603094	This gene is a member of the beta-1,3-galactosyltransferase (beta3GalT) gene family. This family encodes type II membrane-bound glycoproteins with diverse enzymatic functions using different donor substrates (UDP-galactose and UDP-N-acetylglucosamine) and different acceptor sugars (N-acetylglucosamine, galactose, N-acetylgalactosamine). The beta3GalT genes are distantly related to the Drosophila …	2015-12-20 09:22:53
b9	1497093	,12,	,11,	NULL	,HhV6Bgp097,	hypothetical protein	NULL	NULL	19	AC_000176.1	26675245	26676864	2	2	NULL	NULL	2015-12-20 09:22:53
bambi	25805	,7,	,6,	NULL	,NMA,	BMP and activin membrane-bound inhibitor	non-metastatic gene A protein|putative transmembrane protein NMA	10p12.3-p11.2	10	NC_000010.11	28677495	28682939	2	3	604444	This gene encodes a transmembrane glycoprotein related to the type I receptors of the transforming growth factor-beta (TGF-beta) family, whose members play important roles in signal transduction in many developmental and pathological processes. The encoded protein however is a pseudoreceptor, lacking an intracellular serine/threonine kinase domain required for signaling. Similar proteins in frog,…	2015-12-20 09:22:53
bap1	8314	,7,	,6,	NULL	,HUCEP-13,UCHL2,hucep-6,	BRCA1 associated protein-1 (ubiquitin carboxy-terminal hydrolase)	cerebral protein 6|cerebral protein-13	3p21.1	3	NC_000003.12	52401004	52410105	1	17	603089	This gene belongs to the ubiquitin C-terminal hydrolase subfamily of deubiquitinating enzymes that are involved in the removal of ubiquitin from proteins. The encoded enzyme binds to the breast cancer type 1 susceptibility protein (BRCA1) via the RING finger domain of the latter and acts as a tumor suppressor. In addition, the enzyme may be involved in regulation of transcription, regulation of c…	2015-12-20 09:22:53
bap60	32268	,12,	,11,	,3,	,Dmel_CG4303,BAF60,BAP60,BAPp60,CG4303,Dmel\CG4303,bap60,i127,i133,	Brahma associated protein 60kD	BRM-associated protein 60|Bap60-PA|CG4303-PA|brahma associated protein 60 kD|brahma associated protein 60 kDa|brahma associated protein 60kD	11E1-11E1	X	NC_004354.4	13157445	13159508	1	3	NULL	NULL	2015-12-20 09:22:53
barhl2	343472	,12,	,11,	NULL	,unknown,	BarH-like homeobox 2	cell surface A33 antigen|glycoprotein A34	Xq22.3	X	NC_000023.11	108018906	108079184	2	10	300620	NULL	2015-12-20 09:22:53
bax	581	,9,	,8,	NULL	,BCL2L4,	BCL2-associated X protein	BCL2-associated X protein omega|Baxdelta2G9|Baxdelta2G9omega|Baxdelta2omega|bcl-2-like protein 4|bcl2-L-4	19q13.3-q13.4	19	NC_000019.10	48954860	48961798	2	7	600040	The protein encoded by this gene belongs to the BCL2 protein family. BCL2 family members form hetero- or homodimers and act as anti- or pro-apoptotic regulators that are involved in a wide variety of cellular activities. This protein forms a heterodimer with BCL2, and functions as an apoptotic activator. This protein is reported to interact with, and increase the opening of, the mitochondrial vol…	2015-12-20 09:22:53
bbox1	8424	,12,	,11,	NULL	,BBH,BBOX,G-BBH,gamma-BBH,	butyrobetaine (gamma), 2-oxoglutarate dioxygenase (gamma-butyrobetaine hydroxylase) 1	gamma-butyrobetaine hydroxylase|gamma-butyrobetaine,2-oxoglutarate dioxygenase 1	11p14.2	11	NC_000011.10	27040705	27127807	2	10	603312	This gene encodes gamma butyrobetaine hydroxylase which catalyzes the formation of L-carnitine from gamma-butyrobetaine, the last step in the L-carnitine biosynthetic pathway. Carnitine is essential for the transport of activated fatty acids across the mitochondrial membrane during mitochondrial beta-oxidation. [provided by RefSeq, Jul 2008]	2015-12-20 09:22:53
bcap31	10134	,12,	,11,	NULL	,6C6-AG,BAP31,CDM,DDCH,DXS1357E,	B-cell receptor-associated protein 31	6C6-AG tumor-associated antigen|BCR-associated protein Bap31|p28 Bap31	Xq28	X	NC_000023.11	153700492	153724746	1	9	300398	This gene encodes a member of the B-cell receptor associated protein 31 superfamily. The encoded protein is a multi-pass transmembrane protein of the endoplasmic reticulum that is involved in the anterograde transport of membrane proteins from the endoplasmic reticulum to the Golgi and in caspase 8-mediated apoptosis. Microdeletions in this gene are associated with contiguous ABCD1/DXS1375E delet…	2015-12-20 09:22:53
bcar1	9564	,12,	,11,	NULL	,CAS,CAS1,CASS1,CRKAS,P130Cas,	breast cancer anti-estrogen resistance 1	Cas scaffolding protein family member 1|Crk-associated substrate p130Cas	16q23.1	16	NC_000016.10	75229030	75268053	1	17	602941	NULL	2015-12-20 09:22:53
bcat1	586	,12,	,11,	NULL	,BCATC,BCT1,ECA39,MECA39,PNAS121,PP18,	branched chain amino-acid transaminase 1, cytosolic	branched chain aminotransferase 1, cytosolic|placental protein 18	12p12.1	12	NC_000012.12	24810024	24949459	1	13	113520	This gene encodes the cytosolic form of the enzyme branched-chain amino acid transaminase. This enzyme catalyzes the reversible transamination of branched-chain alpha-keto acids to branched-chain L-amino acids essential for cell growth. Two different clinical disorders have been attributed to a defect of branched-chain amino acid transamination: hypervalinemia and hyperleucine-isoleucinemia. As t…	2015-12-20 09:22:53
bcat2	587	,12,	,11,	NULL	,BCAM,BCATM,BCT2,PP18,	branched chain amino-acid transaminase 2, mitochondrial	branched chain aminotransferase 2, mitochondrial|placental protein 18	19q13	19	NC_000019.10	48795062	48811063	1	12	113530	This gene encodes a branched chain aminotransferase found in mitochondria. The encoded protein forms a dimer that catalyzes the first step in the production of the branched chain amino acids leucine, isoleucine, and valine. Multiple transcript variants encoding different isoforms have been found for this gene. [provided by RefSeq, Sep 2009]	2015-12-20 09:22:53
bckdha	593	,5,	,10,	NULL	,BCKDE1A,MSU,MSUD1,OVD1A,	branched chain keto acid dehydrogenase E1, alpha polypeptide	2-oxoisovalerate dehydrogenase (lipoamide)|BCKDH E1-alpha|branched-chain alpha-keto acid dehydrogenase E1 component alpha chain	19q13.1-q13.2	19	NC_000019.10	41397789	41425005	2	9	608348	The branched-chain alpha-keto acid (BCAA) dehydrogenase (BCKD) complex is an innter mitochondrial enzyme complex that catalyzes the second major step in the catabolism of the branched-chain amino acids leucine, isoleucine, and valine. The BCKD complex consists of three catalytic components: a heterotetrameric (alpha2-beta2) branched-chain alpha-keto acid decarboxylase (E1), a dihydrolipoyl transa…	2015-12-20 09:22:53
bckdhb	594	,12,	,11,	NULL	,E1B,dJ279A18.1,	branched chain keto acid dehydrogenase E1, beta polypeptide	2-oxoisovalerate dehydrogenase beta subunit|BCKDE1B|BCKDH E1-beta|E1b-beta subunit of the branched-chain complex|branched chain alpha-ketoacid dehydrogenase E1-beta subunit|branched-chain alpha-keto acid dehydrogenase E1 component beta chain	6q14.1	6	NC_000006.12	80106627	80346270	2	16	248611	Branched-chain keto acid dehydrogenase is a multienzyme complex associated with the inner membrane of mitochondria, and functions in the catabolism of branched-chain amino acids. The complex consists of multiple copies of 3 components: branched-chain alpha-keto acid decarboxylase (E1), lipoamide acyltransferase (E2) and lipoamide dehydrogenase (E3). This gene encodes the E1 beta subunit, and muta…	2015-12-20 09:22:53
bcl2	596	,1,	,1,	NULL	,Bcl-2,PPP1R50,	B-cell CLL/lymphoma 2	protein phosphatase 1, regulatory subunit 50	18q21.3	18	NC_000018.10	63123346	63319778	1	6	151430	This gene encodes an integral outer mitochondrial membrane protein that blocks the apoptotic death of some cells such as lymphocytes. Constitutive expression of BCL2, such as in the case of translocation of BCL2 to Ig heavy chain locus, is thought to be the cause of follicular lymphoma. Two transcript variants, produced by alternate splicing, differ in their C-terminal ends. [provided by RefSeq, …	2015-12-20 09:22:53
bcl2l11	10018	,7,	,6,	NULL	,BAM,BIM,BOD,	BCL2-like 11 (apoptosis facilitator)	bcl-2 interacting mediator of cell death|bcl-2 interacting protein Bim|bcl-2-related ovarian death agonist	2q13	2	NC_000002.12	111120618	111168445	2	15	603827	The protein encoded by this gene belongs to the BCL-2 protein family. BCL-2 family members form hetero- or homodimers and act as anti- or pro-apoptotic regulators that are involved in a wide variety of cellular activities. The protein encoded by this gene contains a Bcl-2 homology domain 3 (BH3). It has been shown to interact with other members of the BCL-2 protein family and to act as an apoptot…	2015-12-20 09:22:53
bcl2l12	83596	,12,	,11,	NULL	,unknown,	BCL2-like 12 (proline rich)	Bcl-2 related proline-rich protein	19q13.3	19	NC_000019.10	49665142	49673916	2	7	610837	This gene encodes a member of a family of proteins containing a Bcl-2 homology domain 2 (BH2). The encoded protein is an anti-apoptotic factor that acts as an inhibitor of caspases 3 and 7 in the cytoplasm. In the nucleus, it binds to the p53 tumor suppressor protein, preventing its association with target genes. Overexpression of this gene has been detected in a number of different cancers. Ther…	2015-12-20 09:22:53
bcl3	602	,1,	,1,	NULL	,BCL4,D19S37,	B-cell CLL/lymphoma 3	B-cell leukemia/lymphoma 3|B-cell lymphoma 3-encoded protein|BCL-3|chronic lymphatic leukemia protein|proto-oncogene BCL3	19q13.1-q13.2	19	NC_000019.10	44748045	44760044	2	11	109560	This gene is a proto-oncogene candidate. It is identified by its translocation into the immunoglobulin alpha-locus in some cases of B-cell leukemia. The protein encoded by this gene contains seven ankyrin repeats, which are most closely related to those found in I kappa B proteins. This protein functions as a transcriptional co-activator that activates through its association with NF-kappa B homo…	2015-12-20 09:22:53
bcl6	604	,1,	,1,	NULL	,BCL5A,LAZ3,ZBTB27,ZNF51,BCL6,	B-cell CLL/lymphoma 6	B-cell lymphoma 5 protein|B-cell lymphoma 6 protein transcript|BCL-5|BCL-6|cys-his2 zinc finger transcription factor|lymphoma-associated zinc finger gene on chromosome 3|protein LAZ-3|zinc finger and BTB domain-containing protein 27|zinc finger protein 51|zinc finger transcription factor BCL6S	3q27	3	NC_000003.12	187721377	187745725	1	12	109565	The protein encoded by this gene is a zinc finger transcription factor and contains an N-terminal POZ domain. This protein acts as a sequence-specific repressor of transcription, and has been shown to modulate the transcription of STAT-dependent IL-4 responses of B cells. This protein can interact with a variety of POZ-containing proteins that function as transcription corepressors. This gene is …	2015-12-20 09:22:53
bdnf	627	,12,	,11,	NULL	,ANON2,BULN2,	brain-derived neurotrophic factor	abrineurin|neurotrophin	11p13	11	NC_000011.10	27654893	27722058	1	12	113505	The protein encoded by this gene is a member of the nerve growth factor family. It is induced by cortical neurons, and is necessary for survival of striatal neurons in the brain. Expression of this gene is reduced in both Alzheimer's and Huntington disease patients. This gene may play a role in the regulation of stress response and in the biology of mood disorders. Multiple transcript variants en…	2015-12-20 09:22:53
bet1	10282	,7,	,6,	NULL	,HBET1,	Bet1 golgi vesicular membrane trafficking protein	Bet1p homolog|Golgi vesicular membrane trafficking protein p18|blocked early in transport 1 homolog|golgi vesicular membrane-trafficking protein p18	7q21.1-q22	7	NC_000007.14	93962770	94004390	1	7	605456	This gene encodes a golgi-associated membrane protein that participates in vesicular transport from the endoplasmic reticulum (ER) to the Golgi complex. The encoded protein functions as a soluble N-ethylaleimide-sensitive factor attachment protein receptor and may be involved in the docking of ER-derived vesicles with the cis-Golgi membrane. Alternatively spliced transcript variants encoding diff…	2015-12-20 09:22:53
bglap	632	,12,	,11,	NULL	,BGP,OC,OCN,	bone gamma-carboxyglutamate (gla) protein	bone gamma-carboxyglutamate (gla) protein (osteocalcin)|gamma-carboxyglutamic acid-containing protein	1q22	1	NC_000001.11	156242160	156243332	2	4	112260	This gene encodes a highly abundant bone protein secreted by osteoblasts that regulates bone remodeling and energy metabolism. The encoded protein contains a Gla (gamma carboxyglutamate) domain, which functions in binding to calcium and hydroxyapatite, the mineral component of bone. Serum osteocalcin levels may be negatively correlated with metabolic syndrome. Read-through transcription exists be…	2015-12-20 09:22:53
bgn	633	,7,	,6,	NULL	,DSPG1,PG-S1,PGI,SLRR1A,	biglycan	biglycan proteoglycan|bone/cartilage proteoglycan I|bone/cartilage proteoglycan-I|dermatan sulphate proteoglycan I|small leucine-rich protein 1A	Xq28	X	NC_000023.11	153494889	153509546	2	8	301870	The protein encoded by this gene is a small cellular or pericellular matrix proteoglycan that is closely related in structure to two other small proteoglycans, decorin and fibromodulin. The encoded protein and decorin are thought to be the result of a gene duplication. Decorin contains one attached glycosaminoglycan chain, while this protein probably contains two chains. For this reason, this pro…	2015-12-20 09:22:53
bhlhe41	79365	,1,	,1,	NULL	,BHLHB3,DEC2,SHARP1,hDEC2,	basic helix-loop-helix family, member e41	basic helix-loop-helix domain containing, class B, 3|differentially expressed in chondrocytes protein 2|enhancer-of-split and hairy-related protein 1	12p12.1	12	NC_000012.12	26120026	26125070	1	5	606200	This gene encodes a basic helix-loop-helix protein expressed in various tissues. The encoded protein can interact with ARNTL or compete for E-box binding sites in the promoter of PER1 and repress CLOCK/ARNTL's transactivation of PER1. This gene is believed to be involved in the control of circadian rhythm and cell differentiation. Defects in this gene are associated with the short sleep phenotype…	2015-12-20 09:22:53
bhmt2	23743	,3,	,3,10,		,bhmt,	betaine--homocysteine S-methyltransferase 2	SMM-hcy methyltransferase|betaine-homocysteine methyltransferase 2	5q13	5	NC_000005.10	79069724	79090074	2	8	605932	Homocysteine is a sulfur-containing amino acid that plays a crucial role in methylation reactions. Transfer of the methyl group from betaine to homocysteine creates methionine, which donates the methyl group to methylate DNA, proteins, lipids, and other intracellular metabolites. The protein encoded by this gene is one of two methyl transferases that can catalyze the transfer of the methyl group …	2015-12-20 09:22:53
bid	637	,9,	,8,	NULL	,FP497,	BH3 interacting domain death agonist	BID isoform ES(1b)|BID isoform L(2)|BID isoform Si6|Human BID coding sequence|apoptic death agonist|desmocollin type 4|p22 BID	22q11.1	22	NC_000022.11	17734140	17774665	1	8	601997	This gene encodes a death agonist that heterodimerizes with either agonist BAX or antagonist BCL2. The encoded protein is a member of the BCL-2 family of cell death regulators. It is a mediator of mitochondrial damage induced by caspase-8 (CASP8); CASP8 cleaves this encoded protein, and the COOH-terminal part translocates to mitochondria where it triggers cytochrome c release. Multiple alternativ…	2015-12-20 09:22:53
birc5	332	,12,	,11,	NULL	,API4,EPR-1,	baculoviral IAP repeat containing 5	apoptosis inhibitor 4|apoptosis inhibitor survivin|survivin variant 3 alpha	17q25	17	NC_000017.11	78214196	78225635	2	6	603352	This gene is a member of the inhibitor of apoptosis (IAP) gene family, which encode negative regulatory proteins that prevent apoptotic cell death. IAP family members usually contain multiple baculovirus IAP repeat (BIR) domains, but this gene encodes proteins with only a single BIR domain. The encoded proteins also lack a C-terminus RING finger domain. Gene expression is high during fetal develo…	2015-12-20 09:22:53
bloc1s6	26258	,8,	,7,	NULL	,BLOS6,HPS9,PA,PALLID,PLDN,	biogenesis of lysosomal organelles complex-1, subunit 6, pallidin	BLOC-1 subunit 6|biogenesis of lysosomal organelles complex-1, subunit 5, pallidin|pallid protein homolog|syntaxin 13 binding protein 1|syntaxin 13-interacting protein pallid	15q21.1	15	NC_000015.10	45587219	45609711	2	5	604310	The protein encoded by this gene may play a role in intracellular vesicle trafficking. It interacts with Syntaxin 13 which mediates intracellular membrane fusion. Mutations in this gene cause symptoms associated with Hermansky-Pudlak syndrome-9. Alternative splicing results in multiple transcript variants. A pseudogene related to this gene is located on the X chromosome. [provided by RefSeq, Aug …	2016-01-03 18:36:48
bmf	90427	,7,	,6,	NULL	,unknown,	Bcl2 modifying factor	unknown	15q14	15	NC_000015.10	40087890	40108884	1	7	606266	The protein encoded by this gene belongs to the BCL2 protein family. BCL2 family members form hetero- or homodimers and act as anti- or pro-apoptotic regulators that are involved in a wide variety of cellular activities. This protein contains a single BCL2 homology domain 3 (BH3), and has been shown to bind BCL2 proteins and function as an apoptotic activator. This protein is found to be sequeste…	2015-12-20 09:22:53
bmp	NULL	,11,	,6,		,BMPs,	Bone morphogenetic protein					NULL	NULL	NULL	NULL	NULL	Bone morphogenetic proteins (BMPs) are a group of growth factors also known as cytokines and as metabologens. Originally discovered by their ability to induce the formation of bone and cartilage, BMPs are now considered to constitute a group of pivotal morphogenetic signals, orchestrating tissue architecture throughout the body. The important functioning of BMP signals in physiology is emphasized…	2015-12-20 09:22:53
bmp1	649	,9,	,8,	NULL	,OI13,PCOLC,PCP,PCP2,TLD,	bone morphogenetic protein 1	mammalian tolloid protein|procollagen C-endopeptidase|procollagen C-proteinase 3	8p21.3	8	NC_000008.11	22165140	22212326	2	25	112264	This gene encodes a protein that is capable of inducing formation of cartilage in vivo. Although other bone morphogenetic proteins are members of the TGF-beta superfamily, this gene encodes a protein that is not closely related to other known growth factors. This gene is expressed as alternatively spliced variants that share an N-terminal protease domain but differ in their C-terminal region. [pr…	2015-12-20 09:22:53
bmp2	650	,9,	,8,	,1,4,	,BDA2A,BMP2,	bone morphogenetic protein 2	BMP-2A|bone morphogenetic protein 2A	20p12	20	NC_000020.11	6767694	6780263	2	3	112261	The protein encoded by this gene belongs to the transforming growth factor-beta (TGFB) superfamily. The encoded protein acts as a disulfide-linked homodimer and induces bone and cartilage formation. [provided by RefSeq, Jul 2008]	2015-12-20 09:22:53
bmp4	652	,9,	,8,	,1,2,4,	,BMP2B,BMP2B1,MCOPS6,OFC11,ZYME,	bone morphogenetic protein 4	BMP-2B|BMP-4|bone morphogenetic protein 2B	14q22-q23	14	NC_000014.9	53949736	53956836	1	6	112262	The protein encoded by this gene is a member of the bone morphogenetic protein family which is part of the transforming growth factor-beta superfamily. The superfamily includes large families of growth and differentiation factors. Bone morphogenetic proteins were originally identified by an ability of demineralized bone extract to induce endochondral osteogenesis in vivo in an extraskeletal site.…	2015-12-20 09:22:53
bmp6	654	,9,	,8,	,4,	,VGR,VGR1,	bone morphogenetic protein 6	BMP-6|VG-1-R|VG-1-related protein|VGR-1|Vg1-related sequence|vegetal related growth factor (TGFB-related)|vegetal-related (TGFB related) cytokine	6p24-p23	6	NC_000006.12	7726778	7881728	2	7	112266	The bone morphogenetic proteins (BMPs) are a family of secreted signaling molecules that can induce ectopic bone growth. Many BMPs are part of the transforming growth factor-beta (TGFB) superfamily. BMPs were originally identified by an ability of demineralized bone extract to induce endochondral osteogenesis in vivo in an extraskeletal site. Based on its expression early in embryogenesis, the BM…	2015-12-20 09:22:53
bmp7	655	,9,	,8,	,2,4,	,OP-1,	bone morphogenetic protein 7	osteogenic protein 1	20q13	20	NC_000020.11	57168753	57266651	1	7	112267	The bone morphogenetic proteins (BMPs) are a family of secreted signaling molecules that can induce ectopic bone growth. Many BMPs are part of the transforming growth factor-beta (TGFB) superfamily. BMPs were originally identified by an ability of demineralized bone extract to induce endochondral osteogenesis in vivo in an extraskeletal site. Based on its expression early in embryogenesis, the BM…	2015-12-20 09:22:53
bmpr1a	657	,7,	,6,	,1,	,10q23del,ACVRLK3,ALK3,CD292,SKR5,	bone morphogenetic protein receptor, type IA	ALK-3|BMP type-1A receptor|BMPR-1A|activin A receptor, type II-like kinase 3|activin receptor-like kinase 3|serine/threonine-protein kinase receptor R5	10q22.3	10	NC_000010.11	86755786	86925188	2	15	601299	The bone morphogenetic protein (BMP) receptors are a family of transmembrane serine/threonine kinases that include the type I receptors BMPR1A and BMPR1B and the type II receptor BMPR2. These receptors are also closely related to the activin receptors, ACVR1 and ACVR2. The ligands of these receptors are members of the TGF-beta superfamily. TGF-betas and activins transduce their signals through th…	2015-12-20 09:22:53
bmpr1b	658	,12,	,11,	,4,	,ALK-6,ALK6,CDw293,	bone morphogenetic protein receptor, type IB	BMP type-1B receptor|BMPR-1B|activin receptor-like kinase 6|serine/threonine receptor kinase	4q22-q24	4	NC_000004.12	94757977	95158450	2	17	603248	This gene encodes a member of the bone morphogenetic protein (BMP) receptor family of transmembrane serine/threonine kinases. The ligands of this receptor are BMPs, which are members of the TGF-beta superfamily. BMPs are involved in endochondral bone formation and embryogenesis. These proteins transduce their signals through the formation of heteromeric complexes of 2 different types of serine (t…	2015-12-20 09:22:53
bmpr2	659	,12,	,11,	NULL	,BMPR-II,BMPR3,BMR2,BRK-3,POVD1,PPH1,T-ALK,	bone morphogenetic protein receptor, type II (serine/threonine kinase)	BMP type II receptor|BMP type-2 receptor|BMPR-2|bone morphogenetic protein receptor type II|type II activin receptor-like kinase|type II receptor for bone morphogenetic protein-4	2q33-q34	2	NC_000002.12	202376310	202567751	2	13	600799	This gene encodes a member of the bone morphogenetic protein (BMP) receptor family of transmembrane serine/threonine kinases. The ligands of this receptor are BMPs, which are members of the TGF-beta superfamily. BMPs are involved in endochondral bone formation and embryogenesis. These proteins transduce their signals through the formation of heteromeric complexes of two different types of serine …	2015-12-20 09:22:53
bnip2	663	,12,	,11,	NULL	,5730523P12Rik,BNIP2beta,Nip21,	BCL2/adenovirus E1B interacting protein 2	BCL2/adenovirus E1B 19 kDa-interacting protein 2 beta|BCL2/adenovirus E1B 19kDa-interacting protein 1, NIP2|BCL2/adenovirus E1B interacting protein 1, NIP2	9 D	9	NC_000075.6	69989425	70011659	2	11	NULL	This gene is a member of the BCL2/adenovirus E1B 19 kd-interacting protein (BNIP) family. It interacts with the E1B 19 kDa protein, which protects cells from virally-induced cell death. The encoded protein also interacts with E1B 19 kDa-like sequences of BCL2, another apoptotic protector. [provided by RefSeq, Mar 2011]	2015-12-20 09:22:53
bnip3	664	,12,	,11,	NULL	,NIP3,	BCL2/adenovirus E1B 19kDa interacting protein 3	NULL	10q26.3	10	NC_000010.11	131967683	131982013	1	6	603293	This gene is encodes a mitochondrial protein that contains a BH3 domain and acts as a pro-apoptotic factor. The encoded protein interacts with anti-apoptotic proteins, including the E1B 19 kDa protein and Bcl2. This gene is silenced in tumors by DNA methylation. [provided by RefSeq, Dec 2014]	2015-12-20 09:22:53
boc	91653	,7,	,6,	,3,	,CDON2,	BOC cell adhesion associated, oncogene regulated	Boc homolog|brother of CDON|cell adhesion associated, oncogene regulated 2	3q13.2	3	NC_000003.12	113211003	113287463	2	23	608708	The protein encoded by this gene is a member of the immunoglobulin/fibronectin type III repeat family. It is a component of a cell-surface receptor complex that mediates cell-cell interactions between muscle precursor cells, and promotes myogenic differentiation. Alternative splicing results in multiple transcript variants encoding different isoforms. [provided by RefSeq, Sep 2014]	2015-12-27 09:52:43
bola-dma	282490	,12,	,11,	NULL	,DMA,	major histocompatibility complex, class II, DM alpha	MHC class II antigen|major histocompatibility complex, class II, DM alpha-chain, expressed|major histocompatibility complex, class II, DMA	23q12-q13	23	AC_000180.1	7204350	7207401	2	5	NULL	NULL	2015-12-20 09:22:53
bop1	23246	,12,	,11,	NULL	,unknown,	block of proliferation 1	NULL	8q24.3	8	NC_000008.11	144262046	144291438	1	16	610596	NULL	2015-12-20 09:22:53
braf	673	,7,	,6,	NULL	,B-RAF11,NS7,RAFB1,BRAF,	B-Raf proto-oncogene, serine/threonine kinase	94 kDa B-raf protein|B-Raf proto-oncogene serine/threonine-protein kinase (p94)|murine sarcoma viral (v-raf) oncogene homolog B1|proto-oncogene B-Raf|v-raf murine sarcoma viral oncogene homolog B|v-raf murine sarcoma viral oncogene homolog B1	7q34	7	NC_000007.14	140715951	140924764	1	22	164757	This gene encodes a protein belonging to the raf/mil family of serine/threonine protein kinases. This protein plays a role in regulating the MAP kinase/ERKs signaling pathway, which affects cell division, differentiation, and secretion. Mutations in this gene are associated with cardiofaciocutaneous syndrome, a disease characterized by heart defects, mental retardation and a distinctive facial ap…	2016-01-03 18:36:48
brca1	672	,1,	,1,	,4,5,	,BRCAI,BRCC1,BROVCA1,FANCS,IRIS,PNCA4,PPP1R53,PSCP,RNF53,	breast cancer 1, early onset	BRCA1/BRCA2-containing complex, subunit 1|Fanconi anemia, complementation group S|RING finger protein 53|breast and ovarian cancer susceptibility protein 1|breast and ovarian cancer sususceptibility protein 1|protein phosphatase 1, regulatory subunit 53|truncated breast and ovarian cancer susceptibility protein 1|truncated breast cancer type 1 susceptibility protein	17q21	17	NC_000017.11	43044295	43125483	1	24	113705	This gene encodes a nuclear phosphoprotein that plays a role in maintaining genomic stability, and it also acts as a tumor suppressor. The encoded protein combines with other tumor suppressors, DNA damage sensors, and signal transducers to form a large multi-subunit protein complex known as the BRCA1-associated genome surveillance complex (BASC). This gene product associates with RNA polymerase I…	2015-12-20 09:22:53
brd2	6046	,1,	,1,	,5,	,D6S113E,FSH,FSRG1,NAT,O27.1.1,RING3,RNF3,	bromodomain containing 2	female sterile homeotic-related gene 1|really interesting new gene 3 protein	6p21.3	6	NC_000006.12	32968660	32981505	2	19	601540	This gene encodes a transcriptional regulator that belongs to the BET (bromodomains and extra terminal domain) family of proteins. This protein associates with transcription complexes and with acetylated chromatin during mitosis, and it selectively binds to the acetylated lysine-12 residue of histone H4 via its two bromodomains. The gene maps to the major histocompatability complex (MHC) class II…	2016-01-13 23:57:32
brf1	2972	,1,	,1,	,1,	,BRF,BRF-1,CFDS,GTF3B,HEL-S-76p,TAF3B2,TAF3C,TAFIII90,TF3B90,TFIIIB90,hBRF,	BRF1, RNA polymerase III transcription initiation factor 90 kDa subunit	B - related factor 1|BRF1 homolog, subunit of RNA polymerase III transcription initiation factor IIIB|TATA box binding protein (TBP)-associated factor 3C|TATA box binding protein (TBP)-associated factor, RNA polymerase III, GTF3B subunit 2|TBP - associated factor, RNA polymerase III, 90kD|epididymis secretory sperm binding protein Li 76p|general transcription factor IIIB, 90kD subunit	14q	14	NC_000014.9	105209286	105315577	1	23	604902	This gene encodes one of the three subunits of the RNA polymerase III transcription factor complex. This complex plays a central role in transcription initiation by RNA polymerase III on genes encoding tRNA, 5S rRNA, and other small structural RNAs. The gene product belongs to the TF2B family. Several alternatively spliced variants encoding different isoforms, that function at different promoters…	2015-12-20 09:22:53
brsk2	9024	,3,	,3,	NULL	,C11orf7,PEN11B,SAD1,SADA,STK29,	BR serine/threonine kinase 2	BR serine/threonine-protein kinase 2|brain-selective kinase 2|brain-specific serine/threonine-protein kinase 2|protein kinase SAD1B|serine/threonine-protein kinase 29|serine/threonine-protein kinase SAD-A	11p15.5	11	NC_000011.10	1389899	1462689	2	27	609236	NULL	2016-01-03 18:36:48
btf3	689	,1,	,1,	,4,	,BETA-NACa,BTF3b,NACB,BTF3,	basic transcription factor 3	NAC-beta|RNA polymerase B transcription factor 3|nascent polypeptide-associated complex subunit beta|nascent-polypeptide-associated complex beta polypeptide	5q13.2	5	NC_000005.10	73498425	73505623	2	6	602542	This gene encodes the basic transcription factor 3. This protein forms a stable complex with RNA polymerase IIB and is required for transcriptional initiation. Alternative splicing results in multiple transcript variants encoding different isoforms. This gene has multiple pseudogenes. [provided by RefSeq, Jul 2008]	2015-12-20 09:22:53
btg1	694	,7,	,6,	NULL	,unknown,	B-cell translocation gene 1, anti-proliferative	B-cell translocation gene 1 protein	12q22	12	NC_000012.12	92140278	92145897	1	2	109580	This gene is a member of an anti-proliferative gene family that regulates cell growth and differentiation. Expression of this gene is highest in the G0/G1 phases of the cell cycle and downregulated when cells progressed through G1. The encoded protein interacts with several nuclear receptors, and functions as a coactivator of cell differentiation. This locus has been shown to be involved in a t(8…	2015-12-20 09:22:53
btg2	7832	,1,9,	,1,8,	,5,	,PC3,TIS21,	BTG family, member 2	B-cell translocation gene 2|NGF-inducible anti-proliferative protein PC3|nerve growth factor-inducible anti-proliferative|pheochromacytoma cell-3	1q32	1	NC_000001.11	203305536	203309602	2	2	601597	The protein encoded by this gene is a member of the BTG/Tob family. This family has structurally related proteins that appear to have antiproliferative properties. This encoded protein is involved in the regulation of the G1/S transition of the cell cycle. [provided by RefSeq, Jul 2008]	2015-12-20 09:22:53
btg4	54766	,12,	,11,	NULL	,PC3B,	B-cell translocation gene 4	BTG family member 4|protein PC3b	11q23	11	NC_000011.10	111384095	111514733	1	24	605673	The protein encoded by this gene is a member of the BTG/Tob family. This family has structurally related proteins that appear to have antiproliferative properties. This encoded protein can induce G1 arrest in the cell cycle. [provided by RefSeq, Jul 2008]	2015-12-20 09:22:53
bub1	699	,9,	,8,	NULL	,BUB1AL,hBUB1,BUB1,	BUB1 mitotic checkpoint serine/threonine kinase	BUB1 budding uninhibited by benzimidazoles 1 homolog|budding uninhibited by benzimidazoles 1 homolog|mitotic spindle checkpoint kinase|putative serine/threonine-protein kinase	2q14	2	NC_000002.12	110637527	110678107	1	25	602452	This gene encodes a serine/threonine-protein kinase that play a central role in mitosis. The encoded protein functions in part by phosphorylating members of the mitotic checkpoint complex and activating the spindle checkpoint. This protein also plays a role in inhibiting the activation of the anaphase promoting complex/cyclosome. This protein may also function in the DNA damage response. Mutation…	2015-12-20 09:22:53
c11orf31	280636	,12,	,11,	NULL	,C17orf10,SELH,	chromosome 11 open reading frame 31	NULL	11q12.1	11	NC_000011.10	57741250	57743411	2	4	607914	This gene encodes a selenoprotein, which contains a selenocysteine (Sec) residue at its active site. The selenocysteine is encoded by the UGA codon that normally signals translation termination. The 3' UTR of selenoprotein genes have a common stem-loop structure, the sec insertion sequence (SECIS), that is necessary for the recognition of UGA as a Sec codon rather than as a stop signal. The exact…	2015-12-20 09:22:53
c11orf54	28970	,12,	,11,	NULL	,PTD012,PTOD012,	chromosome 11 open reading frame 54	NULL	11q21	11	NC_000011.10	93741594	93763102	2	12	615810	NULL	2015-12-20 09:22:53
c12orf57	113246	,12,	,11,	NULL	,C10,GRCC10,	chromosome 12 open reading frame 57	likely ortholog of mouse gene rich cluster, C10	12p13.31	12	NC_000012.12	6943438	6946003	2	4	615140	This gene is ubiquitously expressed in human tissues. It is required for development of the human corpus callosum. Mutations in this gene are associated with Temtamy syndrome (TEMTYS). Multiple alternatively spliced transcript variants have been found for this gene. [provided by RefSeq, Sep 2014]	2015-12-20 09:22:53
c14orf169	79697	,4,	,5,	,8,	,MAPJD,NO66,ROX,URLC2,hsNO66,	chromosome 14 open reading frame 169	60S ribosomal protein L8 histidine hydroxylase|MYC-associated protein with JmjC domain|histone lysine demethylase NO66|lysine-specific demethylase NO66|nucleolar protein 66|ribosomal oxygenase NO66|up-regulated in lung cancer 2	14q24.3	14	NC_000014.9	73490934	73493401	2	1	611919	NULL	2016-01-03 18:36:48
c17orf96	100170841	,12,	,11,	NULL	,PRR28,	chromosome 17 open reading frame 96	hydroxysteroid sulfotransferase|sulfotransferase 2A2|sulfotransferase, hydroxysteroid preferring 2	7 A1	7	NC_000073.6	13733506	13779637	2	4	NULL	NULL	2015-12-20 09:22:53
c19orf24	55009	,12,	,11,	NULL	,unknown,	chromosome 19 open reading frame 24	NULL	19p13.3	19	NC_000019.10	1275521	1279244	2	3	NULL	NULL	2015-12-20 09:22:53
c1orf61	10485	,1,	,1,	NULL	,CROC4,	chromosome 1 open reading frame 61	contingent replication of cDNA 4|contingent replication of cDNA-4|transcriptional activator of the c fos promoter|transcriptional activator of the c-fos promoter	1q22	1	NC_000001.11	156404256	156434325	1	15	NULL	NULL	2015-12-20 09:22:53
c1qa	712	,12,	,11,	NULL	,unknown,	complement component 1, q subcomponent, A chain	complement component 1, q subcomponent, alpha polypeptide|complement component C1q, A chain	1p36.12	1	NC_000001.11	22636625	22639682	2	3	120550	This gene encodes a major constituent of the human complement subcomponent C1q. C1q associates with C1r and C1s in order to yield the first component of the serum complement system. Deficiency of C1q has been associated with lupus erythematosus and glomerulonephritis. C1q is composed of 18 polypeptide chains: six A-chains, six B-chains, and six C-chains. Each chain contains a collagen-like region…	2015-12-20 09:22:53
c1qb	713	,12,	,11,	NULL	,unknown,	complement component 1, q subcomponent, B chain	complement component 1, q subcomponent, beta polypeptide|complement component C1q, B chain|complement subcomponent C1q chain B	1p36.12	1	NC_000001.11	22653179	22661552	2	4	120570	This gene encodes a major constituent of the human complement subcomponent C1q. C1q associates with C1r and C1s in order to yield the first component of the serum complement system. Deficiency of C1q has been associated with lupus erythematosus and glomerulonephritis. C1q is composed of 18 polypeptide chains: six A-chains, six B-chains, and six C-chains. Each chain contains a collagen-like region…	2015-12-20 09:22:53
c1qc	714	,12,	,11,	NULL	,C1Q-C,C1QG,	complement component 1, q subcomponent, C chain	complement component 1, q subcomponent, gamma polypeptide	1p36.11	1	NC_000001.11	22643625	22648110	2	3	120575	This gene encodes a major constituent of the human complement subcomponent C1q. C1q associates with C1r and C1s in order to yield the first component of the serum complement system. A deficiency in C1q has been associated with lupus erythematosus and glomerulonephritis. C1q is composed of 18 polypeptide chains: six A-chains, six B-chains, and six C-chains. Each chain contains a collagen-like regi…	2015-12-20 09:22:53
c1qtnf1	114897	,12,	,11,	NULL	,CTRP1,GIP,ZSIG37,	C1q and tumor necrosis factor related protein 1	G protein coupled receptor interacting protein|g protein-coupled receptor-interacting protein	17q25.3	17	NC_000017.11	79022934	79049788	2	8	610365	NULL	2015-12-20 09:22:53
c1r	715	,12,	,11,	NULL	,unknown,	complement component 1, r subcomponent	NULL	12p13	12	NC_000012.12	7085860	7092447	1	11	613785	Note: This gene aligns across a gap in the GRCh38 reference genome assembly, and therefore, the 5' end of this gene was annotated on NT_009714.18 and the 3' end was annotated on NT_009759.17 in NCBI's Homo sapiens Annotation Release 106. [29 Jun 2015]	2015-12-20 09:22:53
c1s	716	,12,	,11,	NULL	,unknown,	complement component 1, s subcomponent	C1 esterase|basic proline-rich peptide IB-1|complement component 1 subcomponent s	12p13	12	NC_000012.12	7060676	7071032	2	13	120580	This gene encodes a serine protease, which is a major constituent of the human complement subcomponent C1. C1s associates with two other complement components C1r and C1q in order to yield the first component of the serum complement system. Defects in this gene are the cause of selective C1s deficiency. [provided by RefSeq, Mar 2009]	2015-12-20 09:22:53
c2	717	,7,	,6,	NULL	,ARMD14,CO2,	complement component 2	C3/C5 convertase|complement component C2	6p21.3	6	NC_000006.12	31897785	31945674	2	20	613927	Component C2 is a serum glycoprotein that functions as part of the classical pathway of the complement system. Activated C1 cleaves C2 into C2a and C2b. The serine proteinase C2a then combines with complement factor 4b to create the C3 or C5 convertase. Deficiency of C2 has been reported to associated with certain autoimmune diseases and SNPs in this gene have been associated with altered suscept…	2015-12-20 09:22:53
c3	718	,7,	,6,	NULL	,AHUS5,ARMD9,ASPa,C3b,CPAMD1,HEL-S-62p,C3,	complement component 3	C3 and PZP-like alpha-2-macroglobulin domain-containing protein 1|C3a anaphylatoxin|acylation-stimulating protein cleavage product|complement component C3|complement component C3a|complement component C3b|epididymis secretory sperm binding protein Li 62p|prepro-C3	19p13.3-p13.2	19	NC_000019.10	6677835	6720682	1	41	120700	Complement component C3 plays a central role in the activation of complement system. Its activation is required for both classical and alternative complement activation pathways. A peptide (C3a) derived from the encoded protein has antimicrobial activity, so people with C3 deficiency are susceptible to bacterial infection. [provided by RefSeq, Nov 2014]	2015-12-20 09:22:53
c5ar2	27202	,12,	,11,	NULL	,C5L2,GPF77,GPR77,	complement component 5a receptor 2	C5a anaphylatoxin chemotactic receptor C5L2|G protein-coupled receptor 77|G protein-coupled receptor C5L2	19q13.33	19	NC_000019.10	47331841	47342080	2	5	609949	This gene encodes a G-protein coupled receptor 1 family member involved in the complement system of the innate immune response. Unlike classical G-protein coupled receptors, the encoded protein does not associate with intracellular G-proteins. It may instead modulate signal transduction through the beta-arrestin pathway, and may alternatively act as a decoy receptor. This gene may be involved in …	2015-12-20 09:22:53
c6orf106	64771	,12,	,11,	NULL	,FP852,dJ391O22.4,	chromosome 6 open reading frame 106	NULL	6p21.31	6	NC_000006.12	34587280	34696850	1	7	612217	NULL	2015-12-20 09:22:53
c7	730	,7,	,6,	NULL	,unknown,	complement component 7	NULL	5p13	5	NC_000005.10	40909473	41016004	2	19	217070	C7 is a component of the complement system. It participates in the formation of Membrane Attack Complex (MAC). People with C7 deficiency are prone to bacterial infection. [provided by RefSeq, Jul 2008]	2015-12-20 09:22:53
c9orf3	84909	,12,	,11,	NULL	,AOPEP,AP-O,APO,C90RF3,ONPEP,	chromosome 9 open reading frame 3	NULL	9q22.32	9	NC_000009.12	94726604	95147311	2	37	NULL	This gene encodes a member of the M1 zinc aminopeptidase family. The encoded protein is a zinc-dependent metallopeptidase that catalyzes the removal of an amino acid from the amino terminus of a protein or peptide. This protein may play a role in the generation of angiotensin IV. Alternate splicing results in multiple transcript variants. [provided by RefSeq, Oct 2010]	2015-12-20 09:22:53
ca2	760	,12,	,11,	NULL	,CA-II,CAC,CAII,Car2,HEL-76,	carbonic anhydrase II	carbonate dehydratase II|carbonic anhydrase B|carbonic anhydrase C|carbonic dehydratase|epididymis luminal protein 76	8q22	8	NC_000008.11	85463902	85481492	2	7	611492	The protein encoded by this gene is one of several isozymes of carbonic anhydrase, which catalyzes reversible hydration of carbon dioxide. Defects in this enzyme are associated with osteopetrosis and renal tubular acidosis. Two transcript variants encoding different isoforms have been found for this gene. [provided by RefSeq, Jun 2014]	2015-12-20 09:22:53
ca3	761	,3,	,3,		,CAIII,Car3,	carbonic anhydrase III	CA-III|HEL-S-167mP|carbonate dehydratase III|carbonic anhydrase III, muscle specific|epididymis secretory sperm binding protein Li 167mP	8q21.2	8	NC_000008.11	85438827	85449040	2	7	114750	Carbonic anhydrase III (CAIII) is a member of a multigene family (at least six separate genes are known) that encodes carbonic anhydrase isozymes. These carbonic anhydrases are a class of metalloenzymes that catalyze the reversible hydration of carbon dioxide and are differentially expressed in a number of cell types. The expression of the CA3 gene is strictly tissue specific and present at high …	2015-12-20 09:22:53
cabin1	23523	,7,	,6,	,7,	,CAIN,KB-318B8.7,PPP3IN,	calcineurin binding protein 1	calcineurin binding protein cabin 1|calcineurin inhibitor	22q11.23	22	NC_000022.11	24011192	24178628	2	44	604251	Calcineurin plays an important role in the T-cell receptor-mediated signal transduction pathway. The protein encoded by this gene binds specifically to the activated form of calcineurin and inhibits calcineurin-mediated signal transduction. The encoded protein is found in the nucleus and contains a leucine zipper domain as well as several PEST motifs, sequences which confer targeted degradation t…	2015-12-20 09:22:53
cacnb2	783	,12,	,11,	NULL	,CACNLB2,CAVB2,MYSB,	calcium channel, voltage-dependent, beta 2 subunit	CAB2|calcium channel voltage-dependent subunit beta 2|lambert-Eaton myasthenic syndrome antigen B|myasthenic (Lambert-Eaton) syndrome antigen B	10p12	10	NC_000010.11	18140677	18541759	2	20	600003	This gene encodes a subunit of a voltage-dependent calcium channel protein that is a member of the voltage-gated calcium channel superfamily. The gene product was originally identified as an antigen target in Lambert-Eaton myasthenic syndrome, an autoimmune disorder. Mutations in this gene are associated with Brugada syndrome. Alternatively spliced variants encoding different isoforms have been d…	2015-12-20 09:22:53
calca	796	,12,	,11,	NULL	,CALC1,CGRP,CGRP-I,CGRP1,CT,KC,	calcitonin-related polypeptide alpha	alpha-type CGRP|calcitonin 1|calcitonin gene-related peptide I|calcitonin/calcitonin-related polypeptide, alpha|katacalcin	11p15.2	11	NC_000011.10	14966669	14972286	1	6	114130	This gene encodes the peptide hormones calcitonin, calcitonin gene-related peptide and katacalcin by tissue-specific alternative RNA splicing of the gene transcripts and cleavage of inactive precursor proteins. Calcitonin is involved in calcium regulation and acts to regulate phosphorus metabolism. Calcitonin gene-related peptide functions as a vasodilator and as an antimicrobial peptide while ka…	2015-12-20 09:22:53
cald1	800	,12,	,11,	NULL	,CDM,H-CAD,HCAD,L-CAD,LCAD,NAG22,	caldesmon 1	NULL	7q33	7	NC_000007.14	134779413	134970729	2	18	114213	This gene encodes a calmodulin- and actin-binding protein that plays an essential role in the regulation of smooth muscle and nonmuscle contraction. The conserved domain of this protein possesses the binding activities to Ca(2+)-calmodulin, actin, tropomyosin, myosin, and phospholipids. This protein is a potent inhibitor of the actin-tropomyosin activated myosin MgATPase, and serves as a mediatin…	2015-12-20 09:22:53
caloric restriction	NULL	,2,	,4,	,1,	,Caloric restriction,CR,food-restriction,caloric restriction,energy restriction,fast,	Caloric restriction					NULL	NULL	NULL	NULL	NULL	Calorie restriction (CR), or caloric restriction, or energy restriction, is a dietary regimen that reduces calorie intake without incurring malnutrition or a reduction in essential nutrients. "Low" can be defined relative to the subject's previous intake before intentionally restricting calories, or relative to an average person of similar body type. Calorie restriction without malnutrition has b…	2015-12-20 09:22:53
calr	811	,12,	,11,	NULL	,CRT,HEL-S-99n,RO,SSA,cC1qR,	calreticulin	CRP55|ERp60|HACBP|Sicca syndrome antigen A (autoantigen Ro; calreticulin)|calregulin|endoplasmic reticulum resident protein 60|epididymis secretory sperm binding protein Li 99n|grp60	19p13.3-p13.2	19	NC_000019.10	12938600	12944490	2	9	109091	Calreticulin is a multifunctional protein that acts as a major Ca(2+)-binding (storage) protein in the lumen of the endoplasmic reticulum. It is also found in the nucleus, suggesting that it may have a role in transcription regulation. Calreticulin binds to the synthetic peptide KLGFFKR, which is almost identical to an amino acid sequence in the DNA-binding domain of the superfamily of nuclear re…	2015-12-20 09:22:53
calu	813	,7,	,6,	NULL	,unknown,	calumenin	IEF SSP 9302|crocalbin-like protein|multiple EF-hand protein	7q32.1	7	NC_000007.14	128739292	128773423	2	9	603420	The product of this gene is a calcium-binding protein localized in the endoplasmic reticulum (ER) and it is involved in such ER functions as protein folding and sorting. This protein belongs to a family of multiple EF-hand proteins (CERC) that include reticulocalbin, ERC-55, and Cab45 and the product of this gene. Alternatively spliced transcript variants encoding different isoforms have been ide…	2015-12-20 09:22:53
camk2a	815	,12,	,11,	NULL	,CAMKA,	calcium/calmodulin-dependent protein kinase II alpha	CaM kinase II alpha subunit|CaM-kinase II alpha chain|CaMK-II alpha subunit|CaMKIINalpha|caM kinase II subunit alpha|caMK-II subunit alpha|calcium/calmodulin-dependent protein kinase (CaM kinase) II alpha|calcium/calmodulin-dependent protein kinase II alpha-B subunit|calcium/calmodulin-dependent protein kinase type II alpha chain	5q32	5	NC_000005.10	150219491	150289840	1	19	114078	The product of this gene belongs to the serine/threonine protein kinases family, and to the Ca(2+)/calmodulin-dependent protein kinases subfamily. Calcium signaling is crucial for several aspects of plasticity at glutamatergic synapses. This calcium calmodulin-dependent protein kinase is composed of four different chains: alpha, beta, gamma, and delta. The alpha chain encoded by this gene is requ…	2015-12-20 09:22:53
camk2b	816	,12,	,11,	NULL	,CAM2,CAMK2,CAMKB,	calcium/calmodulin-dependent protein kinase II beta	CaM kinase II beta subunit|CaM-kinase II beta chain|caMK-II subunit beta|proline rich calmodulin-dependent protein kinase	7p14.3-p14.1	7	NC_000007.14	44217150	44325994	1	29	607707	The product of this gene belongs to the serine/threonine protein kinase family and to the Ca(2+)/calmodulin-dependent protein kinase subfamily. Calcium signaling is crucial for several aspects of plasticity at glutamatergic synapses. In mammalian cells, the enzyme is composed of four different chains: alpha, beta, gamma, and delta. The product of this gene is a beta chain. It is possible that dis…	2015-12-20 09:22:53
camp	820	,12,	,11,		,CAP-18,CAP18,CRAMP,FALL-39,FALL39,HSD26,LL37,	cathelicidin antimicrobial peptide	18 kDa cationic antimicrobial protein	3p21.3	3	NC_000003.12	48223347	48225491	2	4	600474	This gene encodes a member of an antimicrobial peptide family, characterized by a highly conserved N-terminal signal peptide containing a cathelin domain and a structurally variable cationic antimicrobial peptide, which is produced by extracellular proteolysis from the C-terminus. In addition to its antibacterial, antifungal, and antiviral activities, the encoded protein functions in cell chemota…	2015-12-20 09:22:53
cap1	10487	,12,	,11,	NULL	,CAP-PEN,CAP1,	CAP, adenylate cyclase-associated protein 1 (yeast)	CAP 1	1p34.2	1	NC_000001.11	40040240	40072649	2	14	NULL	The protein encoded by this gene is related to the S. cerevisiae CAP protein, which is involved in the cyclic AMP pathway. The human protein is able to interact with other molecules of the same protein, as well as with CAP2 and actin. Alternatively spliced transcript variants have been identified. [provided by RefSeq, Jul 2008]	2015-12-20 09:22:53
cap2	10486	,7,	,6,	NULL	,unknown,	CAP, adenylate cyclase-associated protein, 2 (yeast)	2810452G09Rik|CAP 2	6p22.3	6	NC_000006.12	17393216	17557792	2	13	NULL	This gene was identified by its similarity to the gene for human adenylyl cyclase-associated protein. The function of the protein encoded by this gene is unknown. However, the protein appears to be able to interact with adenylyl cyclase-associated protein and actin. [provided by RefSeq, Jul 2008]	2015-12-20 09:22:53
capn1	823	,12,	,11,	NULL	,CANP,CANP1,CANPL1,muCANP,muCL,	calpain 1, (mu/I) large subunit	CANP 1|calcium-activated neutral proteinase 1|calpain mu-type|calpain, large polypeptide L1|calpain-1 large subunit|cell proliferation-inducing gene 30 protein|cell proliferation-inducing protein 30|micromolar-calpain	11q13	11	NC_000011.10	65181215	65212006	2	24	114220	The calpains, calcium-activated neutral proteases, are nonlysosomal, intracellular cysteine proteases. The mammalian calpains include ubiquitous, stomach-specific, and muscle-specific proteins. The ubiquitous enzymes consist of heterodimers with distinct large, catalytic subunits associated with a common small, regulatory subunit. This gene encodes the large subunit of the ubiquitous enzyme, calp…	2015-12-20 09:22:53
capn7	23473	,12,	,11,	NULL	,CALPAIN7,PALBH,	calpain 7	calpain like protease|homolog of Aspergillus Nidulans PALB|palB homolog	3p24	3	NC_000003.12	15206226	15252916	2	23	606400	Calpains are ubiquitous, well-conserved family of calcium-dependent, cysteine proteases. The calpain proteins are heterodimers consisting of an invariant small subunit and variable large subunits. The large subunit possesses a cysteine protease domain, and both subunits possess calcium-binding domains. Calpains have been implicated in neurodegenerative processes, as their activation can be trigge…	2015-12-20 09:22:53
capzb	832	,12,	,11,	NULL	,CAPB,CAPPB,CAPZ,	capping protein (actin filament) muscle Z-line, beta	capZ beta	1p36.1	1	NC_000001.11	19338773	19485641	1	14	601572	This gene encodes the beta subunit of the barbed-end actin binding protein, which belongs to the F-actin capping protein family. The capping protein is a heterodimeric actin capping protein that blocks actin filament assembly and disassembly at the fast growing (barbed) filament ends and functions in regulating actin filament dynamics as well as in stabilizing actin filament lengths in muscle and…	2015-12-20 09:22:53
casp8	841	,9,	,8,	NULL	,ALPS2B,CAP4,Casp-8,FLICE,MACH,MCH5,	caspase 8, apoptosis-related cysteine peptidase	FADD-homologous ICE/CED-3-like protease|FADD-like ICE|ICE-like apoptotic protease 5|MACH-alpha-1/2/3 protein|MACH-beta-1/2/3/4 protein|MORT1-associated ced-3 homolog|apoptotic cysteine protease|apoptotic protease Mch-5|caspase 8, apoptosis-related cysteine protease	2q33-q34	2	NC_000002.12	201233443	201287711	2	16	601763	This gene encodes a member of the cysteine-aspartic acid protease (caspase) family. Sequential activation of caspases plays a central role in the execution-phase of cell apoptosis. Caspases exist as inactive proenzymes composed of a prodomain, a large protease subunit, and a small protease subunit. Activation of caspases requires proteolytic processing at conserved internal aspartic residues to g…	2015-12-20 09:22:53
casp9	842	,12,	,11,	NULL	,APAF-3,APAF3,ICE-LAP6,MCH6,PPP1R56,	caspase 9, apoptosis-related cysteine peptidase	ICE-like apoptotic protease 6|apoptotic protease MCH-6|apoptotic protease activating factor 3|protein phosphatase 1, regulatory subunit 56	1p36.21	1	NC_000001.11	15491401	15526529	1	14	602234	This gene encodes a member of the cysteine-aspartic acid protease (caspase) family. Sequential activation of caspases plays a central role in the execution-phase of cell apoptosis. Caspases exist as inactive proenzymes which undergo proteolytic processing at conserved aspartic residues to produce two subunits, large and small, that dimerize to form the active enzyme. This protein can undergo auto…	2015-12-20 09:22:53
casq1	844	,12,	,11,	NULL	,CASQ,PDIB1,VMCQA,	calsequestrin 1 (fast-twitch, skeletal muscle)	calmitin|calmitine|calsequestrin, skeletal muscle isoform	1q21	1	NC_000001.11	160190495	160201886	2	11	114250	This gene encodes the skeletal muscle specific member of the calsequestrin protein family. Calsequestrin functions as a luminal sarcoplasmic reticulum calcium sensor in both cardiac and skeletal muscle cells. This protein, also known as calmitine, functions as a calcium regulator in the mitochondria of skeletal muscle. This protein is absent in patients with Duchenne and Becker types of muscular …	2015-12-20 09:22:53
cat	847	,12,	,11,	NULL	,unknown,	catalase	NULL	11p13	11	NC_000011.10	34438925	34472060	2	13	115500	This gene encodes catalase, a key antioxidant enzyme in the bodies defense against oxidative stress. Catalase is a heme enzyme that is present in the peroxisome of nearly all aerobic cells. Catalase converts the reactive oxygen species hydrogen peroxide to water and oxygen and thereby mitigates the toxic effects of hydrogen peroxide. Oxidative stress is hypothesized to play a role in the developm…	2015-12-20 09:22:53
cav1	857	,7,	,6,	,8,	,BSCL3,CGL3,LCCNS,MSTP085,PPH3,VIP21,	caveolin 1, caveolae protein, 22kDa	cell growth-inhibiting protein 32	7q31.1	7	NC_000007.14	116524785	116561185	2	4	601047	The scaffolding protein encoded by this gene is the main component of the caveolae plasma membranes found in most cell types. The protein links integrin subunits to the tyrosine kinase FYN, an initiating step in coupling integrins to the Ras-ERK pathway and promoting cell cycle progression. The gene is a tumor suppressor gene candidate and a negative regulator of the Ras-p42/44 mitogen-activated …	2015-12-20 09:22:53
cav2	858	,7,	,6,	NULL	,CAV,	caveolin 2	caveolae protein, 20-kD|caveolin 2 isoform a and b	7q31.1	7	NC_000007.14	116499601	116508541	2	3	601048	The protein encoded by this gene is a major component of the inner surface of caveolae, small invaginations of the plasma membrane, and is involved in essential cellular functions, including signal transduction, lipid metabolism, cellular growth control and apoptosis. This protein may function as a tumor suppressor. This gene and related family member (CAV1) are located next to each other on chro…	2016-01-03 18:36:48
cbfb	865	,1,	,1,	,4,	,PEBP2B,	core-binding factor, beta subunit	CBF-beta|PEA2-beta|PEBP2-beta|SL3-3 enhancer factor 1 beta subunit|SL3-3 enhancer factor 1 subunit beta|SL3/AKV core-binding factor beta subunit|polyomavirus enhancer binding protein 2, beta subunit|polyomavirus enhancer-binding protein 2 beta subunit	16q22.1	16	NC_000016.10	67029147	67101058	2	6	121360	The protein encoded by this gene is the beta subunit of a heterodimeric core-binding transcription factor belonging to the PEBP2/CBF transcription factor family which master-regulates a host of genes specific to hematopoiesis (e.g., RUNX1) and osteogenesis (e.g., RUNX2). The beta subunit is a non-DNA binding regulatory subunit; it allosterically enhances DNA binding by alpha subunit as the comple…	2015-12-20 09:22:53
cbr1	873	,12,	,11,	NULL	,CBR,SDR21C1,hCBR1,	carbonyl reductase 1	15-hydroxyprostaglandin dehydrogenase|NADPH-dependent carbonyl reductase 1|carbonyl reductase (NADPH) 1|prostaglandin 9-ketoreductase|prostaglandin-E(2) 9-reductase|short chain dehydrogenase/reductase family 21C member 1|short chain dehydrogenase/reductase family 21C, member 1	21q22.13	21	NC_000021.9	36069924	36073177	2	3	114830	The protein encoded by this gene belongs to the short-chain dehydrogenases/reductases (SDR) family, which function as NADPH-dependent oxidoreductases having wide specificity for carbonyl compounds, such as quinones, prostaglandins, and various xenobiotics. Alternatively spliced transcript variants have been found for this gene. [provided by RefSeq, Nov 2013]	2015-12-20 09:22:53
cbr2	12409	,12,	,11,	NULL	,MLCR,	carbonyl reductase 2	AP27|LCR|NADPH-dependent carbonyl reductase 2|adipocyte protein P27|lung carbonyl reductase	11 84.47 cM	11	NC_000077.6	120729485	120732025	1	8	NULL	NULL	2015-12-20 09:22:53
cbx5	23468	,1,	,1,	,5,	,HEL25,HP1,HP1A,	chromobox homolog 5	HP1 alpha homolog|HP1-ALPHA|HP1Hs alpha|antigen p25|chromobox homolog 5 (HP1 alpha homolog, Drosophila)|epididymis luminal protein 25|heterochromatin protein 1 homolog alpha|heterochromatin protein 1-alpha	12q13.13	12	NC_000012.12	54230946	54280131	1	6	604478	This gene encodes a highly conserved nonhistone protein, which is a member of the heterochromatin protein family. The protein is enriched in the heterochromatin and associated with centromeres. The protein has a single N-terminal chromodomain which can bind to histone proteins via methylated lysine residues, and a C-terminal chromo shadow-domain (CSD) which is responsible for the homodimerization…	2015-12-20 09:22:53
ccar2	57805	,9,	,8,	NULL	,DBC-1,DBC1,KIAA1967,NET35,p30 DBC,p30DBC,	cell cycle and apoptosis regulator 2	cell division cycle and apoptosis regulator protein 2|deleted in breast cancer 1|p30 DBC protein	8p22	8	NC_000008.11	22604632	22620471	2	22	607359	NULL	2015-12-20 09:22:53
ccdc109b	55013	,12,	,11,	NULL	,MCUb,	coiled-coil domain containing 109B	coiled-coil domain-containing protein 109B|mitochondrial calcium uniporter regulatory subunit MCUb	4q25	4	NC_000004.12	109560199	109688645	2	9	NULL	NULL	2015-12-20 09:22:53
ccdc80	151887	,7,	,6,	,8,	,DRO1,SSG1,URB,okuribin,	coiled-coil domain containing 80	down-regulated by oncogenes protein 1|nuclear envelope protein okuribin|steroid sensitive gene 1|up-regulated in BRS-3 deficient mouse homolog	3q13.2	3	NC_000003.12	112604386	112641143	1	8	608298		2015-12-20 09:22:53
ccl12	20293	,12,	,11,	NULL	,MCP-5,Scya12,	chemokine (C-C motif) ligand 12	MCP-1-related chemokine|monocyte chemoattractant protein 5|monocyte chemotactic protein 5|small inducible cytokine A12|small-inducible cytokine A12	11 49.9 cM	11	NC_000077.6	82101845	82103399	2	3	NULL	NULL	2015-12-20 09:22:53
ccl13	6357	,7,	,6,	NULL	,CKb10,MCP-4,NCC-1,NCC1,SCYA13,SCYL1,	chemokine (C-C motif) ligand 13	CK-beta-10|monocyte chemoattractant protein 4|monocyte chemotactic protein 4|new CC chemokine 1|small inducible cytokine subfamily A (Cys-Cys), member 13|small-inducible cytokine A13	17q11.2	17	NC_000017.11	34356452	34358610	2	3	601391	This antimicrobial gene is one of several Cys-Cys (CC) cytokine genes clustered on the q-arm of chromosome 17. Cytokines are a family of secreted proteins involved in immunoregulatory and inflammatory processes. The CC cytokines are proteins characterized by two adjacent cysteines. The cytokine encoded by this gene displays chemotactic activity for monocytes, lymphocytes, basophils and eosinophil…	2015-12-20 09:22:53
ccl2	6347	,7,	,6,	NULL	,GDCF-2,HC11,HSMCR30,MCAF,MCP-1,MCP1,SCYA2,SMC-CF,	chemokine (C-C motif) ligand 2	monocyte chemoattractant protein 1|monocyte chemoattractant protein-1|monocyte chemotactic and activating factor|monocyte chemotactic protein 1|monocyte secretory protein JE|small inducible cytokine A2 (monocyte chemotactic protein 1, homologous to mouse Sig-je)|small inducible cytokine subfamily A (Cys-Cys), member 2|small-inducible cytokine A2	17q11.2-q12	17	NC_000017.11	34255277	34257203	2	3	158105	This gene is one of several cytokine genes clustered on the q-arm of chromosome 17. Chemokines are a superfamily of secreted proteins involved in immunoregulatory and inflammatory processes. The superfamily is divided into four subfamilies based on the arrangement of N-terminal cysteine residues of the mature peptide. This chemokine is a member of the CC subfamily which is characterized by two ad…	2015-12-20 09:22:53
ccl4	6351	,7,	,6,	NULL	,ACT2,AT744.1,G-26,HC21,LAG-1,LAG1,MIP-1-beta,MIP1B,MIP1B1,SCYA2,SCYA4,	chemokine (C-C motif) ligand 4	G-26 T-lymphocyte-secreted protein|MIP-1-beta(1-69)|PAT 744|SIS-gamma|T-cell activation protein 2|lymphocyte activation gene 1 protein|macrophage inflammatory protein 1-beta|secreted protein G-26|small inducible cytokine A4 (homologous to mouse Mip-1b)	17q12	17	NC_000017.11	36103827	36105621	2	3	182284	The protein encoded by this gene is a mitogen-inducible monokine and is one of the major HIV-suppressive factors produced by CD8+ T-cells. The encoded protein is secreted and has chemokinetic and inflammatory functions. [provided by RefSeq, Dec 2012]	2015-12-20 09:22:53
ccl5	6352	,7,	,6,	NULL	,D17S136E,RANTES,SCYA5,SIS-delta,SISd,TCP228,eoCP,	chemokine (C-C motif) ligand 5	T-cell specific protein p288|beta-chemokine RANTES|eosinophil chemotactic cytokine|regulated upon activation, normally T-expressed, and presumably secreted|small inducible cytokine subfamily A (Cys-Cys), member 5	17q12	17	NC_000017.11	35871491	35880373	1	4	187011	This gene is one of several chemokine genes clustered on the q-arm of chromosome 17. Chemokines form a superfamily of secreted proteins involved in immunoregulatory and inflammatory processes. The superfamily is divided into four subfamilies based on the arrangement of the N-terminal cysteine residues of the mature peptide. This chemokine, a member of the CC subfamily, functions as a chemoattract…	2015-12-20 09:22:53
ccl7	6354	,7,	,6,	NULL	,FIC,MARC,MCP-3,MCP3,NC28,SCYA6,SCYA7,	chemokine (C-C motif) ligand 7	monocyte chemoattractant protein 3|monocyte chemotactic protein 3|small inducible cytokine A7 (monocyte chemotactic protein 3)|small-inducible cytokine A7	17q11.2-q12	17	NC_000017.11	34270216	34272242	2	3	158106	This gene encodes monocyte chemotactic protein 3, a secreted chemokine which attracts macrophages during inflammation and metastasis. It is a member of the C-C subfamily of chemokines which are characterized by having two adjacent cysteine residues. The protein is an in vivo substrate of matrix metalloproteinase 2, an enzyme which degrades components of the extracellular matrix. This gene is part…	2015-12-20 09:22:53
ccl9	20308	,12,	,11,	NULL	,CCF18,MRP-2,Scya10,Scya9,	chemokine (C-C motif) ligand 9	MIP-1 gamma|macrophage inflammatory protein 1-gamma|macrophage inflammatory protein-related protein 2|small inducible cytokine A10|small inducible cytokine A9	11 50.81 cM	11	NC_000077.6	83572917	83578636	1	4	NULL	NULL	2015-12-20 09:22:53
ccna2	890	,9,	,8,	NULL	,CCN1,CCNA,	cyclin A2	cyclin-A	4q27	4	NC_000004.12	121816444	121823933	1	8	123835	The protein encoded by this gene belongs to the highly conserved cyclin family, whose members are characterized by a dramatic periodicity in protein abundance through the cell cycle. Cyclins function as regulators of CDK kinases. Different cyclins exhibit distinct expression and degradation patterns which contribute to the temporal coordination of each mitotic event. In contrast to cyclin A1, whi…	2015-12-20 09:22:53
ccnb1	891	,9,	,8,	NULL	,CCNB,	cyclin B1	G2/mitotic-specific cyclin B1	5q12	5	NC_000005.10	69167010	69178245	2	9	123836	The protein encoded by this gene is a regulatory protein involved in mitosis. The gene product complexes with p34(cdc2) to form the maturation-promoting factor (MPF). Two alternative transcripts have been found, a constitutively expressed transcript and a cell cycle-regulated transcript, that is expressed predominantly during G2/M phase. The different transcripts result from the use of alternate …	2015-12-20 09:22:53
ccnb2	9133	,12,	,11,	NULL	,HsT17299,	cyclin B2	NULL	15q22.2	15	NC_000015.10	59105085	59125045	2	9	602755	Cyclin B2 is a member of the cyclin family, specifically the B-type cyclins. The B-type cyclins, B1 and B2, associate with p34cdc2 and are essential components of the cell cycle regulatory machinery. B1 and B2 differ in their subcellular localization. Cyclin B1 co-localizes with microtubules, whereas cyclin B2 is primarily associated with the Golgi region. Cyclin B2 also binds to transforming gro…	2015-12-20 09:22:53
ccnd1	595	,9,	,8,		,BCL1,D11S287E,PRAD1,U21B31,cyclin D1,	cyclin D1	B-cell CLL/lymphoma 1|B-cell lymphoma 1 protein|BCL-1 oncogene|PRAD1 oncogene	11q13	11	NC_000011.10	69641105	69654474	2	6	168461	The protein encoded by this gene belongs to the highly conserved cyclin family, whose members are characterized by a dramatic periodicity in protein abundance throughout the cell cycle. Cyclins function as regulators of CDK kinases. Different cyclins exhibit distinct expression and degradation patterns which contribute to the temporal coordination of each mitotic event. This cyclin forms a comple…	2015-12-20 09:22:53
ccnd2	894	,9,	,8,	NULL	,KIAK0002,MPPH3,	cyclin D2	NULL	12p13	12	NC_000012.12	4273733	4305356	2	6	123833	The protein encoded by this gene belongs to the highly conserved cyclin family, whose members are characterized by a dramatic periodicity in protein abundance through the cell cycle. Cyclins function as regulators of CDK kinases. Different cyclins exhibit distinct expression and degradation patterns which contribute to the temporal coordination of each mitotic event. This cyclin forms a complex w…	2015-12-20 09:22:53
ccne1	898	,9,	,8,	NULL	,CCNE,pCCNE1,	cyclin E1	cyclin E variant ex5del|cyclin E variant ex7del|cyclin Es|cyclin Et|pluripotent specific cyclin E1	19q12	19	NC_000019.10	29811898	29824312	2	12	123837	The protein encoded by this gene belongs to the highly conserved cyclin family, whose members are characterized by a dramatic periodicity in protein abundance through the cell cycle. Cyclins function as regulators of CDK kinases. Different cyclins exhibit distinct expression and degradation patterns which contribute to the temporal coordination of each mitotic event. This cyclin forms a complex w…	2015-12-20 09:22:53
ccne2	9134	,12,	,11,	NULL	,CYCE2,	cyclin E2	NULL	8q22.1	8	NC_000008.11	94880224	94896653	1	14	603775	The protein encoded by this gene belongs to the highly conserved cyclin family, whose members are characterized by a dramatic periodicity in protein abundance through the cell cycle. Cyclins function as regulators of CDK kinases. Different cyclins exhibit distinct expression and degradation patterns which contribute to the temporal coordination of each mitotic event. This cyclin forms a complex w…	2015-12-20 09:22:53
ccnf	899	,9,	,8,	NULL	,FBX1,FBXO1,	cyclin F	F-box only protein 1|G2/mitotic-specific cyclin-F	16p13.3	16	NC_000016.10	2429394	2458858	2	17	600227	This gene encodes a member of the cyclin family. Cyclins are important regulators of cell cycle transitions through their ability to bind and activate cyclin-dependent protein kinases. This member also belongs to the F-box protein family which is characterized by an approximately 40 amino acid motif, the F-box. The F-box proteins constitute one of the four subunits of the ubiquitin protein ligase…	2015-12-20 09:22:53
ccng1	900	,9,	,8,	NULL	,CCNG,	cyclin G1	cyclin-G	5q32-q34	5	NC_000005.10	163437270	163445016	2	8	601578	The eukaryotic cell cycle is governed by cyclin-dependent protein kinases (CDKs) whose activities are regulated by cyclins and CDK inhibitors. The protein encoded by this gene is a member of the cyclin family and contains the cyclin box. The encoded protein lacks the protein destabilizing (PEST) sequence that is present in other family members. Transcriptional activation of this gene can be induc…	2015-12-20 09:22:53
ccng2	901	,9,	,8,	NULL	,unknown,	cyclin G2	NULL	4q21.1	4	NC_000004.12	77157204	77170060	2	10	603203	The eukaryotic cell cycle is governed by cyclin-dependent protein kinases (CDKs) whose activities are regulated by cyclins and CDK inhibitors. The 8 species of cyclins reported in mammals, cyclins A through H, share a conserved amino acid sequence of about 90 residues called the cyclin box. The amino acid sequence of cyclin G is well conserved among mammals. The nucleotide sequence of cyclin G1 a…	2015-12-20 09:22:53
ccnyl1	151195	,5,	,10,	,1,6,	,unknown,	cyclin Y-like 1		2q33.3	2	NC_000002.12	207711540	207756174	2	11	NULL		2015-12-20 09:22:53
ccr1	1230	,12,	,11,	NULL	,CD191,CKR-1,CKR1,CMKBR1,HM145,MIP1aR,SCYAR1,	chemokine (C-C motif) receptor 1	C-C CKR-1|CC-CKR-1|CCR-1|LD78 receptor|MIP-1alpha-R|RANTES receptor|RANTES-R|macrophage inflammatory protein 1-alpha receptor	3p21	3	NC_000003.12	46201709	46208341	1	2	601159	This gene encodes a member of the beta chemokine receptor family, which is predicted to be a seven transmembrane protein similar to G protein-coupled receptors. The ligands of this receptor include macrophage inflammatory protein 1 alpha (MIP-1 alpha), regulated on activation normal T expressed and secreted protein (RANTES), monocyte chemoattractant protein 3 (MCP-3), and myeloid progenitor inhib…	2015-12-20 09:22:53
ccr2	729230	,12,	,11,	NULL	,CC-CKR-2,CCR-2A,CCR2B,CD192,CKR2,CKR2A,CKR2B,CMKBR2,MCP-1-R,CCR2,	chemokine (C-C motif) receptor 2	VAC-beta|annexin VIII|annexin-8|vascular anticoagulant-beta	10q11.22	10	NC_000010.11	47467993	47993768	1	21	602396	This gene encodes two isoforms of a receptor for monocyte chemoattractant protein-1, a chemokine which specifically mediates monocyte chemotaxis. Monocyte chemoattractant protein-1 is involved in monocyte infiltration in inflammatory diseases such as rheumatoid arthritis as well as in the inflammatory response against tumors. The receptors encoded by this gene mediate agonist-dependent calcium mo…	2015-12-20 09:22:53
ccr7	1236	,12,	,11,	NULL	,BLR2,CC-CKR-7,CCR-7,CD197,CDw197,CMKBR7,EBI1,	chemokine (C-C motif) receptor 7	Bukitt's lymphoma receptor 2|CC chemokine receptor 7|EBV-induced G protein-coupled receptor 1|Epstein-Barr virus induced gene 1|Epstein-Barr virus-induced G-protein coupled receptor 1|MIP-3 beta receptor|lymphocyte-specific G protein-coupled peptide receptor	17q12-q21.2	17	NC_000017.11	40553769	40565484	1	5	600242	The protein encoded by this gene is a member of the G protein-coupled receptor family. This receptor was identified as a gene induced by the Epstein-Barr virus (EBV), and is thought to be a mediator of EBV effects on B lymphocytes. This receptor is expressed in various lymphoid tissues and activates B and T lymphocytes. It has been shown to control the migration of memory T cells to inflamed tiss…	2015-12-20 09:22:53
ccr9	10803	,12,	,11,	NULL	,CC-CKR-9,CDw199,GPR-9-6,GPR28,	chemokine (C-C motif) receptor 9	G protein-coupled receptor 28	3p21.3	3	NC_000003.12	45886504	45903177	2	5	604738	The protein encoded by this gene is a member of the beta chemokine receptor family. It is predicted to be a seven transmembrane protein similar to G protein-coupled receptors. Chemokines and their receptors are key regulators of the thymocytes migration and maturation in normal and inflammation conditions. The specific ligand of this receptor is CCL25. It has been found that this gene is differen…	2015-12-20 09:22:53
ccrl2	9034	,12,	,11,	NULL	,ACKR5,CKRX,CRAM,CRAM-A,CRAM-B,HCR,	chemokine (C-C motif) receptor-like 2	atypical chemokine receptor 5|chemokine receptor CCR11|chemokine receptor X|putative MCP-1 chemokine receptor	3p21	3	NC_000003.12	46407166	46409523	2	5	608379	This gene encodes a chemokine receptor like protein, which is predicted to be a seven transmembrane protein and most closely related to CCR1. Chemokines and their receptors mediated signal transduction are critical for the recruitment of effector immune cells to the site of inflammation. This gene is expressed at high levels in primary neutrophils and primary monocytes, and is further upregulated…	2015-12-20 09:22:53
cct2	10576	,12,	,11,	NULL	,99D8.1,CCT-beta,CCTB,HEL-S-100n,PRO1633,TCP-1-beta,	chaperonin containing TCP1, subunit 2 (beta)	T-complex protein 1, beta subunit|chaperonin containing t-complex polypeptide 1, beta subunit|chaperonin containing t-complex polypeptide 1, subunit 2|epididymis secretory sperm binding protein Li 100n	12q15	12	NC_000012.12	69585428	69601577	2	17	605139	The protein encoded by this gene is a molecular chaperone that is a member of the chaperonin containing TCP1 complex (CCT), also known as the TCP1 ring complex (TRiC). This complex consists of two identical stacked rings, each containing eight different proteins. Unfolded polypeptides enter the central cavity of the complex and are folded in an ATP-dependent manner. The complex folds various prot…	2015-12-20 09:22:53
cct3	7203	,12,	,11,	NULL	,CCT-gamma,CCTG,PIG48,TCP-1-gamma,TRIC5,	chaperonin containing TCP1, subunit 3 (gamma)	T-complex protein 1, gamma subunit|TCP1 (t-complex-1) ring complex, polypeptide 5|hTRiC5	1q23	1	NC_000001.11	156308961	156338415	1	16	600114	The protein encoded by this gene is a molecular chaperone that is a member of the chaperonin containing TCP1 complex (CCT), also known as the TCP1 ring complex (TRiC). This complex consists of two identical stacked rings, each containing eight different proteins. Unfolded polypeptides enter the central cavity of the complex and are folded in an ATP-dependent manner. The complex folds various prot…	2015-12-20 09:22:53
cct5	22948	,9,	,8,	NULL	,CCT-epsilon,CCTE,HEL-S-69,PNAS-102,TCP-1-epsilon,	chaperonin containing TCP1, subunit 5 (epsilon)	epididymis secretory protein Li 69	5p15.2	5	NC_000005.10	10250170	10266389	2	12	610150	The protein encoded by this gene is a molecular chaperone that is a member of the chaperonin containing TCP1 complex (CCT), also known as the TCP1 ring complex (TRiC). This complex consists of two identical stacked rings, each containing eight different proteins. Unfolded polypeptides enter the central cavity of the complex and are folded in an ATP-dependent manner. The complex folds various prot…	2015-12-20 09:22:53
cd14	929	,7,	,6,	NULL	,unknown,	CD14 molecule	myeloid cell-specific leucine-rich glycoprotein	5q31.1	5	NC_000005.10	140631728	140633701	1	3	158120	The protein encoded by this gene is a surface antigen that is preferentially expressed on monocytes/macrophages. It cooperates with other proteins to mediate the innate immune response to bacterial lipopolysaccharide. Alternative splicing results in multiple transcript variants encoding the same protein. [provided by RefSeq, Mar 2010]	2015-12-20 09:22:53
cd151	977	,7,	,6,	NULL	,GP27,MER2,PETA-3,RAPH,SFA1,TSPAN24,	CD151 molecule (Raph blood group)	CD151 antigen (Raph blood group)|hemidesmosomal tetraspanin CD151|membrane glycoprotein SFA-1|platelet surface glycoprotein gp27|platelet-endothelial cell tetraspan antigen 3|platelet-endothelial tetraspan antigen 3|tetraspanin-24|tspan-24	11p15.5	11	NC_000011.10	832952	838835	2	9	602243	The protein encoded by this gene is a member of the transmembrane 4 superfamily, also known as the tetraspanin family. Most of these members are cell-surface proteins that are characterized by the presence of four hydrophobic domains. The proteins mediate signal transduction events that play a role in the regulation of cell development, activation, growth and motility. This encoded protein is a c…	2015-12-20 09:22:53
cd163	9332	,12,	,11,	NULL	,M130,MM130,	CD163 molecule	hemoglobin scavenger receptor|macrophage-associated antigen	12p13.3	12	NC_000012.12	7470816	7503818	1	17	605545	The protein encoded by this gene is a member of the scavenger receptor cysteine-rich (SRCR) superfamily, and is exclusively expressed in monocytes and macrophages. It functions as an acute phase-regulated receptor involved in the clearance and endocytosis of hemoglobin/haptoglobin complexes by macrophages, and may thereby protect tissues from free hemoglobin-mediated oxidative damage. This protei…	2015-12-20 09:22:53
cd180	4064	,7,	,6,	NULL	,LY64,Ly78,RP105,	CD180 molecule	lymphocyte antigen 64|lymphocyte antigen-64, radioprotective, 105kDa|radioprotective 105 kDa protein	5q12	5	NC_000005.10	67181009	67196789	1	4	602226	CD180 is a cell surface molecule consisting of extracellular leucine-rich repeats (LRR) and a short cytoplasmic tail. The extracellular LRR is associated with a molecule called MD-1 and form the cell surface receptor complex, RP105/MD-1. It belongs to the family of pathogen receptors, Toll-like receptors (TLR). RP105/MD1, by working in concert with TLR4, controls B cell recognition and signaling …	2015-12-20 09:22:53
cd1d	912	,7,	,6,	NULL	,CD1A,R3,	CD1d molecule	CD1D antigen, d polypeptide|HMC class I antigen-like glycoprotein CD1D|R3G1|T-cell surface glycoprotein CD1d|differentiation antigen CD1-alpha-3|thymocyte antigen CD1D	1q23.1	1	NC_000001.11	158178038	158186427	2	8	188410	This gene encodes a divergent member of the CD1 family of transmembrane glycoproteins, which are structurally related to the major histocompatibility complex (MHC) proteins and form heterodimers with beta-2-microglobulin. The CD1 proteins mediate the presentation of primarily lipid and glycolipid antigens of self or microbial origin to T cells. The human genome contains five CD1 family genes orga…	2015-12-20 09:22:53
cd24	100133941	,7,	,6,	,1,	,CD24A,	CD24 molecule	CD24 antigen (small cell lung carcinoma cluster 4 antigen)	6q21	6	NC_000006.12	106969831	106976855	1	6	600074	This gene encodes a sialoglycoprotein that is expressed on mature granulocytes and B cells and modulates growth and differentiation signals to these cells. The precursor protein is cleaved to a short 32 amino acid mature peptide which is anchored via a glycosyl phosphatidylinositol (GPI) link to the cell surface. This gene was missing from previous genome assemblies, but is properly located on ch…	2016-01-09 16:11:29
cd247	919	,7,	,6,	NULL	,CD3-ZETA,CD3H,CD3Q,CD3Z,IMD25,T3Z,TCRZ,	CD247 molecule	CD247 antigen, zeta subunit|CD3Z antigen, zeta polypeptide (TiT3 complex)|CD3zeta chain|T-cell antigen receptor complex, zeta subunit of CD3|T-cell receptor T3 zeta chain|TCR zeta chain	1q24.2	1	NC_000001.11	167430640	167518616	1	9	186780	The protein encoded by this gene is T-cell receptor zeta, which together with T-cell receptor alpha/beta and gamma/delta heterodimers, and with CD3-gamma, -delta and -epsilon, forms the T-cell receptor-CD3 complex. The zeta chain plays an important role in coupling antigen recognition to several intracellular signal-transduction pathways. Low expression of the antigen results in impaired immune r…	2015-12-20 09:22:53
cd300lb	124599	,12,	,11,	NULL	,CD300b,CLM-7,CLM7,CMRF35-A2,IREM-3,IREM3,TREM-5,TREM5,	CD300 molecule-like family member b	CD300 antigen like family member B|immune receptor expressed on myeloid cells 3|leukocyte mono-Ig-like receptor 5|triggering receptor expressed on myeloid cells 5	17q25.1	17	NC_000017.11	74521174	74531474	1	4	610705	CD300LB is a nonclassical activating receptor of the immunoglobulin (Ig) superfamily expressed on myeloid cells (Martinez-Barriocanal and Sayos, 2006 [PubMed 16920917]).[supplied by OMIM, Mar 2008]	2015-12-20 09:22:53
cd300ld	100131439	,12,	,11,	NULL	,CD300D,CLM-4,CMRF35-A4,CMRF35A4,	CD300 molecule-like family member d	NULL	NULL	MT	NC_011137.1	9202	9982	2	0	NULL	NULL	2015-12-20 09:22:53
cd36	948	,7,	,6,	NULL	,BDPLT10,CHDS7,FAT,GP3B,GP4,GPIV,PASIV,SCARB3,	CD36 molecule (thrombospondin receptor)	CD36 antigen (collagen type I receptor, thrombospondin receptor)|GPIIIB|PAS IV|PAS-4 protein|cluster determinant 36|fatty acid translocase|glycoprotein IIIb|leukocyte differentiation antigen CD36|platelet glycoprotein IV|scavenger receptor class B, member 3	7q11.2	7	NC_000007.14	80602188	80679277	2	18	173510	The protein encoded by this gene is the fourth major glycoprotein of the platelet surface and serves as a receptor for thrombospondin in platelets and various cell lines. Since thrombospondins are widely distributed proteins involved in a variety of adhesive processes, this protein may have important functions as a cell adhesion molecule. It binds to collagen, thrombospondin, anionic phospholipid…	2015-12-20 09:22:53
cd37	951	,7,	,6,	NULL	,GP52-40,TSPAN26,	CD37 molecule	cell differentiation antigen 37|leukocyte surface antigen CD37|tetraspanin-26|tspan-26	19q13.3	19	NC_000019.10	49335365	49340606	2	8	151523	The protein encoded by this gene is a member of the transmembrane 4 superfamily, also known as the tetraspanin family. Most of these members are cell-surface proteins that are characterized by the presence of four hydrophobic domains. The proteins mediate signal transduction events that play a role in the regulation of cell development, activation, growth and motility. This encoded protein is a c…	2015-12-20 09:22:53
cd40	958	,7,	,6,	NULL	,Bp50,CDW40,TNFRSF5,p50,	CD40 molecule, TNF receptor superfamily member 5	B cell surface antigen CD40|B cell-associated molecule|CD40 antigen (TNF receptor superfamily member 5)|CD40 type II isoform|CD40L receptor|nerve growth factor receptor-related B-lymphocyte activation molecule	20q12-q13.2	20	NC_000020.11	46118250	46129745	2	9	109535	This gene is a member of the TNF-receptor superfamily. The encoded protein is a receptor on antigen-presenting cells of the immune system and is essential for mediating a broad variety of immune and inflammatory responses including T cell-dependent immunoglobulin class switching, memory B cell development, and germinal center formation. AT-hook transcription factor AKNA is reported to coordinatel…	2015-12-20 09:22:53
cd44	960	,7,	,6,	NULL	,CDW44,CSPG8,ECMR-III,HCELL,HUTCH-I,IN,LHR,MC56,MDU2,MDU3,MIC4,Pgp1,	CD44 molecule (Indian blood group)	GP90 lymphocyte homing/adhesion receptor|Hermes antigen|cell surface glycoprotein CD44|chondroitin sulfate proteoglycan 8|epican|extracellular matrix receptor III|hematopoietic cell E- and L-selectin ligand|heparan sulfate proteoglycan|homing function and Indian blood group system|hyaluronate receptor|phagocytic glycoprotein 1|soluble CD44	11p13	11	NC_000011.10	35138870	35232402	2	21	107269	The protein encoded by this gene is a cell-surface glycoprotein involved in cell-cell interactions, cell adhesion and migration. It is a receptor for hyaluronic acid (HA) and can also interact with other ligands, such as osteopontin, collagens, and matrix metalloproteinases (MMPs). This protein participates in a wide variety of cellular functions including lymphocyte activation, recirculation and…	2015-12-20 09:22:53
cd5	921	,7,	,6,	NULL	,LEU1,T1,	CD5 molecule	CD5 antigen (p56-62)|lymphocyte antigen T1/Leu-1	11q13	11	NC_000011.10	61102458	61127852	2	11	153340	NULL	2015-12-20 09:22:53
cd63	967	,7,	,6,	NULL	,LAMP-3,ME491,MLA1,OMA81H,TSPAN30,	CD63 molecule	CD63 antigen (melanoma 1 antigen)|granulophysin|lysosomal-associated membrane protein 3|lysosome-associated membrane glycoprotein 3|melanoma-associated antigen ME491|melanoma-associated antigen MLA1|ocular melanoma-associated antigen|tetraspanin-30|tspan-30	12q12-q13	12	NC_000012.12	55725443	55729673	1	12	155740	The protein encoded by this gene is a member of the transmembrane 4 superfamily, also known as the tetraspanin family. Most of these members are cell-surface proteins that are characterized by the presence of four hydrophobic domains. The proteins mediate signal transduction events that play a role in the regulation of cell development, activation, growth and motility. The encoded protein is a ce…	2015-12-20 09:22:53
cd69	969	,7,	,6,	NULL	,AIM,BL-AC/P26,CLEC2C,EA1,GP32/28,MLR-3,	CD69 molecule	C-type lectin domain family 2, member C|CD69 antigen (p60, early T-cell activation antigen)|activation inducer molecule (AIM/CD69)|early T-cell activation antigen p60|early lymphocyte activation antigen|leukocyte surface antigen Leu-23	12p13	12	NC_000012.12	9752486	9760901	1	5	107273	This gene encodes a member of the calcium dependent lectin superfamily of type II transmembrane receptors. Expression of the encoded protein is induced upon activation of T lymphocytes, and may play a role in proliferation. Furthermore, the protein may act to transmit signals in natural killer cells and platelets. [provided by RefSeq, Aug 2011]	2015-12-20 09:22:53
cd79a	973	,7,	,6,	NULL	,IGA,MB-1,	CD79a molecule, immunoglobulin-associated alpha	CD79a antigen (immunoglobulin-associated alpha)|MB-1 membrane glycoprotein|ig-alpha|membrane-bound immunoglobulin-associated protein|surface IgM-associated protein	19q13.2	19	NC_000019.10	41877120	41881372	2	5	112205	The B lymphocyte antigen receptor is a multimeric complex that includes the antigen-specific component, surface immunoglobulin (Ig). Surface Ig non-covalently associates with two other proteins, Ig-alpha and Ig-beta, which are necessary for expression and function of the B-cell antigen receptor. This gene encodes the Ig-alpha protein of the B-cell antigen component. Alternatively spliced transcri…	2015-12-20 09:22:53
cd81	975	,7,	,6,	NULL	,CVID6,S5.7,TAPA1,TSPAN28,	CD81 molecule	26 kDa cell surface protein TAPA-1|CD81 antigen (target of antiproliferative antibody 1)|tetraspanin-28|tspan-28	11p15.5	11	NC_000011.10	2376177	2397419	2	10	186845	The protein encoded by this gene is a member of the transmembrane 4 superfamily, also known as the tetraspanin family. Most of these members are cell-surface proteins that are characterized by the presence of four hydrophobic domains. The proteins mediate signal transduction events that play a role in the regulation of cell development, activation, growth and motility. This encoded protein is a c…	2015-12-20 09:22:53
cd9	928	,7,	,6,	NULL	,BTCC-1,DRAP-27,MIC3,MRP-1,TSPAN-29,TSPAN29,	CD9 molecule	5H9 antigen|BA-2/p24 antigen|CD9 antigen (p24)|cell growth-inhibiting gene 2 protein|leukocyte antigen MIC3|motility related protein-1|tetraspanin-29	12p13.3	12	NC_000012.12	6199844	6238271	2	9	143030	This gene encodes a member of the transmembrane 4 superfamily, also known as the tetraspanin family. Tetraspanins are cell surface glycoproteins with four transmembrane domains that form multimeric complexes with other cell surface proteins. The encoded protein functions in many cellular processes including differentiation, adhesion, and signal transduction, and expression of this gene plays a cr…	2015-12-20 09:22:53
cdc25a	993	,9,	,8,	NULL	,CDC25A2,	cell division cycle 25A	CDC25 isoform A1-CAG|CDC25A2-CAG isoform|dual specificity phosphatase CDC25A	3p21	3	NC_000003.12	48157178	48188658	1	15	116947	CDC25A is a member of the CDC25 family of phosphatases. CDC25A is required for progression from G1 to the S phase of the cell cycle. It activates the cyclin-dependent kinase CDC2 by removing two phosphate groups. CDC25A is specifically degraded in response to DNA damage, which prevents cells with chromosomal abnormalities from progressing through cell division. CDC25A is an oncogene, although its…	2015-12-20 09:22:53
cdc25c	995	,9,	,8,	NULL	,CDC25,PPP1R60,	cell division cycle 25C	dual specificity phosphatase CDC25C|mitosis inducer CDC25|phosphotyrosine phosphatase|protein phosphatase 1, regulatory subunit 60	5q31	5	NC_000005.10	138285265	138338355	1	15	157680	This gene is highly conserved during evolution and it plays a key role in the regulation of cell division. The encoded protein is a tyrosine phosphatase and belongs to the Cdc25 phosphatase family. It directs dephosphorylation of cyclin B-bound CDC2 and triggers entry into mitosis. It is also thought to suppress p53-induced growth arrest. Multiple alternatively spliced transcript variants of this…	2015-12-20 09:22:53
cdc34	997	,9,	,8,	NULL	,E2-CDC34,UBC3,UBCH3,UBE2R1,	cell division cycle 34	(E3-independent) E2 ubiquitin-conjugating enzyme R1|E2 ubiquitin-conjugating enzyme R1|cell division cycle 34 homolog|ubiquitin carrier protein|ubiquitin-conjugating enzyme E2-32 KDA complementing|ubiquitin-conjugating enzyme E2-CDC34|ubiquitin-protein ligase R1	19p13.3	19	NC_000019.10	531719	542088	2	6	116948	The protein encoded by this gene is a member of the ubiquitin-conjugating enzyme family. Ubiquitin-conjugating enzyme catalyzes the covalent attachment of ubiquitin to other proteins. This protein is a part of the large multiprotein complex, which is required for ubiquitin-mediated degradation of cell cycle G1 regulators, and for the initiation of DNA replication. [provided by RefSeq, Jul 2008]	2015-12-20 09:22:53
cdc37	11140	,9,	,8,	NULL	,P50CDC37,	cell division cycle 37	CDC37 (cell division cycle 37, S. cerevisiae, homolog)|CDC37 cell division cycle 37 homolog|cell division cycle 37 homolog|hsp90 chaperone protein kinase-targeting subunit	19p13.2	19	NC_000019.10	10391131	10403595	1	8	605065	The protein encoded by this gene is highly similar to Cdc 37, a cell division cycle control protein of Sacchromyces cerevisiae. This protein is a molecular chaperone with specific function in cell signal transduction. It has been shown to form complex with Hsp90 and a variety of protein kinases including CDK4, CDK6, SRC, RAF-1, MOK, as well as eIF2 alpha kinases. It is thought to play a critical …	2015-12-20 09:22:53
cdc42	998	,7,	,6,	NULL	,CDC42Hs,G25K,	cell division cycle 42	G25K GTP-binding protein|GTP binding protein, 25kDa|GTP-binding protein, 25kD|dJ224A6.1.1 (cell division cycle 42 (GTP-binding protein, 25kD))|dJ224A6.1.2 (cell division cycle 42 (GTP-binding protein, 25kD))|growth-regulating protein|small GTP binding protein CDC42	1p36.1	1	NC_000001.11	22052627	22092943	2	8	116952	The protein encoded by this gene is a small GTPase of the Rho-subfamily, which regulates signaling pathways that control diverse cellular functions including cell morphology, migration, endocytosis and cell cycle progression. This protein is highly similar to Saccharomyces cerevisiae Cdc 42, and is able to complement the yeast cdc42-1 mutant. The product of oncogene Dbl was reported to specifical…	2015-12-20 09:22:53
cdc42ep4	23580	,12,	,11,	NULL	,BORG4,CEP4,KAIA1777,	CDC42 effector protein (Rho GTPase binding) 4	binder of Rho GTPases 4	17q24-q25	17	NC_000017.11	73283624	73312004	1	3	605468	The product of this gene is a member of the CDC42-binding protein family. Members of this family interact with Rho family GTPases and regulate the organization of the actin cytoskeleton. This protein has been shown to bind both CDC42 and TC10 GTPases in a GTP-dependent manner. When overexpressed in fibroblasts, this protein was able to induce pseudopodia formation, which suggested a role in induc…	2015-12-20 09:22:53
cdc45	8318	,1,	,1,	NULL	,CDC45LL2,PORC-PI-1,CDC45,	cell division cycle 45	CDC45 cell division cycle 45 homolog|CDC45-related protein|cell division cycle 45 homolog|cell division cycle 45-like 2|human CDC45	22q11.21	22	NC_000022.11	19479385	19520612	2	21	603465	The protein encoded by this gene was identified by its strong similarity with Saccharomyces cerevisiae Cdc45, an essential protein required to the initiation of DNA replication. Cdc45 is a member of the highly conserved multiprotein complex including Cdc6/Cdc18, the minichromosome maintenance proteins (MCMs) and DNA polymerase, which is important for early steps of DNA replication in eukaryotes. …	2015-12-20 09:22:53
cdc6	990	,9,	,8,	NULL	,CDC18L,HsCDC18,HsCDC6,	cell division cycle 6	CDC6 cell division cycle 6 homolog|CDC6-related protein|cdc18-related protein|cell division cycle 6 homolog|p62(cdc6)	17q21.3	17	NC_000017.11	40287689	40303161	2	13	602627	The protein encoded by this gene is highly similar to Saccharomyces cerevisiae Cdc6, a protein essential for the initiation of DNA replication. This protein functions as a regulator at the early steps of DNA replication. It localizes in cell nucleus during cell cyle G1, but translocates to the cytoplasm at the start of S phase. The subcellular translocation of this protein during cell cyle is reg…	2015-12-20 09:22:53
cdc7	8317	,12,	,11,	NULL	,CDC7L1,HsCDC7,Hsk1,huCDC7,	cell division cycle 7	CDC7 (cell division cycle 7, S. cerevisiae, homolog)-like 1|CDC7-related kinase|cell division cycle 7 homolog|cell division cycle 7-like protein 1	1p22	1	NC_000001.11	91500814	91525764	2	14	603311	This gene encodes a cell division cycle protein with kinase activity that is critical for the G1/S transition. The yeast homolog is also essential for initiation of DNA replication as cell division occurs. Overexpression of this gene product may be associated with neoplastic transformation for some tumors. Multiple alternatively spliced transcript variants that encode the same protein have been d…	2015-12-20 09:22:53
cdh1	999	,7,	,6,	NULL	,Arc-1,CD324,CDHE,ECAD,LCAM,UVO,	cadherin 1, type 1	CAM 120/80|E-Cadherin|cadherin 1, E-cadherin (epithelial)|cadherin 1, type 1, E-cadherin (epithelial)|calcium-dependent adhesion protein, epithelial|cell-CAM 120/80|epithelial cadherin|uvomorulin	16q22.1	16	NC_000016.10	68737292	68835542	2	18	192090	This gene is a classical cadherin from the cadherin superfamily. The encoded protein is a calcium dependent cell-cell adhesion glycoprotein comprised of five extracellular cadherin repeats, a transmembrane region and a highly conserved cytoplasmic tail. Mutations in this gene are correlated with gastric, breast, colorectal, thyroid and ovarian cancer. Loss of function is thought to contribute to …	2015-12-20 09:22:53
cdh11	1009	,7,	,6,	NULL	,CAD11,CDHOB,OB,OSF-4,	cadherin 11, type 2, OB-cadherin (osteoblast)	NULL	16q21	16	NC_000016.10	64945226	65126112	1	18	600023	This gene encodes a type II classical cadherin from the cadherin superfamily, integral membrane proteins that mediate calcium-dependent cell-cell adhesion. Mature cadherin proteins are composed of a large N-terminal extracellular domain, a single membrane-spanning domain, and a small, highly conserved C-terminal cytoplasmic domain. Type II (atypical) cadherins are defined based on their lack of a…	2015-12-20 09:22:53
cdh13	1012	,7,	,6,	NULL	,CDHH,P105,	cadherin 13	H-cadherin (heart)|T-cad|T-cadherin|cadherin 13, H-cadherin (heart)|heart cadherin	16q23.3	16	NC_000016.10	82626794	83796610	2	20	601364	This gene encodes a member of the cadherin superfamily. The encoded protein is localized to the surface of the cell membrane and is anchored by a GPI moiety, rather than by a transmembrane domain. The protein lacks the cytoplasmic domain characteristic of other cadherins, and so is not thought to be a cell-cell adhesion glycoprotein. This protein acts as a negative regulator of axon growth during…	2015-12-20 09:22:53
cdh2	1000	,7,	,6,	,1,8,	,CD325,CDHN,CDw325,NCAD,Cadh2,	cadherin 2, type 1, N-cadherin (neuronal)	N-cadherin 1|calcium-dependent adhesion protein, neuronal|neural cadherin	18q11.2	18	NC_000018.10	27932879	28177481	1	20	114020	This gene is a classical cadherin from the cadherin superfamily. The encoded protein is a calcium dependent cell-cell adhesion glycoprotein comprised of five extracellular cadherin repeats, a transmembrane region and a highly conserved cytoplasmic tail. The protein functions during gastrulation and is required for establishment of left-right asymmetry. At certain central nervous system synapses, …	2015-12-20 09:22:53
cdk1	983	,9,	,8,	NULL	,CDC2,CDC28A,P34CDC2,	cyclin-dependent kinase 1	cell cycle controller CDC2|cell division control protein 2 homolog|cell division cycle 2, G1 to S and G2 to M|cell division protein kinase 1|p34 protein kinase	10q21.1	10	NC_000010.11	60778331	60794852	2	9	116940	The protein encoded by this gene is a member of the Ser/Thr protein kinase family. This protein is a catalytic subunit of the highly conserved protein kinase complex known as M-phase promoting factor (MPF), which is essential for G1/S and G2/M phase transitions of eukaryotic cell cycle. Mitotic cyclins stably associate with this protein and function as regulatory subunits. The kinase activity of …	2015-12-20 09:22:53
cdk2ap1	8099	,12,	,11,	NULL	,DOC1,DORC1,ST19,doc-1,p12DOC-1,	cyclin-dependent kinase 2 associated protein 1	CDK2-associated protein 1|Deleted in oral cancer-1|deleted in oral cancer 1|putative oral cancer suppressor	12q24.31	12	NC_000012.12	123260970	123272316	1	8	602198	The protein encoded by this gene is a cyclin-dependent kinase 2 (CDK2) -associated protein which is thought to negatively regulate CDK2 activity by sequestering monomeric CDK2, and targeting CDK2 for proteolysis. This protein was found to also interact with DNA polymerase alpha/primase and mediate the phosphorylation of the large p180 subunit, which suggests a regulatory role in DNA replication d…	2015-12-20 09:22:53
cdk4	1019	,9,	,8,	NULL	,CMM3,PSK-J3,	cyclin-dependent kinase 4	cell division protein kinase 4	12q14	12	NC_000012.12	57747727	57752447	1	8	123829	The protein encoded by this gene is a member of the Ser/Thr protein kinase family. This protein is highly similar to the gene products of S. cerevisiae cdc28 and S. pombe cdc2. It is a catalytic subunit of the protein kinase complex that is important for cell cycle G1 phase progression. The activity of this kinase is restricted to the G1-S phase, which is controlled by the regulatory subunits D-t…	2015-12-20 09:22:53
cdk5	1020	,9,	,8,	,5,	,LIS7,PSSALRE,	cyclin-dependent kinase 5	TPKII catalytic subunit|cell division protein kinase 5|protein kinase CDK5 splicing|serine/threonine-protein kinase PSSALRE|tau protein kinase II catalytic subunit	7q36	7	NC_000007.14	151053812	151057965	1	12	123831	This gene encodes a proline-directed serine/threonine kinase that is a member of the cyclin-dependent kinase family of proteins. Unlike other members of the family, the protein encoded by this gene does not directly control cell cycle regulation. Instead the protein, which is predominantly expressed at high levels in mammalian postmitotic central nervous system neurons, functions in diverse proce…	2015-12-20 09:22:53
cdk6	1021	,7,	,6,	,8,	,MCPH12,PLSTIRE,	cyclin-dependent kinase 6	cell division protein kinase 6|serine/threonine-protein kinase PLSTIRE	7q21-q22	7	NC_000007.14	92604921	92836627	1	11	603368	The protein encoded by this gene is a member of the cyclin-dependent protein kinase (CDK) family. CDK family members are highly similar to the gene products of Saccharomyces cerevisiae cdc28, and Schizosaccharomyces pombe cdc2, and are known to be important regulators of cell cycle progression. This kinase is a catalytic subunit of the protein kinase complex that is important for cell cycle G1 ph…	2015-12-20 09:22:53
cdkn1a	1026	,9,	,8,	NULL	,CAP20,CDKN1,CIP1,MDA-6,P21,SDI1,WAF1,p21CIP1,	cyclin-dependent kinase inhibitor 1A (p21, Cip1)	CDK-interacting protein 1|CDK-interaction protein 1|DNA synthesis inhibitor|melanoma differentiation associated protein 6|wild-type p53-activated fragment 1	6p21.2	6	NC_000006.12	36676460	36687339	2	6	116899	This gene encodes a potent cyclin-dependent kinase inhibitor. The encoded protein binds to and inhibits the activity of cyclin-cyclin-dependent kinase2 or -cyclin-dependent kinase4 complexes, and thus functions as a regulator of cell cycle progression at G1. The expression of this gene is tightly controlled by the tumor suppressor protein p53, through which this protein mediates the p53-dependent…	2015-12-20 09:22:53
cdkn1b	1027	,9,	,8,	NULL	,CDKN4,KIP1,MEN1B,MEN4,P27KIP1,	cyclin-dependent kinase inhibitor 1B (p27, Kip1)	NULL	12p13.1-p12	12	NC_000012.12	12717270	12722383	2	3	600778	This gene encodes a cyclin-dependent kinase inhibitor, which shares a limited similarity with CDK inhibitor CDKN1A/p21. The encoded protein binds to and prevents the activation of cyclin E-CDK2 or cyclin D-CDK4 complexes, and thus controls the cell cycle progression at G1. The degradation of this protein, which is triggered by its CDK dependent phosphorylation and subsequent ubiquitination by SCF…	2015-12-20 09:22:53
cdkn1c	1028	,9,	,8,	NULL	,BWCR,BWS,KIP2,WBS,p57,p57Kip2,	cyclin-dependent kinase inhibitor 1C (p57, Kip2)	cyclin-dependent kinase inhibitor p57	11p15.5	11	NC_000011.10	2883218	2885816	1	4	600856	This gene is imprinted, with preferential expression of the maternal allele. The encoded protein is a tight-binding, strong inhibitor of several G1 cyclin/Cdk complexes and a negative regulator of cell proliferation. Mutations in this gene are implicated in sporadic cancers and Beckwith-Wiedemann syndorome, suggesting that this gene is a tumor suppressor candidate. Three transcript variants encod…	2015-12-20 09:22:53
cdkn2a	1029	,9,	,8,	NULL	,ARF,CDK4I,CDKN2,CMM2,INK4,INK4A,MLM,MTS-1,MTS1,P14,P14ARF,P16,P16-INK4A,P16INK4,P16INK4A,P19,P19ARF,TP16,	cyclin-dependent kinase inhibitor 2A	CDK4 inhibitor p16-INK4|alternative reading frame|cell cycle negative regulator beta|cyclin-dependent kinase 4 inhibitor A|cyclin-dependent kinase inhibitor 2A (melanoma, p16, inhibits CDK4)|multiple tumor suppressor 1	9p21	9	NC_000009.12	21967752	21995043	1	12	600160	This gene generates several transcript variants which differ in their first exons. At least three alternatively spliced variants encoding distinct proteins have been reported, two of which encode structurally related isoforms known to function as inhibitors of CDK4 kinase. The remaining transcript includes an alternate first exon located 20 Kb upstream of the remainder of the gene; this transcrip…	2015-12-20 09:22:53
cdkn2b	1030	,9,	,8,	NULL	,CDK4I,INK4B,MTS2,P15,TP15,p15INK4b,	cyclin-dependent kinase inhibitor 2B (p15, inhibits CDK4)	CDK inhibitory protein|CDK4B inhibitor|MTS-2|cyclin-dependent kinases 4 and 6 binding protein|multiple tumor suppressor 2|p14-INK4b|p14_CDK inhibitor|p14_INK4B|p15 CDK inhibitor|p15-INK4b|p15_INK4B	9p21	9	NC_000009.12	22002903	22009313	1	2	600431	This gene lies adjacent to the tumor suppressor gene CDKN2A in a region that is frequently mutated and deleted in a wide variety of tumors. This gene encodes a cyclin-dependent kinase inhibitor, which forms a complex with CDK4 or CDK6, and prevents the activation of the CDK kinases, thus the encoded protein functions as a cell growth regulator that controls cell cycle G1 progression. The expressi…	2015-12-20 09:22:53
cdkn2c	1031	,9,	,8,	NULL	,INK4C,p18,p18-INK4C,	cyclin-dependent kinase inhibitor 2C (p18, inhibits CDK4)	CDK6 inhibitor p18|cyclin-dependent inhibitor|cyclin-dependent kinase 6 inhibitor p18|p18-INK6	1p32	1	NC_000001.11	50968695	50974637	2	3	603369	The protein encoded by this gene is a member of the INK4 family of cyclin-dependent kinase inhibitors. This protein has been shown to interact with CDK4 or CDK6, and prevent the activation of the CDK kinases, thus function as a cell growth regulator that controls cell cycle G1 progression. Ectopic expression of this gene was shown to suppress the growth of human cells in a manner that appears to …	2015-12-20 09:22:53
cdkn2d	1032	,9,7,	,6,	NULL	,INK4D,p19,p19-INK4D,	cyclin-dependent kinase inhibitor 2D (p19, inhibits CDK4)	CDK inhibitor p19INK4d|cell cycle inhibitor, Nur77 associating protein|cyclin-dependent kinase 4 inhibitor D p19|inhibitor of cyclin-dependent kinase 4d	19p13	19	NC_000019.10	10566462	10568979	1	2	600927	The protein encoded by this gene is a member of the INK4 family of cyclin-dependent kinase inhibitors. This protein has been shown to form a stable complex with CDK4 or CDK6, and prevent the activation of the CDK kinases, thus function as a cell growth regulator that controls cell cycle G1 progression. The abundance of the transcript of this gene was found to oscillate in a cell-cycle dependent m…	2015-12-20 09:22:53
cdo1	1036	,12,	,11,	NULL	,unknown,	cysteine dioxygenase type 1	CDO|CDO-I|cysteine dioxygenase, type I	5q23.2	5	NC_000005.10	115804733	115816954	1	6	603943	NULL	2015-12-20 09:22:53
cdon	50937	,7,	,6,	,3,	,CDO1,HPE11,ORCAM,CDON,	cell adhesion associated, oncogene regulated	Cdon homolog|surface glycoprotein, Ig superfamily member	11q24.2	11	NC_000011.10	125956818	126063292	1	23	608707	This gene encodes a cell surface receptor that is a member of the immunoglobulin superfamily. The encoded protein contains three fibronectin type III domains and five immunoglobulin-like C2-type domains. This protein is a member of a cell-surface receptor complex that mediates cell-cell interactions between muscle precursor cells and positively regulates myogenesis. [provided by RefSeq, Aug 2011]	2015-12-20 09:22:53
ceacam10	26366	,9,	,8,	NULL	,Bgp3,Cea10,	carcinoembryonic antigen-related cell adhesion molecule 10	CEA-related cell adhesion molecule 10|carcinoembryonic antigen 10	7 12.78 cM	7	NC_000073.6	24777156	24784656	2	4	NULL	NULL	2015-12-20 09:22:53
cebp	NULL	,11,	,1,		,CEBPs,C/EBPs,	Ccaat-enhancer-binding proteins					NULL	NULL	NULL	NULL	NULL	CCAAT-enhancer-binding proteins (or C/EBPs) is a family of transcription factors composed of six members, named from C/EBPα to C/EBPζ. They promote the expression of certain genes through interaction with their promoters. Once bound to DNA, C/EBPs can recruit so-called co-activators (such as CBP that in turn can open up chromatin structure or recruit basal transcription factors.	2015-12-20 09:22:53
cebpa	1050	,1,	,1,	,1,	,C/EBP-alpha,CEBP,	CCAAT/enhancer binding protein (C/EBP), alpha	NULL	19q13.1	19	NC_000019.10	33299934	33302564	1	1	116897	This intronless gene encodes a transcription factor that contains a basic leucine zipper (bZIP) domain and recognizes the CCAAT motif in the promoters of target genes. The encoded protein functions in homodimers and also heterodimers with CCAAT/enhancer-binding proteins beta and gamma. Activity of this protein can modulate the expression of genes involved in cell cycle regulation as well as in bo…	2015-12-20 09:22:53
cebpb	1051	,1,	,1,	,1,2,	,C/EBP-beta,IL6DBP,NF-IL6,TCF5,	CCAAT/enhancer binding protein (C/EBP), beta	interleukin 6-dependent DNA-binding protein|nuclear factor NF-IL6|nuclear factor of interleukin 6|transcription factor 5|transcription factor C/EBP beta	20q13.1	20	NC_000020.11	50190583	50192690	2	1	189965	This intronless gene encodes a transcription factor that contains a basic leucine zipper (bZIP) domain. The encoded protein functions as a homodimer but can also form heterodimers with CCAAT/enhancer-binding proteins alpha, delta, and gamma. Activity of this protein is important in the regulation of genes involved in immune and inflammatory responses, among other processes. The use of alternative…	2015-12-20 09:22:53
cebpb-atf5	NULL	,10,	,1,	NULL	,unknown,	unknown	NULL	NULL	NULL	NULL	NULL	NULL	NULL	NULL	NULL	NULL	2015-12-20 09:22:53
cebpb-sp1-hmga1	NULL	,10,	,1,	NULL	,unknown,	unknown	NULL	NULL	NULL	NULL	NULL	NULL	NULL	NULL	NULL	NULL	2015-12-20 09:22:53
cebpd	1052	,1,6,	,1,	,1,	,C/EBP-delta,CELF,CRP3,NF-IL6-beta,	CCAAT/enhancer binding protein (C/EBP), delta	c/EBP delta|nuclear factor NF-IL6-beta	8p11.2-p11.1	8	NC_000008.11	47736914	47738164	1	1	116898	The protein encoded by this intronless gene is a bZIP transcription factor which can bind as a homodimer to certain DNA regulatory regions. It can also form heterodimers with the related protein CEBP-alpha. The encoded protein is important in the regulation of genes involved in immune and inflammatory responses, and may be involved in the regulation of genes associated with activation and/or diff…	2015-12-20 09:22:53
cebpg	1054	,1,	,1,	,5,	,GPE1BP,IG/EBP-1,	CCAAT/enhancer binding protein (C/EBP), gamma	c/EBP gamma	19q13.11	19	NC_000019.10	33373669	33382686	2	3	138972	The C/EBP family of transcription factors regulates viral and cellular CCAAT/enhancer element-mediated transcription. C/EBP proteins contain the bZIP region, which is characterized by two motifs in the C-terminal half of the protein: a basic region involved in DNA binding and a leucine zipper motif involved in dimerization. The C/EBP family consist of several related proteins, C/EBP alpha, C/EBP …	2015-12-20 09:22:53
cel	1056	,3,	,3,	NULL	,BAL,BSDL,BSSLL,CEase,FAP,FAPP,LIPA,MODY8,CEL,	carboxyl ester lipase	bile salt-dependent lipase, oncofetal isoform|bucelipase|carboxyl ester hydrolase|carboxyl ester lipase (bile salt-stimulated lipase)|cholesterol esterase|fetoacinar pancreatic protein|lysophospholipase, pancreatic|sterol esterase	9q34.3	9	NC_000009.12	133061978	133071863	2	11	114840	The protein encoded by this gene is a glycoprotein secreted from the pancreas into the digestive tract and from the lactating mammary gland into human milk. The physiological role of this protein is in cholesterol and lipid-soluble vitamin ester hydrolysis and absorption. This encoded protein promotes large chylomicron production in the intestine. Also its presence in plasma suggests its interact…	2015-12-20 09:22:53
celf1	10658	,8,	,12,	,5,	,BRUNOL2,CUG-BP,CUGBP,CUGBP1,EDEN-BP,NAB50,NAPOR,hNab50,	CUGBP, Elav-like family member 1	50 kDa nuclear polyadenylated RNA-binding protein|CELF-1|CUG RNA-binding protein|CUG triplet repeat RNA-binding protein 1|CUG triplet repeat, RNA binding protein 1|CUG triplet repeat, RNA-binding protein 1|CUG-BP- and ETR-3-like factor 1|CUG-BP1|EDEN-BP homolog|RNA-binding protein BRUNOL-2|bruno-like 2|bruno-like protein 2|deadenylation factor CUG-BP|embryo deadenylation element binding protein|e…	11p11	11	NC_000011.10	47465937	47565569	1	20	601074	Members of the CELF/BRUNOL protein family contain two N-terminal RNA recognition motif (RRM) domains, one C-terminal RRM domain, and a divergent segment of 160-230 aa between the second and third RRM domains. Members of this protein family regulate pre-mRNA alternative splicing and may also be involved in mRNA editing, and translation. This gene may play a role in myotonic dystrophy type 1 (DM1) …	2015-12-20 09:22:53
celf2	10659	,8,	,12,	NULL	,BRUNOL3,CUGBP2,ETR-3,ETR3,NAPOR,	CUGBP, Elav-like family member 2	CELF-2|CUG triplet repeat RNA-binding protein 2|CUG-BP- and ETR-3-like factor 2|CUG-BP2|ELAV-type RNA-binding protein 3|RNA-binding protein BRUNOL-3|bruno-like protein 3|neuroblastoma apoptosis-related RNA-binding protein	10p13	10	NC_000010.11	11004641	11336675	2	17	602538	Members of the CELF/BRUNOL protein family contain two N-terminal RNA recognition motif (RRM) domains, one C-terminal RRM domain, and a divergent segment of 160-230 aa between the second and third RRM domains. Members of this protein family regulate pre-mRNA alternative splicing and may also be involved in mRNA editing, and translation. Alternative splicing results in multiple transcript variants …	2015-12-20 09:22:53
cenph	64946	,12,	,11,	NULL	,unknown,	centromere protein H	CENP-H|interphase centromere complex protein 35|kinetochore protein CENP-H	5p15.2	5	NC_000005.10	69189548	69210357	2	9	605607	Centromere and kinetochore proteins play a critical role in centromere structure, kinetochore formation, and sister chromatid separation. The protein encoded by this gene colocalizes with inner kinetochore plate proteins CENP-A and CENP-C in both interphase and metaphase. It localizes outside of centromeric heterochromatin, where CENP-B is localized, and inside the kinetochore corona, where CENP-…	2015-12-20 09:22:53
cep126	57562	,12,	,11,	NULL	,KIAA1377,	centrosomal protein 126kDa	NULL	11q22.1	11	NC_000011.10	101915015	102001065	2	12	614634	NULL	2015-12-20 09:22:53
ces1	1066	,12,	,11,	NULL	,ACAT,CE-1,CEH,CES2,HMSE,HMSE1,PCE-1,REH,SES1,TGH,hCE-1,	carboxylesterase 1	acyl coenzyme A:cholesterol acyltransferase|acyl-coenzyme A:cholesterol acyltransferase|brain carboxylesterase hBr1|carboxylesterase 1 (monocyte/macrophage serine esterase 1)|carboxylesterase 2 (liver)|cholesteryl ester hydrolase|cocaine carboxylesterase|egasyn|human monocyte/macrophage serine esterase 1|methylumbelliferyl-acetate deacetylase 1|monocyte/macrophage serine esterase|retinyl ester hy…	16q22.2	16	NC_000016.10	55802851	55833186	1	15	114835	This gene encodes a member of the carboxylesterase large family. The family members are responsible for the hydrolysis or transesterification of various xenobiotics, such as cocaine and heroin, and endogenous substrates with ester, thioester, or amide bonds. They may participate in fatty acyl and cholesterol ester metabolism, and may play a role in the blood-brain barrier system. This enzyme is t…	2015-12-20 09:22:53
ces2	8824	,5,	,10,	NULL	,CE-2A1,PCE-2,iCE,CES2,	carboxylesterase 2	carboxylesterase 2 (intestine, liver)|hCE-2|intestinal carboxylesterase; liver carboxylesterase-2|methylumbelliferyl-acetate deacetylase 2	16q22.1	16	NC_000016.10	66934444	66945096	2	12	605278	This gene encodes a member of the carboxylesterase large family. The family members are responsible for the hydrolysis or transesterification of various xenobiotics, such as cocaine and heroin, and endogenous substrates with ester, thioester, or amide bonds. They may participate in fatty acyl and cholesterol ester metabolism, and may play a role in the blood-brain barrier system. The protein enco…	2015-12-20 09:22:53
cetp	1071	,5,	,10,	NULL	,BPIFF,HDLCQ10,	cholesteryl ester transfer protein, plasma	BPI fold containing family F|lipid transfer protein I	16q21	16	NC_000016.10	56961923	56983844	2	17	118470	The protein encoded by this gene is found in plasma, where it is involved in the transfer of cholesteryl ester from high density lipoprotein (HDL) to other lipoproteins. Defects in this gene are a cause of hyperalphalipoproteinemia 1 (HALP1). Two transcript variants encoding different isoforms have been found for this gene. [provided by RefSeq, Oct 2013]	2015-12-20 09:22:53
cfd	1675	,5,	,10,	NULL	,ADIPSIN,ADN,DF,PFD,	complement factor D (adipsin)	C3 convertase activator|D component of complement (adipsin)|complement factor D preproprotein|properdin factor D	19p13.3	19	NC_000019.10	859665	863624	2	5	134350	The protein encoded by this gene is a member of the trypsin family of peptidases. The encoded protein is a component of the alternative complement pathway best known for its role in humoral suppression of infectious agents. This protein is also a serine protease that is secreted by adipocytes into the bloodstream. Finally, the encoded protein has a high level of expression in fat, suggesting a ro…	2015-12-20 09:22:53
cfh	3075	,12,	,11,	NULL	,AHUS1,AMBP1,ARMD4,ARMS1L3,FH,FHL1,HF,HF1,HF2,HUS,CFH,	complement factor H	H factor 1 (complement)|H factor 2 (complement)|adrenomedullin binding protein|age-related maculopathy susceptibility 1|beta-1-H-globulin|beta-1H|factor H|factor H-like 1	1q32	1	NC_000001.11	196651878	196747504	2	23	134370	This gene is a member of the Regulator of Complement Activation (RCA) gene cluster and encodes a protein with twenty short consensus repeat (SCR) domains. This protein is secreted into the bloodstream and has an essential role in the regulation of complement activation, restricting this innate defense mechanism to microbial infections. Mutations in this gene have been associated with hemolytic-ur…	2015-12-20 09:22:53
cfhr1	3078	,7,	,6,	NULL	,CFHL,CFHL1,CFHL1PP,FHR1,H36-1,H36-2,HFL1,HFL2,CFHR1,	complement factor H-related 1	FHR-1|H factor (complement)-like 1|H factor (complement)-like 2|H-factor-like 1|H36|complement factor H-related 1 pseudogene|h factor-like protein 1	1q32	1	NC_000001.11	196819731	196832189	2	6	134371	This gene encodes a secreted protein belonging to the complement factor H protein family. It binds to Pseudomonas aeruginosa elongation factor Tuf together with plasminogen, which is proteolytically activated. It is proposed that Tuf acts as a virulence factor by acquiring host proteins to the pathogen surface, controlling complement, and facilitating tissue invasion. Mutations in this gene are a…	2015-12-20 09:22:53
cflar	8837	,12,	,11,	NULL	,CASH,CASP8AP1,CLARP,Casper,FLAME,FLAME-1,FLAME1,FLIP,I-FLICE,MRIT,c-FLIP,c-FLIPL,c-FLIPR,c-FLIPS,	CASP8 and FADD-like apoptosis regulator	FADD-like antiapoptotic molecule 1|MACH-related inducer of toxicity|caspase homolog|caspase-eight-related protein|caspase-like apoptosis regulatory protein|caspase-related inducer of apoptosis|cellular FLICE-like inhibitory protein|inhibitor of FLICE|usurpin beta	2q33-q34	2	NC_000002.12	201116154	201172688	2	14	603599	The protein encoded by this gene is a regulator of apoptosis and is structurally similar to caspase-8. However, the encoded protein lacks caspase activity and appears to be itself cleaved into two peptides by caspase-8. Several transcript variants encoding different isoforms have been found for this gene, and partial evidence for several more variants exists. [provided by RefSeq, Feb 2011]	2015-12-20 09:22:53
chad	1101	,8,	,7,	NULL	,SLRR4A,	chondroadherin	cartilage leucine-rich protein|chondroadherin proteoglycan	17q21.33	17	NC_000017.11	50464492	50469881	1	4	602178	Chondroadherin is a cartilage matrix protein thought to mediate adhesion of isolated chondrocytes. The protein contains 11 leucine-rich repeats flanked by cysteine-rich regions. The chondroadherin messenger RNA is present in chondrocytes at all ages. [provided by RefSeq, Jul 2008]	2016-01-03 18:36:48
chchd10	400916	,12,	,11,	NULL	,C22orf16,FTDALS2,IMMD,N27C7-4,SMAJ,	coiled-coil-helix-coiled-coil-helix domain containing 10	Lin-28.2|lin-28B	6q21	6	NC_000006.12	104936999	105083332	2	7	611044	NULL	2015-12-20 09:22:53
chd7	55636	,1,	,1,	,1,	,CRG,HH5,IS3,KAL5,	chromodomain helicase DNA binding protein 7	ATP-dependent helicase CHD7|CHARGE association|chromodomain helicase DNA binding protein 7 isoform CRA_e	8q12.2	8	NC_000008.11	60678762	60868028	2	44	608892	This gene encodes a protein that contains several helicase family domains. Mutations in this gene have been found in some patients with the CHARGE syndrome. Two transcript variants encoding different isoforms have been found for this gene. [provided by RefSeq, Oct 2015]	2015-12-20 09:22:53
chi3l1	1116	,5,	,10,	NULL	,ASRT7,CGP-39,GP-39,GP39,HC-gp39,HCGP-3P,YKL-40,YKL40,YYL-40,hCGP-39,	chitinase 3-like 1 (cartilage glycoprotein-39)	39 kDa synovial protein|cartilage glycoprotein 39	1q32.1	1	NC_000001.11	203178931	203186960	1	10	601525	Chitinases catalyze the hydrolysis of chitin, which is an abundant glycopolymer found in insect exoskeletons and fungal cell walls. The glycoside hydrolase 18 family of chitinases includes eight human family members. This gene encodes a glycoprotein member of the glycosyl hydrolase 18 family. The protein lacks chitinase activity and is secreted by activated macrophages, chondrocytes, neutrophils …	2015-12-20 09:22:53
chkb	1120	,12,	,11,	NULL	,CHETK,CHKL,CK,CKB,CKEKB,EK,EKB,MDCMC,	choline kinase beta	choline kinase-like protein|ethanolamine kinase beta	22q13.33	22	NC_000022.11	50578958	50582999	1	11	612395	Choline kinase (CK) and ethanolamine kinase (EK) catalyze the phosphorylation of choline/ethanolamine to phosphocholine/phosphoethanolamine. This is the first enzyme in the biosynthesis of phosphatidylcholine/phosphatidylethanolamine in all animal cells. The highly purified CKs from mammalian sources and their recombinant gene products have been shown to have EK activity also, indicating that bot…	2015-12-20 09:22:53
chmp1b	57132	,12,	,11,	NULL	,C10orf2,C18-ORF2,C18orf2,CHMP1.5,Vps46-2,Vps46B,hVps46-2,	charged multivesicular body protein 1B	chromatin modifying protein 1B|chromatin-modifying protein 1b|vacuolar protein sorting 46-2|vacuolar protein sorting-associated protein 46-2	18p11.21	18	NC_000018.10	11851390	11854449	2	1	606486	CHMP1B belongs to the chromatin-modifying protein/charged multivesicular body protein (CHMP) family. These proteins are components of ESCRT-III (endosomal sorting complex required for transport III), a complex involved in degradation of surface receptor proteins and formation of endocytic multivesicular bodies (MVBs). Some CHMPs have both nuclear and cytoplasmic/vesicular distributions, and one s…	2015-12-20 09:22:53
chst1	8534	,5,	,10,	NULL	,C6ST,GST-1,KS6ST,KSGal6ST,KSST,	carbohydrate (keratan sulfate Gal-6) sulfotransferase 1	carbohydrate (chondroitin 6/keratan) sulfotransferase 1|galactose/N-acetylglucosamine/N-acetylglucosamine 6-O-sulfotransferase 1	11p11.2	11	NC_000011.10	45647689	45665656	1	4	603797	This locus encodes a member of the keratin sulfotransferase family of proteins. The encoded enzyme catalyzes the sulfation of the proteoglycan keratin. [provided by RefSeq, Aug 2011]	2015-12-20 09:22:53
chst2	9435	,5,	,10,	NULL	,C6ST,GST-2,GST2,Gn6ST-1,HEL-S-75,glcNAc6ST-1,	carbohydrate (N-acetylglucosamine-6-O) sulfotransferase 2	N-acetylglucosamine 6-O-sulfotransferase 1|carbohydrate (chondroitin 6/keratan) sulfotransferase 2|epididymis secretory protein Li 75|galactose/N-acetylglucosamine/N-acetylglucosamine 6-O-sulfotransferase 2	3q24	3	NC_000003.12	143119776	143124014	2	2	603798	This locus encodes a sulfotransferase protein. The encoded enzyme catalyzes the sulfation of a nonreducing N-acetylglucosamine residue, and may play a role in biosynthesis of 6-sulfosialyl Lewis X antigen. [provided by RefSeq, Aug 2011]	2015-12-20 09:22:53
cib2	10518	,12,	,11,	NULL	,DFNB48,KIP2,USH1J,	calcium and integrin binding family member 2	DNA-dependent protein kinase catalytic subunit-interacting protein 2	15q24	15	NC_000015.10	78104606	78131721	1	7	605564	The protein encoded by this gene is similar to that of KIP/CIB, calcineurin B, and calmodulin. The encoded protein is a calcium-binding regulatory protein that interacts with DNA-dependent protein kinase catalytic subunits (DNA-PKcs), and it is involved in photoreceptor cell maintenance. Mutations in this gene cause deafness, autosomal recessive, 48 (DFNB48), and also Usher syndrome 1J (USH1J). A…	2015-12-20 09:22:53
cidea	1149	,12,	,11,	NULL	,CIDE-A,	cell death-inducing DFFA-like effector a	NULL	18	18	NC_000018.10	12254319	12277595	2	6	604440	This gene encodes the homolog of the mouse protein Cidea that has been shown to activate apoptosis. This activation of apoptosis is inhibited by the DNA fragmentation factor DFF45 but not by caspase inhibitors. Mice that lack functional Cidea have higher metabolic rates, higher lipolysis in brown adipose tissue and higher core body temperatures when subjected to cold. These mice are also resistan…	2015-12-20 09:22:53
cidec	63924	,5,	,10,	,1,	,CIDE-3,CIDE3,FPLD5,FSP27,	cell death-inducing DFFA-like effector c	fat specific protein 27	3p25.3	3	NC_000003.12	9866710	9880262	1	9	612120	This gene encodes a member of the cell death-inducing DNA fragmentation factor-like effector family. Members of this family play important roles in apoptosis. The encoded protein promotes lipid droplet formation in adipocytes and may mediate adipocyte apoptosis. This gene is regulated by insulin and its expression is positively correlated with insulin sensitivity. Mutations in this gene may contr…	2015-12-20 09:22:53
cilp	8483	,8,	,7,	NULL	,CILP-1,HsT18872,	cartilage intermediate layer protein	cartilage intermediate layer protein 1 C1|cartilage intermediate layer protein 1 C2|cartilage intermediate layer protein, nucleotide pyrophosphohydrolase|cartilage intermediate-layer protein	15q22	15	NC_000015.10	65195999	65211502	1	9	603489	Major alterations in the composition of the cartilage extracellular matrix occur in joint disease, such as osteoarthrosis. This gene encodes the cartilage intermediate layer protein (CILP), which increases in early osteoarthrosis cartilage. The encoded protein was thought to encode a protein precursor for two different proteins; an N-terminal CILP and a C-terminal homolog of NTPPHase, however, la…	2016-01-03 18:36:48
cisd1	55847	,5,	,10,	NULL	,C10orf70,MDS029,ZCD1,mitoNEET,	CDGSH iron sulfur domain 1	CDGSH iron sulfur domain-containing protein 1|zinc finger CDGSH-type domain 1|zinc finger, CDGSH-type domain 1	10q21.1	10	NC_000010.11	58269102	58289259	2	3	611932	This gene encodes a protein with a CDGSH iron-sulfur domain and has been shown to bind a redox-active [2Fe-2S] cluster. The encoded protein has been localized to the outer membrane of mitochondria and is thought to play a role in regulation of oxidation. Genes encoding similar proteins are located on chromosomes 4 and 17, and a pseudogene of this gene is located on chromosome 2. [provided by RefS…	2016-01-09 23:40:25
cited2	10370	,12,	,11,	NULL	,ASD8,MRG-1,MRG1,P35SRJ,VSD2,	Cbp/p300-interacting transactivator, with Glu/Asp-rich carboxy-terminal domain, 2	MSG-related protein 1|MSG1-related gene 1|melanocyte-specific gene 1-related gene 1	6q23.3	6	NC_000006.12	139372255	139374650	1	4	602937	The protein encoded by this gene inhibits transactivation of HIF1A-induced genes by competing with binding of hypoxia-inducible factor 1-alpha to p300-CH1. Mutations in this gene are a cause of cardiac septal defects. Alternatively spliced transcript variants encoding multiple isoforms have been observed for this gene. [provided by RefSeq, May 2012]	2015-12-20 09:22:53
ckap5	9793	,9,	,8,	,1,	,CHTOG,MSPS,TOG,TOGp,ch-TOG,	cytoskeleton associated protein 5	colonic and hepatic tumor over-expressed gene protein|colonic and hepatic tumor overexpressed gene protein	11p11.2	11	NC_000011.10	46743534	46846308	1	44	611142	This gene encodes a cytoskeleton-associated protein which belongs to the TOG/XMAP215 family. The N-terminal half of this protein contains a microtubule-binding domain and the C-terminal half contains a KXGS motif for binding tubulin dimers. This protein has two distinct roles in spindle formation; it protects kinetochore microtubules from depolymerization and plays an essential role in centrosoma…	2015-12-20 09:22:53
ckb	1152	,12,	,11,	NULL	,B-CK,BCKB,HEL-211,HEL-S-29,CKB,	creatine kinase, brain	creatine kinase B chain|creatine kinase-B|epididymis luminal protein 211|epididymis secretory protein Li 29	14q32	14	NC_000014.9	103519658	103522859	1	8	123280	The protein encoded by this gene is a cytoplasmic enzyme involved in energy homeostasis. The encoded protein reversibly catalyzes the transfer of phosphate between ATP and various phosphogens such as creatine phosphate. It acts as a homodimer in brain as well as in other tissues, and as a heterodimer with a similar muscle isozyme in heart. The encoded protein is a member of the ATP:guanido phosph…	2015-12-20 09:22:53
ckm	1158	,5,	,10,	,3,	,CKMM,M-CK,	creatine kinase, muscle	creatine kinase M chain	19q13.32	19	NC_000019.10	45306413	45322977	1	8	123310	The protein encoded by this gene is a cytoplasmic enzyme involved in energy homeostasis and is an important serum marker for myocardial infarction. The encoded protein reversibly catalyzes the transfer of phosphate between ATP and various phosphogens such as creatine phosphate. It acts as a homodimer in striated muscle as well as in other tissues, and as a heterodimer with a similar brain isozyme…	2015-12-20 09:22:53
ckmt2	1160	,12,	,11,	NULL	,SMTCK,	creatine kinase, mitochondrial 2 (sarcomeric)	S-MtCK|basic-type mitochondrial creatine kinase|mib-CK|sarcomeric mitochondrial creatine kinase	5q13.3	5	NC_000005.10	81233320	81266398	2	11	123295	Mitochondrial creatine kinase (MtCK) is responsible for the transfer of high energy phosphate from mitochondria to the cytosolic carrier, creatine. It belongs to the creatine kinase isoenzyme family. It exists as two isoenzymes, sarcomeric MtCK and ubiquitous MtCK, encoded by separate genes. Mitochondrial creatine kinase occurs in two different oligomeric forms: dimers and octamers, in contrast t…	2015-12-20 09:22:53
cks1b	1163	,12,	,11,	NULL	,CKS1,PNAS-16,PNAS-18,ckshs1,	CDC28 protein kinase regulatory subunit 1B	CDC2-associated protein CKS1|CDC28 protein kinase 1|CDC28 protein kinase 1B|CKS-1|NB4 apoptosis/differentiation related protein|PNAS-143|cell division control protein CKS1	1q21.2	1	NC_000001.11	154974642	154979249	2	3	116900	CKS1B protein binds to the catalytic subunit of the cyclin dependent kinases and is essential for their biological function. The CKS1B mRNA is found to be expressed in different patterns through the cell cycle in HeLa cells, which reflects a specialized role for the encoded protein. At least two transcript variants have been identified for this gene, and it appears that only one of them encodes a…	2015-12-20 09:22:53
cks2	1164	,9,	,8,	NULL	,CKSHS2,	CDC28 protein kinase regulatory subunit 2	CDC28 protein kinase 2|CKS-2|CKS1(S. cerevisiae Cdc28/Cdc2 kinase subunit) homolog-2	9q22	9	NC_000009.12	89311195	89316703	2	3	116901	CKS2 protein binds to the catalytic subunit of the cyclin dependent kinases and is essential for their biological function. The CKS2 mRNA is found to be expressed in different patterns through the cell cycle in HeLa cells, which reflects specialized role for the encoded protein. [provided by RefSeq, Jul 2008]	2015-12-20 09:22:53
clcf1	23529	,12,	,11,	NULL	,BSF-3,BSF3,CISS2,CLC,NNT-1,NNT1,NR6,	cardiotrophin-like cytokine factor 1	B-cell stimulating factor 3|B-cell stimulatory factor 3|B-cell-stimulating factor 3|CRLF1 associated cytokine-like factor 1|neurotrophin-1/B-cell stimulating factor-3|novel neurotrophin-1	11q13.3	11	NC_000011.10	67364168	67374177	1	4	607672	This gene is a member of the glycoprotein (gp)130 cytokine family and encodes cardiotrophin-like cytokine factor 1 (CLCF1). CLCF1 forms a heterodimer complex with cytokine receptor-like factor 1 (CRLF1). This dimer competes with ciliary neurotrophic factor (CNTF) for binding to the ciliary neurotrophic factor receptor (CNTFR) complex, and activates the Jak-STAT signaling cascade. CLCF1 can be act…	2015-12-20 09:22:53
cldn1	9076	,12,	,11,	NULL	,CLD1,ILVASC,SEMP1,	claudin 1	senescence-associated epithelial membrane protein 1	3q28-q29	3	NC_000003.12	190305701	190322446	1	4	603718	Tight junctions represent one mode of cell-to-cell adhesion in epithelial or endothelial cell sheets, forming continuous seals around cells and serving as a physical barrier to prevent solutes and water from passing freely through the paracellular space. These junctions are comprised of sets of continuous networking strands in the outwardly facing cytoplasmic leaflet, with complementary grooves i…	2015-12-20 09:22:53
clec1a	51267	,12,	,11,	NULL	,CLEC-1,CLEC1,	C-type lectin domain family 1, member A	C-type lectin-like receptor-1	12p13.2	12	NC_000012.12	10069504	10099065	1	8	606782	This gene encodes a member of the C-type lectin/C-type lectin-like domain (CTL/CTLD) superfamily. Members of this family share a common protein fold and have diverse functions, such as cell adhesion, cell-cell signaling, glycoprotein turnover, and roles in inflammation and immune response. The encoded protein may play a role in regulating dendritic cell function. This gene is closely linked to ot…	2015-12-20 09:22:53
clec4a3	362431	,12,	,11,	NULL	,Dcir3,	C-type lectin domain family 4, member A3	NULL	1p22.2	1	NC_000001.11	90712022	90717237	1	3	605212	NULL	2015-12-20 09:22:53
clec6a	93978	,12,	,11,	NULL	,CLEC4N,CLECSF10,	C-type lectin domain family 6, member A	C-type (calcium dependent, carbohydrate-recognition domain) lectin, superfamily member 10|C-type lectin superfamily member 10|DC-associated C-type lectin 2|dectin 2|dectin-2|dendritic cell-associated C-type lectin 2	12p13	12	NC_000012.12	8455995	8478330	2	6	613579	Like dectin-1 (CLEC7A; MIM 606264), CLEC6A, or dectin-2, is a type II membrane receptor with an extracellular C-type lectin-like domain fold. However, unlike dectin-1, dectin-2 lacks an immunoreceptor tyrosine-based activation motif (ITAM) in its cytoplasmic domain (Kanazawa et al., 2004 [PubMed 15175046]).[supplied by OMIM, Nov 2010]	2015-12-20 09:22:53
clic1	1192	,5,	,10,	NULL	,G6,NCC27,	chloride intracellular channel 1	RNCC protein|chloride channel ABP|hRNCC|nuclear chloride ion channel 27|nuclear chloride ion channel protein|p64CLCP|regulatory nuclear chloride ion channel protein	6p21.3	6	NC_000006.12	31730581	31737318	1	7	602872	Chloride channels are a diverse group of proteins that regulate fundamental cellular processes including stabilization of cell membrane potential, transepithelial transport, maintenance of intracellular pH, and regulation of cell volume. Chloride intracellular channel 1 is a member of the p64 family; the protein localizes principally to the cell nucleus and exhibits both nuclear and plasma membra…	2015-12-27 09:52:43
clic4	25932	,8,	,7,	NULL	,CLIC4L,H1,MTCLIC,huH1,p64H1,	chloride intracellular channel 4	chloride intracellular channel 4 like|intracellular chloride ion channel protein p64H1	1p36.11	1	NC_000001.11	24745269	24844324	2	7	606536	Chloride channels are a diverse group of proteins that regulate fundamental cellular processes including stabilization of cell membrane potential, transepithelial transport, maintenance of intracellular pH, and regulation of cell volume. Chloride intracellular channel 4 (CLIC4) protein, encoded by the CLIC4 gene, is a member of the p64 family; the gene is expressed in many tissues and exhibits a …	2015-12-20 09:22:53
clk1	1195	,12,	,11,	NULL	,CLK,CLK/STY,STY,	CDC-like kinase 1	CDC28/CDC2-like kinase|protein tyrosine kinase STY	2q33	2	NC_000002.12	200853009	200864744	1	14	601951	This gene encodes a member of the CDC2-like (or LAMMER) family of dual specificity protein kinases. In the nucleus, the encoded protein phosphorylates serine/arginine-rich proteins involved in pre-mRNA processing, releasing them into the nucleoplasm. The choice of splice sites during pre-mRNA processing may be regulated by the concentration of transacting factors, including serine/arginine rich p…	2015-12-20 09:22:53
clock	9575	,12,	,11,	NULL	,KAT13D,bHLHe8,	clock circadian regulator	circadian locomoter output cycles kaput protein|class E basic helix-loop-helix protein 8|clock homolog	4q12	4	NC_000004.12	55427901	55546909	1	27	601851	The protein encoded by this gene plays a central role in the regulation of circadian rhythms. The protein encodes a transcription factor of the basic helix-loop-helix (bHLH) family and contains DNA binding histone acetyltransferase activity. The encoded protein forms a heterodimer with ARNTL (BMAL1) that binds E-box enhancer elements upstream of Period (PER1, PER2, PER3) and Cryptochrome (CRY1, C…	2015-12-20 09:22:53
clu	1191	,12,	,11,	,1,	,AAG4,APO-J,APOJ,CLI1,CLU2,KUB1,NA1/NA2,SGP-2,SGP2,SP-40,TRPM-2,TRPM2,CLU,	clusterin	aging-associated protein 4|apolipoprotein J|complement cytolysis inhibitor|complement lysis inhibitor|complement-associated protein SP-40,40|ku70-binding protein 1|sulfated glycoprotein 2|testosterone-repressed prostate message 2	8p21-p12	8	NC_000008.11	27596917	27615031	1	11	185430	The protein encoded by this gene is a secreted chaperone that can under some stress conditions also be found in the cell cytosol. It has been suggested to be involved in several basic biological events such as cell death, tumor progression, and neurodegenerative disorders. Alternate splicing results in both coding and non-coding variants.[provided by RefSeq, May 2011]	2015-12-20 09:22:53
cluh	23277	,12,	,11,	NULL	,CLU1,KIAA0664,	clustered mitochondria (cluA/CLU1) homolog	NULL	17p13.3	17	NC_000017.11	2689386	2711633	1	26	616184	NULL	2015-12-20 09:22:53
cmbl	134147	,12,	,11,	NULL	,JS-1,	carboxymethylenebutenolidase homolog (Pseudomonas)	carboxymethylenebutenolidase-like (Pseudomonas)	5p15.2	5	NC_000005.10	10277595	10308056	1	6	613379	CMBL (EC 3.1.1.45) is a cysteine hydrolase of the dienelactone hydrolase family that is highly expressed in liver cytosol. CMBL preferentially cleaves cyclic esters, and it activates medoxomil-ester prodrugs in which the medoxomil moiety is linked to an oxygen atom (Ishizuka et al., 2010 [PubMed 20177059]).[supplied by OMIM, Apr 2010]	2015-12-20 09:22:53
cmklr1	1240	,12,	,11,	NULL	,CHEMERINR,ChemR23,DEZ,RVER1,	chemerin chemokine-like receptor 1	G-protein coupled receptor ChemR23|G-protein coupled receptor DEZ|chemerin receptor|chemokine receptor-like 1|orphan G-protein coupled receptor, Dez|resolvin E1 receptor	12q24.1	12	NC_000012.12	108288044	108339317	1	5	602351	NULL	2015-12-20 09:22:53
cmpk2	129607	,12,	,11,	NULL	,TMPK2,TYKi,UMP-CMPK2,	cytidine monophosphate (UMP-CMP) kinase 2, mitochondrial	cytidylate kinase 2|mitochondrial UMP-CMP kinase|nucleoside-diphosphate kinase|thymidine monophosphate kinase 2|thymidylate kinase family LPS-inducible member	2p25.2	2	NC_000002.12	6840417	6866635	1	8	611787	This gene encodes one of the enzymes in the nucleotide synthesis salvage pathway that may participate in terminal differentiation of monocytic cells. Multiple transcript variants encoding different isoforms have been found for this gene. [provided by RefSeq, Feb 2012]	2015-12-20 09:22:53
cmya5	202333	,12,	,11,	NULL	,C5orf10,SPRYD2,TRIM76,	cardiomyopathy associated 5	2310076E16Rik|SPRY domain-containing protein 2|dystrobrevin-binding protein 2|genethonin-3|myospryn|tripartite motif-containing 76|tripartite motif-containing protein 76	5q14.1	5	NC_000005.10	79689836	79800226	2	13	612193	NULL	2015-12-20 09:22:53
cnbp	7555	,1,	,1,	,10,	,CNBP1,DM2,PROMM,RNF163,ZCCHC22,ZNF9,	CCHC-type zinc finger, nucleic acid binding protein	cellular nucleic acid binding protein|erythroid differentiation-related|sterol regulatory element-binding protein|zinc finger protein 273|zinc finger protein 9 (a cellular retroviral nucleic acid binding protein)	3q21	3	NC_000003.12	129167815	129183967	1	5	116955	This gene encodes a nucleic-acid binding protein with seven zinc-finger domains. The protein has a preference for binding single stranded DNA and RNA. The protein functions in cap-independent translation of ornithine decarboxylase mRNA, and may also function in sterol-mediated transcriptional regulation. A CCTG expansion in the first intron of this gene results in myotonic dystrophy type 2. Multi…	2015-12-20 09:22:53
cnn2	1265	,12,	,11,	NULL	,unknown,	calponin 2	calponin H2, smooth muscle|neutral calponin	19p13.3	19	NC_000019.10	1026275	1039068	2	7	602373	The protein encoded by this gene, which can bind actin, calmodulin, troponin C, and tropomyosin, may function in the structural organization of actin filaments. The encoded protein could play a role in smooth muscle contraction and cell adhesion. Several pseudogenes of this gene have been identified, and are present on chromosomes 1, 2, 3, 6, 9, 11, 13, 15, 16, 21 and 22. Alternative splicing res…	2015-12-20 09:22:53
cnn3	1266	,7,	,6,	NULL	,unknown,	calponin 3, acidic	calponin, acidic isoform|dJ639P13.2.2 (acidic calponin 3)	1p22-p21	1	NC_000001.11	94896949	94927223	1	8	602374	This gene encodes a protein with a markedly acidic C terminus; the basic N-terminus is highly homologous to the N-terminus of a related gene, CNN1. Members of the CNN gene family all contain similar tandemly repeated motifs. This encoded protein is associated with the cytoskeleton but is not involved in contraction. [provided by RefSeq, Jul 2008]	2015-12-20 10:33:26
cnr1	1268	,12,	,11,	NULL	,CANN6,CB-R,CB1,CB1A,CB1K5,CB1R,CNR,	cannabinoid receptor 1 (brain)	central cannabinoid receptor	6q14-q15	6	NC_000006.12	88139864	88166745	1	6	114610	This gene encodes one of two cannabinoid receptors. The cannabinoids, principally delta-9-tetrahydrocannabinol and synthetic analogs, are psychoactive ingredients of marijuana. The cannabinoid receptors are members of the guanine-nucleotide-binding protein (G-protein) coupled receptor family, which inhibit adenylate cyclase activity in a dose-dependent, stereoselective and pertussis toxin-sensiti…	2015-12-20 09:22:53
col11a1	1301	,7,	,6,	NULL	,CO11A1,COLL6,STL2,	collagen, type XI, alpha 1	collagen XI, alpha-1 polypeptide	1p21	1	NC_000001.11	102876467	103108576	1	71	120280	This gene encodes one of the two alpha chains of type XI collagen, a minor fibrillar collagen. Type XI collagen is a heterotrimer but the third alpha chain is a post-translationally modified alpha 1 type II chain. Mutations in this gene are associated with type II Stickler syndrome and with Marshall syndrome. A single-nucleotide polymorphism in this gene is also associated with susceptibility to …	2015-12-20 09:22:53
col11a2	1302	,7,	,6,	NULL	,DFNA13,DFNB53,FBCG2,HKE5,PARP,STL3,	collagen, type XI, alpha 2	pro-a2 chain of collagen type XI	6p21.3	6	NC_000006.12	33162692	33193152	1	69	120290	This gene encodes one of the two alpha chains of type XI collagen, a minor fibrillar collagen. It is located on chromosome 6 very close to but separate from the gene for retinoid X receptor beta. Type XI collagen is a heterotrimer but the third alpha chain is a post-translationally modified alpha 1 type II chain. Proteolytic processing of this type XI chain produces PARP, a proline/arginine-rich …	2015-12-20 09:22:53
col12a1	1303	,7,	,6,	NULL	,BA209D8.1L,DJ234P15.1,COL12A1,	collagen, type XII, alpha 1	collagen type XII proteoglycan	6q12-q13	6	NC_000006.12	75084326	75206202	1	66	120320	This gene encodes the alpha chain of type XII collagen, a member of the FACIT (fibril-associated collagens with interrupted triple helices) collagen family. Type XII collagen is a homotrimer found in association with type I collagen, an association that is thought to modify the interactions between collagen I fibrils and the surrounding matrix. Alternatively spliced transcript variants encoding d…	2015-12-20 09:22:53
col15a1	1306	,7,	,6,	NULL	,unknown,	collagen, type XV, alpha 1	collagen XV, alpha-1 polypeptide|collagen type XV proteoglycan|endostatin-XV|restin	9q21-q22	9	NC_000009.12	98943348	99070792	2	43	120325	This gene encodes the alpha chain of type XV collagen, a member of the FACIT collagen family (fibril-associated collagens with interrupted helices). Type XV collagen has a wide tissue distribution but the strongest expression is localized to basement membrane zones so it may function to adhere basement membranes to underlying connective tissue stroma. The proteolytically produced C-terminal fragm…	2015-12-20 09:22:53
col18a1	80781	,12,	,11,	NULL	,KNO,KNO1,KS,	collagen, type XVIII, alpha 1	antiangiogenic agent|endostatin|multi-functional protein MFP	21q22.3	21	NC_000021.9	45405137	45513720	2	43	120328	This gene encodes the alpha chain of type XVIII collagen. This collagen is one of the multiplexins, extracellular matrix proteins that contain multiple triple-helix domains (collagenous domains) interrupted by non-collagenous domains. A long isoform of the protein has an N-terminal domain that is homologous to the extracellular part of frizzled receptors. Proteolytic processing at several endogen…	2015-12-20 09:22:53
col1a1	1277	,7,	,6,	NULL	,EDSC,OI1,OI2,OI3,OI4,	collagen, type I, alpha 1	alpha-1 type I collagen|alpha1(I) procollagen|collagen alpha 1 chain type I|collagen alpha-1(I) chain preproprotein|collagen of skin, tendon and bone, alpha-1 chain|pro-alpha-1 collagen type 1|type I proalpha 1|type I procollagen alpha 1 chain	17q21.33	17	NC_000017.11	50184096	50201648	1	51	120150	This gene encodes the pro-alpha1 chains of type I collagen whose triple helix comprises two alpha1 chains and one alpha2 chain. Type I is a fibril-forming collagen found in most connective tissues and is abundant in bone, cornea, dermis and tendon. Mutations in this gene are associated with osteogenesis imperfecta types I-IV, Ehlers-Danlos syndrome type VIIA, Ehlers-Danlos syndrome Classical type…	2015-12-20 09:22:53
col1a2	1278	,7,	,6,	NULL	,OI4,	collagen, type I, alpha 2	alpha 2 type I procollagen|alpha 2(I) procollagen|alpha 2(I)-collagen|alpha-2 type I collagen|collagen I, alpha-2 polypeptide|collagen of skin, tendon and bone, alpha-2 chain|type I procollagen	7q22.1	7	NC_000007.14	94394561	94431232	2	52	120160	This gene encodes the pro-alpha2 chain of type I collagen whose triple helix comprises two alpha1 chains and one alpha2 chain. Type I is a fibril-forming collagen found in most connective tissues and is abundant in bone, cornea, dermis and tendon. Mutations in this gene are associated with osteogenesis imperfecta types I-IV, Ehlers-Danlos syndrome type VIIB, recessive Ehlers-Danlos syndrome Class…	2015-12-20 09:22:53
col2a1	1280	,7,	,6,	NULL	,ANFH,AOM,COL11A3,SEDC,STL1,	collagen, type II, alpha 1	alpha-1 type II collagen|arthroophthalmopathy, progressive (Stickler syndrome)|cartilage collagen|chondrocalcin|collagen II, alpha-1 polypeptide	12q13.11	12	NC_000012.12	47972965	48025286	1	67	120140	This gene encodes the alpha-1 chain of type II collagen, a fibrillar collagen found in cartilage and the vitreous humor of the eye. Mutations in this gene are associated with achondrogenesis, chondrodysplasia, early onset familial osteoarthritis, SED congenita, Langer-Saldino achondrogenesis, Kniest dysplasia, Stickler syndrome type I, and spondyloepimetaphyseal dysplasia Strudwick type. In addit…	2015-12-20 09:22:53
col3a1	1281	,7,	,6,	NULL	,EDS4A,	collagen, type III, alpha 1	Ehlers-Danlos syndrome type IV, autosomal dominant|alpha1 (III) collagen|collagen, fetal	2q31	2	NC_000002.12	188974373	189012746	2	51	120180	This gene encodes the pro-alpha1 chains of type III collagen, a fibrillar collagen that is found in extensible connective tissues such as skin, lung, uterus, intestine and the vascular system, frequently in association with type I collagen. Mutations in this gene are associated with Ehlers-Danlos syndrome types IV, and with aortic and arterial aneurysms. Two transcripts, resulting from the use of…	2015-12-20 09:22:53
col4a1	1282	,7,	,6,	NULL	,BSVD,RATOR,	collagen, type IV, alpha 1	COL4A1 NC1 domain|arresten|collagen IV, alpha-1 polypeptide|collagen of basement membrane, alpha-1 chain	13q34	13	NC_000013.11	110148958	110307157	1	54	120130	This gene encodes a type IV collagen alpha protein. Type IV collagen proteins are integral components of basement membranes. This gene shares a bidirectional promoter with a paralogous gene on the opposite strand. The protein consists of an amino-terminal 7S domain, a triple-helix forming collagenous domain, and a carboxy-terminal non-collagenous domain. It functions as part of a heterotrimer and…	2015-12-20 09:22:53
col4a2	1284	,7,	,6,	NULL	,ICH,POREN2,	collagen, type IV, alpha 2	canstatin	13q34	13	NC_000013.11	110307284	110513027	2	48	120090	This gene encodes one of the six subunits of type IV collagen, the major structural component of basement membranes. The C-terminal portion of the protein, known as canstatin, is an inhibitor of angiogenesis and tumor growth. Like the other members of the type IV collagen gene family, this gene is organized in a head-to-head conformation with another type IV collagen gene so that each gene pair s…	2015-12-20 09:22:53
col4a5	1287	,7,	,6,	NULL	,ASLN,ATS,CA54,	collagen, type IV, alpha 5	collagen IV, alpha-5 polypeptide|collagen of basement membrane, alpha-5 chain|collagen type IV alpha 5|dA149D17.3|dA24A23.1	Xq22	X	NC_000023.11	108439736	108697545	2	57	303630	This gene encodes one of the six subunits of type IV collagen, the major structural component of basement membranes. Mutations in this gene are associated with X-linked Alport syndrome, also known as hereditary nephritis. Like the other members of the type IV collagen gene family, this gene is organized in a head-to-head conformation with another type IV collagen gene so that each gene pair share…	2015-12-20 09:22:53
col5a1	1289	,7,	,6,	NULL	,EDSC,	collagen, type V, alpha 1	NULL	9q34.2-q34.3	9	NC_000009.12	134641786	134844843	2	67	120215	This gene encodes an alpha chain for one of the low abundance fibrillar collagens. Fibrillar collagen molecules are trimers that can be composed of one or more types of alpha chains. Type V collagen is found in tissues containing type I collagen and appears to regulate the assembly of heterotypic fibers composed of both type I and type V collagen. This gene product is closely related to type XI c…	2015-12-20 09:22:53
col5a3	50509	,12,	,11,	NULL	,unknown,	collagen, type V, alpha 3	pro-(alpha)3(V) collagen	19p13.2	19	NC_000019.10	9959561	10010538	1	67	120216	This gene encodes an alpha chain for one of the low abundance fibrillar collagens. Fibrillar collagen molecules are trimers that can be composed of one or more types of alpha chains. Type V collagen is found in tissues containing type I collagen and appears to regulate the assembly of heterotypic fibers composed of both type I and type V collagen. This gene product is closely related to type XI c…	2015-12-20 09:22:53
col6a1	1291	,7,	,6,	NULL	,OPLL,	collagen, type VI, alpha 1	alpha 1 (VI) chain (61 AA)|collagen VI, alpha-1 polypeptide	21q22.3	21	NC_000021.9	45981749	46005049	2	35	120220	The collagens are a superfamily of proteins that play a role in maintaining the integrity of various tissues. Collagens are extracellular matrix proteins and have a triple-helical domain as their common structural element. Collagen VI is a major structural component of microfibrils. The basic structural unit of collagen VI is a heterotrimer of the alpha1(VI), alpha2(VI), and alpha3(VI) chains. Th…	2015-12-20 09:22:53
col6a2	1292	,7,	,6,	NULL	,PP3610,	collagen, type VI, alpha 2	collagen VI, alpha-2 polypeptide|human mRNA for collagen VI alpha-2 C-terminal globular domain	21q22.3	21	NC_000021.9	46097606	46132849	2	31	120240	This gene encodes one of the three alpha chains of type VI collagen, a beaded filament collagen found in most connective tissues. The product of this gene contains several domains similar to von Willebrand Factor type A domains. These domains have been shown to bind extracellular matrix proteins, an interaction that explains the importance of this collagen in organizing matrix components. Mutatio…	2015-12-20 09:22:53
col6a3	1293	,7,	,6,	NULL	,DYT27,	collagen, type VI, alpha 3	collagen VI, alpha-3 polypeptide	2q37	2	NC_000002.12	237324012	237414370	1	44	120250	This gene encodes the alpha-3 chain, one of the three alpha chains of type VI collagen, a beaded filament collagen found in most connective tissues. The alpha-3 chain of type VI collagen is much larger than the alpha-1 and -2 chains. This difference in size is largely due to an increase in the number of subdomains, similar to von Willebrand Factor type A domains, that are found in the amino termi…	2015-12-20 09:22:53
col7a1	1294	,7,	,6,	NULL	,EBD1,EBDCT,EBR1,NDNC8,	collagen, type VII, alpha 1	LC collagen|collagen VII, alpha-1 polypeptide|long-chain collagen	3p21.1	3	NC_000003.12	48564073	48595302	1	120	120120	This gene encodes the alpha chain of type VII collagen. The type VII collagen fibril, composed of three identical alpha collagen chains, is restricted to the basement zone beneath stratified squamous epithelia. It functions as an anchoring fibril between the external epithelia and the underlying stroma. Mutations in this gene are associated with all forms of dystrophic epidermolysis bullosa. In t…	2015-12-20 09:22:53
col8a1	1295	,7,	,6,	,10,	,C3orf7,	collagen, type VIII, alpha 1	cell proliferation-inducing protein 41|collagen VIII, alpha-1 polypeptide|endothelial collagen|smag-64|smooth muscle cell-expressed and macrophage conditioned medium-induced protein smag-64	3q12.3	3	NC_000003.12	99638596	99796733	2	5	120251	This gene encodes one of the two alpha chains of type VIII collagen. The gene product is a short chain collagen and a major component of the basement membrane of the corneal endothelium. The type VIII collagen fibril can be either a homo- or a heterotrimer. Alternatively spliced transcript variants encoding the same protein have been observed. [provided by RefSeq, Dec 2011]	2015-12-20 09:22:53
col9a2	1298	,7,	,6,	NULL	,DJ39G22.4,EDM2,MED,STL5,	collagen, type IX, alpha 2	alpha 2 type IX collagen|collagen IX, alpha-2 polypeptide	1p33-p32	1	NC_000001.11	40300487	40317690	1	36	120260	This gene encodes one of the three alpha chains of type IX collagen, the major collagen component of hyaline cartilage. Type IX collagen, a heterotrimeric molecule, is usually found in tissues containing type II collagen, a fibrillar collagen. This chain is unusual in that, unlike the other two type IX alpha chains, it contains a covalently attached glycosaminoglycan side chain. Mutations in this…	2015-12-20 09:22:53
col9a3	1299	,7,	,6,	NULL	,DJ885L7.4.1,EDM3,IDD,MED,	collagen, type IX, alpha 3	collagen IX, alpha-3 polypeptide|collagen type IX proteoglycan	20q13.3	20	NC_000020.11	62817062	62841159	2	35	120270	This gene encodes one of the three alpha chains of type IX collagen, the major collagen component of hyaline cartilage. Type IX collagen, a heterotrimeric molecule, is usually found in tissues containing type II collagen, a fibrillar collagen. Mutations in this gene are associated with multiple epiphyseal dysplasia type 3. [provided by RefSeq, Jan 2010]	2015-12-20 09:22:53
cold	NULL	,2,	,4,	,2,	,cold exposure,	cold exposure					NULL	NULL	NULL	NULL	NULL		2015-12-20 09:22:53
comp	1311	,7,	,6,	NULL	,EDM1,EPD1,MED,PSACH,THBS5,	cartilage oligomeric matrix protein	TSP5|cartilage oligomeric matrix protein (pseudoachondroplasia, epiphyseal dysplasia 1, multiple)|cartilage oligomeric matrix protein(pseudoachondroplasia, epiphyseal dysplasia 1, multiple)|pseudoachondroplasia (epiphyseal dysplasia 1, multiple)|thrombospondin-5	19p13.1	19	NC_000019.10	18782773	18791305	1	19	600310	The protein encoded by this gene is a noncollagenous extracellular matrix (ECM) protein. It consists of five identical glycoprotein subunits, each with EGF-like and calcium-binding (thrombospondin-like) domains. Oligomerization results from formation of a five-stranded coiled coil and disulfides. Binding to other ECM proteins such as collagen appears to depend on divalent cations. Mutations can c…	2015-12-20 09:22:53
coprs	55352	,7,	,6,	NULL	,C17orf79,COPR5,HSA272196,TTP1,	coordinator of PRMT5, differentiation stimulator	cooperator of PRMT5	17q11.2	17	NC_000017.11	31851865	31859307	1	5	NULL	NULL	2015-12-20 09:22:53
cops7b	64708	,12,	,11,	NULL	,CSN7B,SGN7b,	COP9 signalosome subunit 7B	COP9 constitutive photomorphogenic homolog subunit 7B|JAB1-containing signalosome subunit 7b|signalosome subunit 7b	2q37.1	2	NC_000002.12	231781671	231809254	2	12	616010	NULL	2015-12-20 09:22:53
cox10	1352	,5,	,10,	NULL	,unknown,	COX10 heme A:farnesyltransferase cytochrome c oxidase assembly factor	COX10 homolog, cytochrome c oxidase assembly protein, heme A: farnesyltransferase|cytochrome c oxidase assembly homolog 10|cytochrome c oxidase assembly protein|cytochrome c oxidase subunit X|heme A: farnesyltransferase|heme O synthase	17p12	17	NC_000017.11	14069402	14217922	2	12	602125	Cytochrome c oxidase (COX), the terminal component of the mitochondrial respiratory chain, catalyzes the electron transfer from reduced cytochrome c to oxygen. This component is a heteromeric complex consisting of 3 catalytic subunits encoded by mitochondrial genes and multiple structural subunits encoded by nuclear genes. The mitochondrially-encoded subunits function in electron transfer, and th…	2015-12-20 09:22:53
cox11	1353	,5,	,10,	NULL	,COX11P,	COX11 cytochrome c oxidase copper chaperone	COX11 cytochrome c oxidase assembly homolog|COX11 homolog, cytochrome c oxidase assembly protein|cytochrome c oxidase assembly homolog 11|cytochrome c oxidase subunit 11	17q22	17	NC_000017.11	54951898	54968780	1	7	603648	Cytochrome c oxidase (COX), the terminal component of the mitochondrial respiratory chain, catalyzes the electron transfer from reduced cytochrome c to oxygen. This component is a heteromeric complex consisting of 3 catalytic subunits encoded by mitochondrial genes and multiple structural subunits encoded by nuclear genes. The mitochondrially-encoded subunits function in electron transfer, and th…	2015-12-20 09:22:53
cox15	1355	,5,	,10,	NULL	,CEMCOX2,	cytochrome c oxidase assembly homolog 15 (yeast)	COX15 homolog, cytochrome c oxidase assembly protein|cytochrome c oxidase subunit 15	10q24	10	NC_000010.11	99696129	99732666	1	10	603646	Cytochrome c oxidase (COX), the terminal component of the mitochondrial respiratory chain, catalyzes the electron transfer from reduced cytochrome c to oxygen. This component is a heteromeric complex consisting of 3 catalytic subunits encoded by mitochondrial genes and multiple structural subunits encoded by nuclear genes. The mitochondrially-encoded subunits function in electron transfer, and th…	2015-12-20 09:22:53
cox3	6775073	,12,	,11,	NULL	,unknown,	cytochrome c oxidase subunit III	NULL	14	14	NC_000080.6	69654835	69658661	1	1	NULL	NULL	2015-12-20 09:22:53
cox5b	1329	,5,	,10,	NULL	,COXVB,	cytochrome c oxidase subunit Vb	cytochrome c oxidase polypeptide VB, mitochondrial	2q11.2	2	NC_000002.12	97646058	97648194	2	4	123866	Cytochrome C oxidase (COX) is the terminal enzyme of the mitochondrial respiratory chain. It is a multi-subunit enzyme complex that couples the transfer of electrons from cytochrome c to molecular oxygen and contributes to a proton electrochemical gradient across the inner mitochondrial membrane. The complex consists of 13 mitochondrial- and nuclear-encoded subunits. The mitochondrially-encoded s…	2015-12-20 09:22:53
cox6a1	1337	,5,	,10,	NULL	,CMTRID,COX6A,COX6AL,	cytochrome c oxidase subunit VIa polypeptide 1	COX VIa-L|cytochrome C oxidase subunit VIa homolog|cytochrome c oxidase polypeptide VIa-liver|cytochrome c oxidase subunit VIA-liver	12q24.2	12	NC_000012.12	120438090	120440742	2	3	602072	Cytochrome c oxidase (COX), the terminal enzyme of the mitochondrial respiratory chain, catalyzes the electron transfer from reduced cytochrome c to oxygen. It is a heteromeric complex consisting of 3 catalytic subunits encoded by mitochondrial genes and multiple structural subunits encoded by nuclear genes. The mitochondrially-encoded subunits function in the electron transfer and the nuclear-en…	2015-12-20 09:22:53
cox6a2	1339	,5,	,10,	NULL	,COX6AH,COXVIAH,	cytochrome c oxidase subunit VIa polypeptide 2	COX VIa-M|cytochrome c oxidase polypeptide VIa-heart|cytochrome c oxidase subunit VIA-muscle	16p11.12	16	NC_000016.10	31427731	31428428	1	3	602009	Cytochrome c oxidase (COX), the terminal enzyme of the mitochondrial respiratory chain, catalyzes the electron transfer from reduced cytochrome c to oxygen. It is a heteromeric complex consisting of 3 catalytic subunits encoded by mitochondrial genes and multiple structural subunits encoded by nuclear genes. The mitochondrially-encoded subunits function in electron transfer, and the nuclear-encod…	2015-12-20 09:22:53
cox6c	1345	,5,	,10,	NULL	,unknown,	cytochrome c oxidase subunit VIc	cytochrome c oxidase polypeptide VIc|cytochrome c oxidase subunit VIc preprotein	8q22.2	8	NC_000008.11	99877995	99894014	1	4	124090	Cytochrome c oxidase, the terminal enzyme of the mitochondrial respiratory chain, catalyzes the electron transfer from reduced cytochrome c to oxygen. It is a heteromeric complex consisting of 3 catalytic subunits encoded by mitochondrial genes and multiple structural subunits encoded by nuclear genes. The mitochondrially-encoded subunits function in electron transfer, and the nuclear-encoded sub…	2015-12-20 09:22:53
cox7a2	1347	,5,	,10,	NULL	,COX7AL,COX7AL1,COXVIIAL,COXVIIa-L,VIIAL,	cytochrome c oxidase subunit VIIa polypeptide 2 (liver)	cytochrome c oxidase polypeptide 7A2, mitochondrial|cytochrome c oxidase polypeptide VIIa-liver/heart|cytochrome c oxidase subunit VIIa-L|cytochrome c oxidase subunit VIIa-liver/heart|cytochrome c oxidase subunit VIIaL|hepatic cytochrome-c oxidase chain VIIa	6q12	6	NC_000006.12	75237675	75254885	1	5	123996	Cytochrome c oxidase, the terminal component of the mitochondrial respiratory chain, catalyzes the electron transfer from reduced cytochrome c to oxygen. This component is a heteromeric complex consisting of three catalytic subunits encoded by mitochondrial genes, and multiple structural subunits encoded by nuclear genes. The mitochondrially-encoded subunits function in electron transfer, while t…	2015-12-20 09:22:53
cox7b	1349	,5,	,10,	NULL	,APLCC,LSDMCA2,	cytochrome c oxidase subunit VIIb	cytochrome c oxidase polypeptide VIIb|cytochrome-c oxidase chain VIIb	Xq21.1	X	NC_000023.11	77899464	77905384	2	3	300885	Cytochrome c oxidase (COX), the terminal component of the mitochondrial respiratory chain, catalyzes the electron transfer from reduced cytochrome c to oxygen. This component is a heteromeric complex consisting of 3 catalytic subunits encoded by mitochondrial genes and multiple structural subunits encoded by nuclear genes. The mitochondrially-encoded subunits function in electron transfer, and th…	2015-12-20 09:22:53
cox7c	1350	,5,	,10,	NULL	,unknown,	cytochrome c oxidase subunit VIIc	cytochrome c oxidase polypeptide VIIc|cytochrome-c oxidase chain VIIc	5q14	5	NC_000005.10	86617967	86620766	2	3	603774	Cytochrome c oxidase (COX), the terminal component of the mitochondrial respiratory chain, catalyzes the electron transfer from reduced cytochrome c to oxygen. This component is a heteromeric complex consisting of 3 catalytic subunits encoded by mitochondrial genes and multiple structural subunits encoded by nuclear genes. The mitochondrially-encoded subunits function in electron transfer, and th…	2015-12-20 09:22:53
cox8bp	404544	,12,	,11,	NULL	,COX8-1,COX8B,COX8H,	cytochrome c oxidase subunit VIIIB, pseudogene	hepatocellular carcinoma-associated antigen HCA25b	5q13.3	5	NC_000005.8	75503347	75504448	1	4	NULL	NULL	2015-12-20 09:22:53
cp	1356	,12,	,11,	NULL	,CP-2,	ceruloplasmin (ferroxidase)	NULL	3q23-q25	3	NC_000003.12	149162410	149222050	1	23	117700	The protein encoded by this gene is a metalloprotein that binds most of the copper in plasma and is involved in the peroxidation of Fe(II)transferrin to Fe(III) transferrin. Mutations in this gene cause aceruloplasminemia, which results in iron accumulation and tissue damage, and is associated with diabetes and neurologic abnormalities. Two transcript variants, one protein-coding and the other no…	2015-12-20 09:22:53
cpe	1363	,12,	,11,	NULL	,unknown,	carboxypeptidase E	CPH|carboxypeptidase H|cobalt-stimulated chromaffin granule carboxypeptidase|enkephalin convertase|insulin granule-associated carboxypeptidase|prohormone-processing carboxypeptidase	4q32.3	4	NC_000004.12	165378945	165498330	2	9	114855	This gene encodes a carboxypeptidase that cleaves C-terminal amino acid residues and is involved in the biosynthesis of peptide hormones and neurotransmitters, including insulin. It is a peripheral membrane protein. The protein specifically binds regulated secretory pathway proteins, including prohormones, but not constitutively secreted proteins. Mutations in this gene are implicated in type II …	2015-12-20 09:22:53
cpq	10404	,12,	,11,	NULL	,LDP,PGCP,	carboxypeptidase Q	Ser-Met dipeptidase|aminopeptidase|blood plasma glutamate carboxypeptidase|lysosomal dipeptidase	8q22.2	8	NC_000008.11	96645227	97143503	2	14	NULL	This gene encodes a metallopeptidase that belongs to the peptidase M28 family. The encoded protein may catalyze the cleavage of dipeptides with unsubstituted terminals into amino acids. [provided by RefSeq, Jul 2013]	2015-12-20 09:22:53
cpt1a	1374	,3,5,	,3,10,		,CPT1; CPT1-L; L-CPT1,	carnitine palmitoyltransferase 1A					NULL	NULL	NULL	NULL	NULL	The mitochondrial oxidation of long-chain fatty acids is initiated by the sequential action of carnitine palmitoyltransferase I (which is located in the outer membrane and is detergent-labile) and carnitine palmitoyltransferase II (which is located in the inner membrane and is detergent-stable), together with a carnitine-acylcarnitine translocase. CPT I is the key enzyme in the carnitine-dependen…	2015-12-20 09:22:53
cpt1b	1375	,3,5,	,3,10,		,CPT1-M,CPT1M,CPTI,CPTI-M,M-CPT1,MCCPT1,MCPT1,	carnitine palmitoyltransferase 1B (muscle)	carnitine O-palmitoyltransferase I, mitochondrial muscle isoform|carnitine palmitoyltransferase I-like protein	22q13.33	22	NC_000022.11	50568861	50578667	1	21	601987	The protein encoded by this gene, a member of the carnitine/choline acetyltransferase family, is the rate-controlling enzyme of the long-chain fatty acid beta-oxidation pathway in muscle mitochondria. This enzyme is required for the net transport of long-chain fatty acyl-CoAs from the cytoplasm into the mitochondria. Multiple transcript variants encoding different isoforms have been found for thi…	2015-12-20 09:22:53
cpt2	1376	,5,	,10,	NULL	,CPT1,CPTASE,IIAE4,	carnitine palmitoyltransferase 2	CPT II|carnitine palmitoyltransferase II	1p32	1	NC_000001.11	53196429	53214197	2	5	600650	The protein encoded by this gene is a nuclear protein which is transported to the mitochondrial inner membrane. Together with carnitine palmitoyltransferase I, the encoded protein oxidizes long-chain fatty acids in the mitochondria. Defects in this gene are associated with mitochondrial long-chain fatty-acid (LCFA) oxidation disorders. [provided by RefSeq, Jul 2008]	2015-12-20 09:22:53
crabp1	1381	,7,	,6,	NULL	,CRABP,CRABP-I,CRABPI,RBP5,	cellular retinoic acid binding protein 1	cellular retinoic acid-binding protein I	15q24	15	NC_000015.10	78340324	78348230	2	4	180230	This gene encodes a specific binding protein for a vitamin A family member and is thought to play an important role in retinoic acid-mediated differentiation and proliferation processes. It is structurally similar to the cellular retinol-binding proteins, but binds only retinoic acid at specific sites within the nucleus, which may contribute to vitamin A-directed differentiation in epithelial tis…	2015-12-20 09:22:53
crabp2	1382	,7,9,	,6,8,	,1,	,CRABP-II,RBP6,	cellular retinoic acid binding protein 2	cellular retinoic acid-binding protein II	1q21.3	1	NC_000001.11	156699606	156705816	1	5	180231	This gene encodes a member of the retinoic acid (RA, a form of vitamin A) binding protein family and lipocalin/cytosolic fatty-acid binding protein family. The protein is a cytosol-to-nuclear shuttling protein, which facilitates RA binding to its cognate receptor complex and transfer to the nucleus. It is involved in the retinoid signaling pathway, and is associated with increased circulating low…	2015-12-20 09:22:53
crat	1384	,5,	,10,	NULL	,CAT1,	carnitine O-acetyltransferase	CAT|carnitine acetylase|carnitine acetyltransferase	9q34.1	9	NC_000009.12	129094794	129110791	1	17	600184	This gene encodes carnitine acetyltransferase (CRAT), which is a key enzyme in the metabolic pathway in mitochondria, peroxisomes and endoplasmic reticulum. CRAT catalyzes the reversible transfer of acyl groups from an acyl-CoA thioester to carnitine and regulates the ratio of acylCoA/CoA in the subcellular compartments. Two transcript variants encoding different isoforms have been found for this…	2015-12-20 09:22:53
creb1	1385	,1,	,1,	,1,4,	,CREB,	cAMP responsive element binding protein 1	CREB-1|active transcription factor CREB|cAMP-response element-binding protein-1|cAMP-responsive element-binding protein 1|transactivator protein	2q34	2	NC_000002.12	207529892	207605560	2	15	123810	This gene encodes a transcription factor that is a member of the leucine zipper family of DNA binding proteins. This protein binds as a homodimer to the cAMP-responsive element, an octameric palindrome. The protein is phosphorylated by several protein kinases, and induces transcription of genes in response to hormonal stimulation of the cAMP pathway. Alternate splicing of this gene results in two…	2015-12-20 09:22:53
creb3	10488	,1,4,	,5,	,4,5,	,LUMAN,LZIP,sLZIP,	cAMP responsive element binding protein 3	CREB-3|basic leucine zipper protein|cAMP-responsive element-binding protein 3|cyclic AMP response element (CRE)-binding protein/activating transcription factor 1|leucin zipper proitein|leucine zipper protein|small leucine zipper protein|transcription factor LZIP-alpha	9p13.3	9	NC_000009.12	35732320	35737008	2	9	606443	This gene encodes a transcription factor that is a member of the leucine zipper family of DNA binding proteins. This protein binds to the cAMP-response element and regulates cell proliferation. The protein interacts with host cell factor C1, which also associates with the herpes simplex virus (HSV) protein VP16 that induces transcription of HSV immediate-early genes. This protein and VP16 both bi…	2015-12-20 09:22:53
creb3l4	148327	,7,	,6,	,5,	,AIBZIP,ATCE1,CREB3,CREB4,JAL,hJAL,	cAMP responsive element binding protein 3-like 4	CREB-4|androgen-induced basic leucine zipper protein|attaching to CRE-like 1|cAMP responsive element binding protein 1|cAMP-responsive element-binding protein 3-like protein 4|cAMP-responsive element-binding protein 4|cyclic AMP-responsive element-binding protein 4|tisp40|transcript induced in spermiogenesis protein 40	1q21.3	1	NC_000001.11	153967839	153974364	2	11	607138	This gene encodes a CREB (cAMP responsive element binding) protein with a transmembrane domain which localizes it to the ER membrane. The encoded protein is a transcriptional activator which contains a dimerization domain, and this protein may function in a number of processing pathways including protein processing. Multiple transcript variants encoding different isoforms have been found for this…	2015-12-20 09:22:53
crebbp	1387	,1,4,	,1,5,	,1,	,CBP,KAT3A,RSTS,	CREB binding protein		16p13.3	16	NC_000016.10	3725054	3880120	1	34	600140	This gene is ubiquitously expressed and is involved in the transcriptional coactivation of many different transcription factors. First isolated as a nuclear protein that binds to cAMP-response element binding protein (CREB), this gene is now known to play critical roles in embryonic development, growth control, and homeostasis by coupling chromatin remodeling to transcription factor recognition. …	2015-12-20 09:22:53
crebzf	58487	,1,	,1,	,5,	,SMILE,ZF,	CREB/ATF bZIP transcription factor	HCF-binding transcription factor Zhangfei|SHP-interacting leucine zipper protein|Zhangfei|host cell factor-binding transcription factor Zhangfei	11q14	11	NC_000011.10	85657564	85665138	1	3	606444	NULL	2016-01-20 17:07:08
crem	1390	,1,	,1,	NULL	,CREM-2,ICER,hCREM-2,	cAMP responsive element modulator	CREM 2alpha-b protein|CREM 2beta-a protein|cAMP response element modulator|inducible cAMP early repressor ICER	10p11.21	10	NC_000010.11	35126841	35212958	2	18	123812	This gene encodes a bZIP transcription factor that binds to the cAMP responsive element found in many viral and cellular promoters. It is an important component of cAMP-mediated signal transduction during the spermatogenetic cycle, as well as other complex processes. Alternative promoter and translation initiation site usage allows this gene to exert spatial and temporal specificity to cAMP respo…	2015-12-20 09:22:53
crim1	51232	,7,	,6,	NULL	,CRIM-1,S52,	cysteine rich transmembrane BMP regulator 1 (chordin-like)	cysteine-rich repeat-containing protein S52	2p21	2	NC_000002.12	36355771	36551135	2	20	606189	This gene encodes a transmembrane protein containing six cysteine-rich repeat domains and an insulin-like growth factor-binding domain. The encoded protein may play a role in tissue development though interactions with members of the transforming growth factor beta family, such as bone morphogenetic proteins. [provided by RefSeq, Nov 2010]	2015-12-20 09:22:53
crip2	1397	,1,	,1,	,4,	,CRIP,CRP2,ESP1,	cysteine-rich protein 2	Cysteine-rich intestinal protein|LIM domain protein ESP1/CRP2	14q32.3	14	NC_000014.9	105472938	105480170	2	11	601183	This gene encodes a putative transcription factor with two LIM zinc-binding domains. The encoded protein may participate in the differentiation of smooth muscle tissue. Alternative splicing results in multiple transcript variants. [provided by RefSeq, Aug 2012]	2015-12-20 09:22:53
crlf1	9244	,7,	,6,	NULL	,CISS,CISS1,CLF,CLF-1,NR6,zcytor5,	cytokine receptor-like factor 1	class I cytokine receptor|cytokine type 1 receptor CRLP-1|cytokine-like factor 1	19p12	19	NC_000019.10	18593225	18606850	1	11	604237	This gene encodes a member of the cytokine type I receptor family. The protein forms a secreted complex with cardiotrophin-like cytokine factor 1 and acts on cells expressing ciliary neurotrophic factor receptors. The complex can promote survival of neuronal cells. Mutations in this gene result in Crisponi syndrome and cold-induced sweating syndrome. [provided by RefSeq, Oct 2009]	2015-12-20 09:22:53
crot	54677	,5,	,10,		,COT,	carnitine O-octanoyltransferase					NULL	NULL	NULL	NULL	NULL	This gene encodes a member of the carnitine/choline acetyltransferase family. The encoded protein converts 4,8-dimethylnonanoyl-CoA to its corresponding carnitine ester. This transesterification occurs in the peroxisome and is necessary for transport of medium- and long- chain acyl-CoA molecules out of the peroxisome to the cytosol and mitochondria. The protein thus plays a role in lipid metaboli…	2015-12-20 09:22:53
crtc1	23373	,1,	,1,	NULL	,MECT1,TORC-1,TORC1,WAMTP1,	CREB regulated transcription coactivator 1	mucoepidermoid carcinoma translocated protein 1|transducer of regulated cAMP response element-binding protein (CREB) 1	19p13.11	19	NC_000019.10	18683615	18782333	2	15	607536	NULL	2015-12-20 09:22:53
crtc2	200186	,1,	,1,	NULL	,TORC-2,TORC2,	CREB regulated transcription coactivator 2	transducer of regulated cAMP response element-binding protein (CREB) 2	1q21.3	1	NC_000001.11	153947672	153958656	1	15	608972	This gene encodes a member of the transducers of regulated cAMP response element-binding protein activity family of transcription coactivators. These proteins promote the transcription of genes targeted by the cAMP response element-binding protein, and therefore play an important role in many cellular processes. Under basal conditions the encoded protein is phosphorylated by AMP-activated protein…	2015-12-20 09:22:53
cryab	1410	,5,	,10,	,3,	,CMD1II,CRYA2,CTPP2,CTRCT16,HEL-S-101,HSPB5,MFM2,	crystallin, alpha B	epididymis secretory protein Li 101|heat shock protein beta-5|heat-shock 20 kD like-protein|renal carcinoma antigen NY-REN-27|rosenthal fiber component	11q23.1	11	NC_000011.10	111908620	111913213	1	6	123590	Mammalian lens crystallins are divided into alpha, beta, and gamma families. Alpha crystallins are composed of two gene products: alpha-A and alpha-B, for acidic and basic, respectively. Alpha crystallins can be induced by heat shock and are members of the small heat shock protein (HSP20) family. They act as molecular chaperones although they do not renature proteins and release them in the fashi…	2015-12-20 09:22:53
crygc	1420	,5,	,10,	NULL	,CCL,CRYG3,CTRCT2,	crystallin, gamma C	gamma-crystallin 2-1|gamma-crystallin 3	2q33.3	2	NC_000002.12	208128137	208139738	1	5	123680	This gene encodes a member of the beta/gamma-crystallin family of proteins. Crystallins constitute the major proteins of vertebrate eye lens and maintain the transparency and refractive index of the lens. This gene and several family members are present in a gene cluster on chromosome 2. Mutations in this gene have been shown to cause multiple types of cataract, including Coppock-like cataract an…	2015-12-20 09:22:53
cs	1431	,3,	,3,	NULL	,unknown,	citrate synthase	citrate (Si)-synthase	12q13.2	12	NC_000012.12	56271699	56300391	1	11	118950	The protein encoded by this gene is a Krebs tricarboxylic acid cycle enzyme that catalyzes the synthesis of citrate from oxaloacetate and acetyl coenzyme A. The enzyme is found in nearly all cells capable of oxidative metablism. This protein is nuclear encoded and transported into the mitochondrial matrix, where the mature form is found. [provided by RefSeq, Jul 2008]	2015-12-20 09:22:53
csad	51380	,12,	,11,	NULL	,CSD,PCAP,	cysteine sulfinic acid decarboxylase	P-selectin cytoplasmic tail-associated protein|cysteine sulfinic acid decarboxylase-related protein|cysteine-sulfinate decarboxylase|sulfinoalanine decarboxylase	12q13.11-q14.3	12	NC_000012.12	53157663	53180909	1	21	616569	This gene encodes a member of the group 2 decarboxylase family. A similar protein in rodents plays a role in multiple biological processes as the rate-limiting enzyme in taurine biosynthesis, catalyzing the decarboxylation of cysteinesulfinate to hypotaurine. Alternatively spliced transcript variants encoding multiple isoforms have been observed for this gene. [provided by RefSeq, Sep 2011]	2015-12-20 09:22:53
csf1	1435	,7,	,6,	NULL	,CSF-1,MCSF,	colony stimulating factor 1 (macrophage)	lanimostim	1p13.3	1	NC_000001.11	109910611	109930994	2	10	120420	The protein encoded by this gene is a cytokine that controls the production, differentiation, and function of macrophages. The active form of the protein is found extracellularly as a disulfide-linked homodimer, and is thought to be produced by proteolytic cleavage of membrane-bound precursors. The encoded protein may be involved in development of the placenta. Alternate splicing results in multi…	2015-12-20 09:22:53
csf1r	1436	,7,	,6,	NULL	,C-FMS,CD115,CSF-1R,CSFR,FIM2,FMS,HDLS,M-CSF-R,	colony stimulating factor 1 receptor	CD115 antigen|CSF-1 receptor|FMS proto-oncogene|McDonough feline sarcoma viral (v-fms) oncogene homolog|macrophage colony stimulating factor I receptor|proto-oncogene c-Fms	5q32	5	NC_000005.10	150053291	150113372	1	22	164770	The protein encoded by this gene is the receptor for colony stimulating factor 1, a cytokine which controls the production, differentiation, and function of macrophages. This receptor mediates most if not all of the biological effects of this cytokine. Ligand binding activates the receptor kinase through a process of oligomerization and transphosphorylation. The encoded protein is a tyrosine kina…	2015-12-20 09:22:53
csnk2a2	1459	,7,	,6,	NULL	,CK2A2,CSNK2A1,CK2,	casein kinase 2, alpha prime polypeptide	CK II alpha'	16q21	16	NC_000016.10	58157907	58197878	1	12	115442	NULL	2016-01-13 16:39:28
csprs	114564	,12,	,11,	NULL	,D1Lub1,HSR,	component of Sp100-rs	NULL	1	1	NULL	NULL	NULL	NULL	NULL	NULL	NULL	2015-12-20 09:22:53
csrp3	8048	,12,	,11,	,3,	,CLP,CMD1M,CMH12,CRP3,LMO4,MLP,	cysteine and glycine-rich protein 3 (cardiac LIM protein)	LIM domain only 4|cardiac LIM domain protein|muscle lim protein isoform	11p15.1	11	NC_000011.10	19182030	19210571	1	7	600824	This gene encodes a member of the CSRP family of LIM domain proteins, which may be involved in regulatory processes important for development and cellular differentiation. The LIM/double zinc-finger motif found in this protein is found in a group of proteins with critical functions in gene regulation, cell growth, and somatic differentiation. Mutations in this gene are thought to cause heritable …	2015-12-20 09:22:53
cst3	1471	,7,	,6,	NULL	,ARMD11,	cystatin C	bA218C14.4 (cystatin C)|cystatin 3|cystatin-3|gamma-trace|neuroendocrine basic polypeptide|post-gamma-globulin	20p11.21	20	NC_000020.11	23627897	23638048	1	4	604312	The cystatin superfamily encompasses proteins that contain multiple cystatin-like sequences. Some of the members are active cysteine protease inhibitors, while others have lost or perhaps never acquired this inhibitory activity. There are three inhibitory families in the superfamily, including the type 1 cystatins (stefins), type 2 cystatins and the kininogens. The type 2 cystatin proteins are a …	2015-12-20 09:22:53
cstb	1476	,7,	,6,	NULL	,CST6,EPM1,EPM1A,PME,STFB,ULD,	cystatin B (stefin B)	CPI-B|liver thiol proteinase inhibitor	21q22.3	21	NC_000021.9	43773665	43776375	1	3	601145	The cystatin superfamily encompasses proteins that contain multiple cystatin-like sequences. Some of the members are active cysteine protease inhibitors, while others have lost or perhaps never acquired this inhibitory activity. There are three inhibitory families in the superfamily, including the type 1 cystatins (stefins), type 2 cystatins and kininogens. This gene encodes a stefin that functio…	2015-12-20 09:22:53
cstf1	1477	,12,	,11,	NULL	,CstF-50,CstFp50,	cleavage stimulation factor, 3' pre-RNA, subunit 1, 50kDa	CF-1 50 kDa subunit|CSTF 50 kDa subunit|cleavage stimulation factor 50 kDa subunit|cleavage stimulation factor, 3' pre-RNA, subunit 1, 50kD	20q13.2	20	NC_000020.11	56392371	56404526	2	6	600369	This gene encodes one of three subunits which combine to form cleavage stimulation factor (CSTF). CSTF is involved in the polyadenylation and 3'end cleavage of pre-mRNAs. Similar to mammalian G protein beta subunits, this protein contains transducin-like repeats. Several transcript variants with different 5' UTR, but encoding the same protein, have been found for this gene. [provided by RefSeq, J…	2015-12-20 09:22:53
ctage5	4253	,7,	,6,	NULL	,MEA6,MGEA,MGEA11,MGEA6,	CTAGE family, member 5	cutaneous T-cell lymphoma-associated antigen 5|meningioma expressed antigen 6 (coiled-coil proline-rich)|meningioma-expressed antigen 6/11|protein cTAGE-5	14q13.3	14	NC_000014.9	39265272	39351193	2	31	602132	The protein encoded by this gene is a tumor-associated antigen found in cutaneous T-cell lymphoma and several other cancers. Autoantibodies against the encoded protein have been found in some cancers. Several transcript variants encoding different isoforms have been found for this gene. [provided by RefSeq, Oct 2011]	2015-12-20 09:22:53
ctbp1	1487	,1,	,1,	,2,5,	,BARS,	C-terminal binding protein 1	brefeldin A-ribosylated substrate	4p16	4	NC_000004.12	1211440	1250248	1	14	602618	This gene encodes a protein that binds to the C-terminus of adenovirus E1A proteins. This phosphoprotein is a transcriptional repressor and may play a role during cellular proliferation. This protein and the product of a second closely related gene, CTBP2, can dimerize. Both proteins can also interact with a polycomb group protein complex which participates in regulation of gene expression during…	2015-12-20 09:22:53
ctbp2	1488	,12,	,11,	,5,2,	,unknown,	C-terminal binding protein 2	ribeye	10q26.13	10	NC_000010.11	124987849	125161055	1	21	602619	This gene produces alternative transcripts encoding two distinct proteins. One protein is a transcriptional repressor, while the other isoform is a major component of specialized synapses known as synaptic ribbons. Both proteins contain a NAD+ binding domain similar to NAD+-dependent 2-hydroxyacid dehydrogenases. A portion of the 3' untranslated region was used to map this gene to chromosome 21q2…	2015-12-20 09:22:53
ctcf	10664	,1,	,1,	NULL	,MRD21,	CCCTC-binding factor (zinc finger protein)	11 zinc finger transcriptional repressor|11-zinc finger protein|CTCFL paralog	16q21-q22.3	16	NC_000016.10	67562407	67639185	2	12	604167	This gene is a member of the BORIS + CTCF gene family and encodes a transcriptional regulator protein with 11 highly conserved zinc finger (ZF) domains. This nuclear protein is able to use different combinations of the ZF domains to bind different DNA target sequences and proteins. Depending upon the context of the site, the protein can bind a histone acetyltransferase (HAT)-containing complex an…	2015-12-20 09:22:53
ctdsp1	58190	,12,	,11,	NULL	,NIF3,NLI-IF,NLIIF,SCP1,	CTD (carboxy-terminal domain, RNA polymerase II, polypeptide A) small phosphatase 1	NLI-interacting factor 3|nuclear LIM interactor-interacting factor 3|small C-terminal domain phosphatase 1	2q35	2	NC_000002.12	218398338	218405941	2	9	605323	This gene encodes a member of the small C-terminal domain phosphatase (SCP) family of nuclear phosphatases. These proteins play a role in transcriptional regulation through specific dephosphorylation of phosphoserine 5 within tandem heptapeptide repeats of the C-terminal domain of RNA polymerase II. The encoded protein plays a role in neuronal gene silencing in non-neuronal cells, and may also in…	2015-12-20 09:22:53
ctgf	1490	,9,	,8,	,5,	,CCN2,HCS24,IGFBP8,NOV2,	connective tissue growth factor	CCN family member 2|IBP-8|IGF-binding protein 8|IGFBP-8|hypertrophic chondrocyte-specific protein 24|insulin-like growth factor-binding protein 8	6q23.1	6	NC_000006.12	131948176	131951378	1	5	121009	The protein encoded by this gene is a mitogen that is secreted by vascular endothelial cells. The encoded protein plays a role in chondrocyte proliferation and differentiation, cell adhesion in many cell types, and is related to platelet-derived growth factor. Certain polymorphisms in this gene have been linked with a higher incidence of systemic sclerosis. [provided by RefSeq, Nov 2009]	2015-12-20 09:22:53
cthrc1	115908	,8,	,7,	,5,	,CTHRC1,	collagen triple helix repeat containing 1	NULL	8q22.3	8	NC_000008.11	103371509	103383005	2	5	610635	This locus encodes a protein that may play a role in the cellular response to arterial injury through involvement in vascular remodeling. Mutations at this locus have been associated with Barrett esophagus and esophageal adenocarcinoma. Alternatively spliced transcript variants have been described. [provided by RefSeq, Jan 2012]	2016-01-14 16:42:43
ctla2a	13024	,12,	,11,	NULL	,Ctla-2a,	cytotoxic T lymphocyte-associated protein 2 alpha	cytotoxic T lymphocyte-associated protein 2-alpha|cytotoxic T-lymphocyte-associated protein 2-alpha	13 32.56 cM	13	NC_000079.6	60934155	60936625	1	5	NULL	NULL	2015-12-20 09:22:53
ctla2b	13025	,12,	,11,	NULL	,AW545568,Ctla-2b,	cytotoxic T lymphocyte-associated protein 2 beta	cytotoxic T lymphocyte-associated protein 2-beta|cytotoxic T-lymphocyte-associated protein 2-beta	13	13	NC_000079.6	60895351	60897932	1	4	NULL	NULL	2015-12-20 09:22:53
ctnna1	1495	,7,	,6,	,7,	,CAP102,	catenin (cadherin-associated protein), alpha 1, 102kDa	alpha E-catenin|alpha-E-catenin|alpha-catenin|alphaE-catenin|cadherin-associated protein,102kDa|renal carcinoma antigen NY-REN-13	5q31.2	5	NC_000005.10	138753396	138935034	2	22	116805	NULL	2015-12-20 09:22:53
ctnnal1	8727	,12,	,11,	NULL	,ACRP,CLLP,alpha-CATU,	catenin (cadherin-associated protein), alpha-like 1	alpha-catenin-related protein|alpha2-catulin|catenin alpha-like protein 1	9q31.2	9	NC_000009.12	108942569	109018802	1	21	604785	NULL	2015-12-20 09:22:53
ctnnb1	1499	,1,7,	,1,6,	,5,	,CTNNB,MRD19,armadillo,β-catenin,beta-catenin,	catenin (cadherin-associated protein), beta 1, 88kDa		3p21	3	NC_000003.12	41199451	41240448	2	17	116806	The protein encoded by this gene is part of a complex of proteins that constitute adherens junctions (AJs). AJs are necessary for the creation and maintenance of epithelial cell layers by regulating cell growth and adhesion between cells. The encoded protein also anchors the actin cytoskeleton and may be responsible for transmitting the contact inhibition signal that causes cells to stop dividing…	2015-12-20 09:22:53
ctnnb1-cdh1	NULL	,10,	,6,	NULL	,unknown,	unknown	NULL	NULL	NULL	NULL	NULL	NULL	NULL	NULL	NULL	NULL	2015-12-20 09:22:53
ctnnbip1	56998	,1,7,	,1,6,	,8,	,ICAT,	catenin beta interacting protein 1	beta-catenin-interacting protein ICAT|catenin, beta interacting protein 1|inhibitor of beta-catenin and Tcf-4	1p36.22	1	NC_000001.11	9848276	9910258	1	6	607758	The protein encoded by this gene binds CTNNB1 and prevents interaction between CTNNB1 and TCF family members. The encoded protein is a negative regulator of the Wnt signaling pathway. Two transcript variants encoding the same protein have been found for this gene. [provided by RefSeq, Jul 2008]	2015-12-20 09:22:53
ctsa	5476	,12,	,11,	NULL	,GLB2,GSL,NGBE,PPCA,PPGB,	cathepsin A	beta-galactosidase 2|beta-galactosidase protective protein|carboxypeptidase C|carboxypeptidase L|carboxypeptidase Y-like kininase|carboxypeptidase-L|deamidase|lysosomal carboxypeptidase A|protective protein cathepsin A|urinary kininase	20q13.1	20	NC_000020.11	45890952	45898820	2	15	613111	This gene encodes a glycoprotein which associates with lysosomal enzymes beta-galactosidase and neuraminidase to form a complex of high molecular weight multimers. The formation of this complex provides a protective role for stability and activity. Deficiencies in this gene are linked to multiple forms of galactosialidosis. Alternatively spliced transcript variants encoding different isoforms hav…	2015-12-20 09:22:53
ctsg	1511	,5,	,10,	NULL	,CATG,CG,	cathepsin G	NULL	14q11.2	14	NC_000014.9	24573518	24576260	1	5	116830	The protein encoded by this gene, a member of the peptidase S1 protein family, is found in azurophil granules of neutrophilic polymorphonuclear leukocytes. The encoded protease has a specificity similar to that of chymotrypsin C, and may participate in the killing and digestion of engulfed pathogens, and in connective tissue remodeling at sites of inflammation. In addition, the encoded protein is…	2015-12-20 09:22:53
ctsh	1512	,5,	,10,	NULL	,ACC-4,ACC-5,ACC4,ACC5,CPSB,minichain,	cathepsin H	N-benzoylarginine-beta-naphthylamide hydrolase|aleurain|cathepsin B3|cathepsin BA	15q25.1	15	NC_000015.10	78921750	78945089	1	13	116820	The protein encoded by this gene is a lysosomal cysteine proteinase important in the overall degradation of lysosomal proteins. It is composed of a dimer of disulfide-linked heavy and light chains, both produced from a single protein precursor. The encoded protein, which belongs to the peptidase C1 protein family, can act both as an aminopeptidase and as an endopeptidase. Increased expression of …	2015-12-20 09:22:53
ctsk	1513	,5,	,10,	NULL	,CTS02,CTSO,CTSO1,CTSO2,PKND,PYCD,	cathepsin K	cathepsin O|cathepsin O1|cathepsin O2|cathepsin X	1q21	1	NC_000001.11	150796208	150808441	1	8	601105	The protein encoded by this gene is a lysosomal cysteine proteinase involved in bone remodeling and resorption. This protein, which is a member of the peptidase C1 protein family, is predominantly expressed in osteoclasts. However, the encoded protein is also expressed in a significant fraction of human breast cancers, where it could contribute to tumor invasiveness. Mutations in this gene are th…	2015-12-20 09:22:53
ctsl	1514	,5,	,10,	NULL	,CATL1,MEP,CTSL,	cathepsin L	major excreted protein	9q21.33	9	NC_000009.12	87725519	87731469	2	9	116880	The protein encoded by this gene is a lysosomal cysteine proteinase that plays a major role in intracellular protein catabolism. Its substrates include collagen and elastin, as well as alpha-1 protease inhibitor, a major controlling element of neutrophil elastase activity. The encoded protein has been implicated in several pathologic processes, including myofibril necrosis in myopathies and in my…	2015-12-20 09:22:53
ctss	1520	,5,	,10,	NULL	,unknown,	cathepsin S	NULL	1q21	1	NC_000001.11	150730196	150765957	1	8	116845	The protein encoded by this gene, a member of the peptidase C1 family, is a lysosomal cysteine proteinase that may participate in the degradation of antigenic proteins to peptides for presentation on MHC class II molecules. The encoded protein can function as an elastase over a broad pH range in alveolar macrophages. Alternatively spliced transcript variants encoding distinct isoforms have been f…	2015-12-20 09:22:53
cttn	2017	,12,	,11,	NULL	,EMS1,	cortactin	1110020L01Rik|amplaxin|ems1 sequence (mammary tumor and squamous cell carcinoma-associated (p80/85 src substrate)|oncogene EMS1	11q13	11	NC_000011.10	70398506	70436584	2	19	164765	This gene is overexpressed in breast cancer and squamous cell carcinomas of the head and neck. The encoded protein is localized in the cytoplasm and in areas of the cell-substratum contacts. This gene has two roles: (1) regulating the interactions between components of adherens-type junctions and (2) organizing the cytoskeleton and cell adhesion structures of epithelia and carcinoma cells. During…	2015-12-20 09:22:53
cul1	8454	,7,	,6,	NULL	,unknown,	cullin 1	CUL-1	7q36.1	7	NC_000007.14	148698178	148801110	2	26	603134	NULL	2015-12-20 09:22:53
cx3cl1	6376	,7,	,6,	NULL	,ABCD-3,C3Xkine,CXC3,CXC3C,NTN,NTT,SCYD1,fractalkine,neurotactin,	chemokine (C-X3-C motif) ligand 1	C-X3-C motif chemokine 1|CX3C membrane-anchored chemokine|small inducible cytokine subfamily D (Cys-X3-Cys), member 1 (fractalkine, neurotactin)|small inducible cytokine subfamily D (Cys-X3-Cys), member-1|small-inducible cytokine D1	16q13	16	NC_000016.10	57372461	57385048	2	3	601880	NULL	2015-12-20 09:22:53
cxcl1	2919	,7,	,6,	NULL	,FSP,GRO1,GROa,MGSA,MGSA-a,NAP-3,SCYB1,	chemokine (C-X-C motif) ligand 1 (melanoma growth stimulating activity, alpha)	C-X-C motif chemokine 1|GRO-alpha(1-73)|GRO1 oncogene (melanoma growth stimulating activity, alpha)|GRO1 oncogene (melanoma growth-stimulating activity)|MGSA alpha|fibroblast secretory protein|melanoma growth stimulatory activity alpha|neutrophil-activating protein 3	4q21	4	NC_000004.12	73869392	73871302	2	4	155730	This antimicrobial gene encodes a member of the CXC subfamily of chemokines. The encoded protein is a secreted growth factor that signals through the G-protein coupled receptor, CXC receptor 2. This protein plays a role in inflammation and as a chemoattractant for neutrophils. Aberrant expression of this protein is associated with the growth and progression of certain tumors. A naturally occurrin…	2015-12-20 09:22:53
cxcl10	3627	,12,	,11,	NULL	,C7,IFI10,INP10,IP-10,SCYB10,crg-2,gIP-10,mob-1,	chemokine (C-X-C motif) ligand 10	10 kDa interferon gamma-induced protein|gamma IP10|gamma-IP10|interferon-inducible cytokine IP-10|protein 10 from interferon (gamma)-induced cell line|small inducible cytokine subfamily B (Cys-X-Cys), member 10|small-inducible cytokine B10	4q21	4	NC_000004.12	76021116	76023536	1	4	147310	This antimicrobial gene encodes a chemokine of the CXC subfamily and ligand for the receptor CXCR3. Binding of this protein to CXCR3 results in pleiotropic effects, including stimulation of monocytes, natural killer and T-cell migration, and modulation of adhesion molecule expression. [provided by RefSeq, Sep 2014]	2015-12-20 09:22:53
cxcl12	6387	,7,	,6,	NULL	,IRH,PBSF,SCYB12,SDF1,TLSF,TPAR1,	chemokine (C-X-C motif) ligand 12	intercrine reduced in hepatomas|pre-B cell growth-stimulating factor	10q11.1	10	NC_000010.11	44370153	44385097	1	6	600835	This antimicrobial gene encodes a stromal cell-derived alpha chemokine member of the intercrine family. The encoded protein functions as the ligand for the G-protein coupled receptor, chemokine (C-X-C motif) receptor 4, and plays a role in many diverse cellular functions, including embryogenesis, immune surveillance, inflammation response, tissue homeostasis, and tumor growth and metastasis. Muta…	2015-12-20 09:22:53
cxcl13	10563	,12,	,11,	NULL	,ANGIE,ANGIE2,BCA-1,BCA1,BLC,BLR1L,SCYB13,	chemokine (C-X-C motif) ligand 13	B-cell chemoattractant|B-cell-attracting chemokine 1|B-cell-homing chemokine (ligand for Burkitt's lymphoma receptor-1)|B-lymphocyte chemoattractant|CXC chemokine BLC|b cell-attracting chemokine 1|b lymphocyte chemoattractant|chemokine (C-X-C motif) ligand 13 (B-cell chemoattractant)|small inducible cytokine B subfamily (Cys-X-Cys motif), member 13 (B-cell chemoattractant)|small-inducible cytokin…	4q21	4	NC_000004.12	77511753	77611834	2	5	605149	B lymphocyte chemoattractant, independently cloned and named Angie, is an antimicrobial peptide and CXC chemokine strongly expressed in the follicles of the spleen, lymph nodes, and Peyer's patches. It preferentially promotes the migration of B lymphocytes (compared to T cells and macrophages), apparently by stimulating calcium influx into, and chemotaxis of, cells expressing Burkitt's lymphoma r…	2015-12-20 09:22:53
cxcl2	2920	,12,	,11,	NULL	,CINC-2a,GRO2,GROb,MGSA-b,MIP-2a,MIP2,MIP2A,SCYB2,	chemokine (C-X-C motif) ligand 2	GRO2 oncogene|MGSA beta|MIP2-alpha|gro-beta|growth-regulated protein beta|macrophage inflammatory protein 2-alpha|melanoma growth stimulatory activity beta	4q21	4	NC_000004.12	74097035	74099280	1	4	139110	This antimicrobial gene is part of a chemokine superfamily that encodes secreted proteins involved in immunoregulatory and inflammatory processes. The superfamily is divided into four subfamilies based on the arrangement of the N-terminal cysteine residues of the mature peptide. This chemokine, a member of the CXC subfamily, is expressed at sites of inflammation and may suppress hematopoietic pro…	2015-12-20 09:22:53
cxcl6	6372	,7,	,6,	NULL	,CKA-3,GCP-2,GCP2,SCYB6,	chemokine (C-X-C motif) ligand 6	Small inducible cytokine subfamily B (Cys-X-Cys), member b|chemokine (C-X-C motif) ligand 6 (granulocyte chemotactic protein 2)|chemokine alpha 3|granulocyte chemotactic protein 2|small inducible cytokine subfamily B (Cys-X-Cys), member 6 (granulocyte chemotactic protein 2)|small-inducible cytokine B6	4q13.3	4	NC_000004.12	73836556	73838760	2	4	138965	NULL	2015-12-20 09:22:53
cxcl8	3576	,7,	,6,	NULL	,GCP-1,GCP1,IL8,LECT,LUCT,LYNAP,MDNCF,MONAP,NAF,NAP-1,NAP1,	chemokine (C-X-C motif) ligand 8	T-cell chemotactic factor|alveolar macrophage chemotactic factor I|beta endothelial cell-derived neutrophil activating peptide|beta-thromboglobulin-like protein|emoctakin|granulocyte chemotactic protein 1|interleukin 8|lung giant cell carcinoma-derived chemotactic protein|lymphocyte derived neutrophil activating peptide|monocyte-derived neutrophil chemotactic factor|monocyte-derived neutrophil-ac…	4q13-q21	4	NC_000004.12	73740506	73743716	2	4	146930	The protein encoded by this gene is a member of the CXC chemokine family. This chemokine is one of the major mediators of the inflammatory response. This chemokine is secreted by several cell types. It functions as a chemoattractant, and is also a potent angiogenic factor. This gene is believed to play a role in the pathogenesis of bronchiolitis, a common respiratory tract disease caused by viral…	2015-12-20 09:22:53
cxcr1	3577	,7,	,6,	NULL	,C-C,C-C-CKR-1,CD128,CD181,CDw128a,CKR-1,CMKAR1,IL8R1,IL8RA,IL8RBA,	chemokine (C-X-C motif) receptor 1	CXC-R1|CXCR-1|IL-8 receptor type 1|IL-8R A|high affinity interleukin-8 receptor A|interleukin 8 receptor, alpha|interleukin-8 receptor type 1|interleukin-8 receptor type A	2q35	2	NC_000002.12	218162845	218166993	1	2	146929	The protein encoded by this gene is a member of the G-protein-coupled receptor family. This protein is a receptor for interleukin 8 (IL8). It binds to IL8 with high affinity, and transduces the signal through a G-protein activated second messenger system. Knockout studies in mice suggested that this protein inhibits embryonic oligodendrocyte precursor migration in developing spinal cord. This gen…	2015-12-20 09:22:53
cxcr2	3579	,7,	,6,	NULL	,CD182,CDw128b,CMKAR2,IL8R2,IL8RA,IL8RB,	chemokine (C-X-C motif) receptor 2	CXC-R2|CXCR-2|CXCR2 gene for IL8 receptor type B|GRO/MGSA receptor|IL-8 receptor type 2|IL-8R B|chemokine (CXC) receptor 2|high affinity interleukin-8 receptor B|interleukin 8 receptor B|interleukin 8 receptor type 2|interleukin 8 receptor, beta|interleukin-8 receptor type B	2q35	2	NC_000002.12	218125290	218137253	2	4	146928	The protein encoded by this gene is a member of the G-protein-coupled receptor family. This protein is a receptor for interleukin 8 (IL8). It binds to IL8 with high affinity, and transduces the signal through a G-protein activated second messenger system. This receptor also binds to chemokine (C-X-C motif) ligand 1 (CXCL1/MGSA), a protein with melanoma growth stimulating activity, and has been sh…	2015-12-20 09:22:53
cxcr4	7852	,7,	,6,	,4,	,CD184,D2S201E,FB22,HM89,HSY3RR,LAP-3,LAP3,LCR1,LESTR,NPY3R,NPYR,NPYRL,NPYY3R,WHIM,WHIMS,	chemokine (C-X-C motif) receptor 4	CD184 antigen|LPS-associated protein 3|SDF-1 receptor|fusin|leukocyte-derived seven transmembrane domain receptor|lipopolysaccharide-associated protein 3|neuropeptide Y receptor Y3|neuropeptide Y3 receptor|seven transmembrane helix receptor|seven-transmembrane-segment receptor, spleen|stromal cell-derived factor 1 receptor	2q21	2	NC_000002.12	136114349	136118155	1	2	162643	This gene encodes a CXC chemokine receptor specific for stromal cell-derived factor-1. The protein has 7 transmembrane regions and is located on the cell surface. It acts with the CD4 protein to support HIV entry into cells and is also highly expressed in breast cancer cells. Mutations in this gene have been associated with WHIM (warts, hypogammaglobulinemia, infections, and myelokathexis) syndro…	2015-12-20 09:22:53
cyb5a	1528	,5,	,10,	NULL	,CYB5,MCB5,	cytochrome b5 type A (microsomal)	type 1 cyt-b5	18q23	18	NC_000018.10	74253292	74292016	1	6	613218	The protein encoded by this gene is a membrane-bound cytochrome that reduces ferric hemoglobin (methemoglobin) to ferrous hemoglobin, which is required for stearyl-CoA-desaturase activity. Defects in this gene are a cause of type IV hereditary methemoglobinemia. Three transcript variants encoding different isoforms have been found for this gene. [provided by RefSeq, Jun 2010]	2015-12-20 09:22:53
cyb5d2	124936	,7,	,6,	NULL	,unknown,	cytochrome b5 domain containing 2	cytochrome b5 domain-containing protein 2	17p13.2	17	NC_000017.11	4143168	4157701	2	6	NULL	NULL	2015-12-20 09:22:53
cyba	1535	,5,	,10,	NULL	,p22-PHOX,	cytochrome b-245, alpha polypeptide	cytochrome b light chain|cytochrome b(558) alpha chain|cytochrome b(558) alpha-subunit|cytochrome b, alpha polypeptide|cytochrome b558 subunit alpha|flavocytochrome b-558 alpha polypeptide|neutrophil cytochrome b 22 kDa polypeptide|p22 phagocyte B-cytochrome|p22phox|superoxide-generating NADPH oxidase light chain subunit	16q24	16	NC_000016.10	88643289	88651085	1	7	608508	Cytochrome b is comprised of a light chain (alpha) and a heavy chain (beta). This gene encodes the light, alpha subunit which has been proposed as a primary component of the microbicidal oxidase system of phagocytes. Mutations in this gene are associated with autosomal recessive chronic granulomatous disease (CGD), that is characterized by the failure of activated phagocytes to generate superoxid…	2015-12-20 09:22:53
cybrd1	79901	,12,	,11,	NULL	,CYB561A2,DCYTB,FRRS3,	cytochrome b reductase 1	cytochrome b561 family, member A2|duodenal cytochrome b|ferric-chelate reductase 3	2q31.1	2	NC_000002.12	171522247	171558133	2	5	605745	This gene is a member of the cytochrome b(561) family that encodes an iron-regulated protein. It highly expressed in the duodenal brush border membrane. It has ferric reductase activity and is believed to play a physiological role in dietary iron absorption. [provided by RefSeq, Jul 2008]	2015-12-20 09:22:53
cyc1	1537	,5,	,10,	NULL	,MC3DN6,UQCR4,	cytochrome c-1	complex III subunit 4|complex III subunit IV|cytochrome b-c1 complex subunit 4|ubiquinol-cytochrome-c reductase complex cytochrome c1 subunit	8q24.3	8	NC_000008.11	144095035	144097527	2	7	123980	This gene encodes a subunit of the cytochrome bc1 complex, which plays an important role in the mitochondrial respiratory chain by transferring electrons from the Rieske iron-sulfur protein to cytochrome c. Mutations in this gene may cause mitochondrial complex III deficiency, nuclear type 6. [provided by RefSeq, Dec 2013]	2015-12-20 09:22:53
cyclic amp	NULL	,7,	,6,	,1,	,cAMP,	Cyclic adenosine monophosphate	3',5'-cyclic adenosine monophosphate				NULL	NULL	NULL	NULL	NULL	Cyclic adenosine monophosphate (cAMP, cyclic AMP, or 3',5'-cyclic adenosine monophosphate) is a second messenger important in many biological processes. cAMP is a derivative of adenosine triphosphate (ATP) and used for intracellular signal transduction in many different organisms, conveying the cAMP-dependent pathway.	2015-12-20 09:22:53
cycs	54205	,12,	,11,	NULL	,CYC,HCS,THC4,	cytochrome c, somatic	NULL	7p15.3	7	NC_000007.14	25118651	25125361	1	3	123970	This gene encodes a small heme protein that functions as a central component of the electron transport chain in mitochondria. The encoded protein associates with the inner membrane of the mitochondrion where it accepts electrons from cytochrome b and transfers them to the cytochrome oxidase complex. This protein is also involved in initiation of apoptosis. Mutations in this gene are associated wi…	2015-12-20 09:22:53
cyp11a1	1583	,3,	,3,	NULL	,CYP11A,CYPXIA1,P450SCC,	cytochrome P450 family 11 subfamily A member 1	cholesterol 20-22 desmolase|cholesterol monooxygenase (side-chain cleaving)|cytochrome P450 11A1|cytochrome P450 family 11 subfamily A polypeptide 1|cytochrome P450(scc)|cytochrome P450, family 11, subfamily A, polypeptide 1|cytochrome P450, subfamily XIA (cholesterol side chain cleavage)|cytochrome P450C11A1|steroid 20-22-lyase	15q23-q24	15	NC_000015.10	74337762	74367740	1	10	118485	This gene encodes a member of the cytochrome P450 superfamily of enzymes. The cytochrome P450 proteins are monooxygenases which catalyze many reactions involved in drug metabolism and synthesis of cholesterol, steroids and other lipids. This protein localizes to the mitochondrial inner membrane and catalyzes the conversion of cholesterol to pregnenolone, the first and rate-limiting step in the sy…	2016-01-03 18:36:48
cyp19a1	1588	,3,	,3,	NULL	,ARO,ARO1,CPV1,CYAR,CYP19,CYPXIX,P-450AROM,	cytochrome P450, family 19, subfamily A, polypeptide 1	cytochrome P-450AROM|cytochrome P450 19A1|cytochrome P450, subfamily XIX (aromatization of androgens)|estrogen synthase|estrogen synthetase|flavoprotein-linked monooxygenase|microsomal monooxygenase	15q21.1	15	NC_000015.10	51208057	51338598	1	13	107910	This gene encodes a member of the cytochrome P450 superfamily of enzymes. The cytochrome P450 proteins are monooxygenases which catalyze many reactions involved in drug metabolism and synthesis of cholesterol, steroids and other lipids. This protein localizes to the endoplasmic reticulum and catalyzes the last steps of estrogen biosynthesis. Mutations in this gene can result in either increased o…	2015-12-20 09:22:53
cyp1a1	1543	,5,	,10,	NULL	,AHH,AHRR,CP11,CYP1,P1-450,P450-C,P450DX,	cytochrome P450, family 1, subfamily A, polypeptide 1	CYPIA1|aryl hydrocarbon hydroxylase|cytochrome P1-450, dioxin-inducible|cytochrome P450 form 6|cytochrome P450, subfamily I (aromatic compound-inducible), polypeptide 1|cytochrome P450-C|cytochrome P450-P1|flavoprotein-linked monooxygenase|xenobiotic monooxygenase	15q24.1	15	NC_000015.10	74719542	74725610	1	7	108330	This gene, CYP1A1, encodes a member of the cytochrome P450 superfamily of enzymes. The cytochrome P450 proteins are monooxygenases which catalyze many reactions involved in drug metabolism and synthesis of cholesterol, steroids and other lipids. This protein localizes to the endoplasmic reticulum and its expression is induced by some polycyclic aromatic hydrocarbons (PAHs), some of which are foun…	2015-12-20 09:22:53
cyp1b1	1545	,5,	,10,	NULL	,CP1B,CYPIB1,GLC3A,P4501B1,	cytochrome P450, family 1, subfamily B, polypeptide 1	aryl hydrocarbon hydroxylase|cytochrome P450, subfamily I (dioxin-inducible), polypeptide 1 (glaucoma 3, primary infantile)|flavoprotein-linked monooxygenase|microsomal monooxygenase|xenobiotic monooxygenase	2p22.2	2	NC_000002.12	38067603	38076181	1	3	601771	This gene encodes a member of the cytochrome P450 superfamily of enzymes. The cytochrome P450 proteins are monooxygenases which catalyze many reactions involved in drug metabolism and synthesis of cholesterol, steroids and other lipids. The enzyme encoded by this gene localizes to the endoplasmic reticulum and metabolizes procarcinogens such as polycyclic aromatic hydrocarbons and 17beta-estradio…	2015-12-20 09:22:53
cyp2b19	13090	,12,	,11,	NULL	,CYPIIB19,	cytochrome P450, family 2, subfamily b, polypeptide 19	cytochrome P450, 2b19	7 15.44 cM	7	NC_000073.6	26757187	26772630	2	9	NULL	NULL	2015-12-20 09:22:53
cyp2e1	1571	,5,	,10,	NULL	,CPE1,CYP2E,P450-J,P450C2E,	cytochrome P450, family 2, subfamily E, polypeptide 1	4-nitrophenol 2-hydroxylase|CYPIIE1|cytochrome P450, subfamily IIE (ethanol-inducible), polypeptide 1|cytochrome P450-J|flavoprotein-linked monooxygenase|microsomal monooxygenase|xenobiotic monooxygenase	10q26.3	10	NC_000010.11	133527363	133539116	2	9	124040	This gene encodes a member of the cytochrome P450 superfamily of enzymes. The cytochrome P450 proteins are monooxygenases which catalyze many reactions involved in drug metabolism and synthesis of cholesterol, steroids and other lipids. This protein localizes to the endoplasmic reticulum and is induced by ethanol, the diabetic state, and starvation. The enzyme metabolizes both endogenous substrat…	2015-12-20 09:22:53
cyp2f1	1572	,5,	,10,	NULL	,C2F1,CYP2F,	cytochrome P450, family 2, subfamily F, polypeptide 1	CYPIIF1|cytochrome P450, subfamily IIF, polypeptide 1|flavoprotein-linked monooxygenase|microsomal monooxygenase|xenobiotic monooxygenase	19q13.2	19	NC_000019.10	41114292	41128381	2	11	124070	This gene encodes a member of the cytochrome P450 superfamily of enzymes. The cytochrome P450 proteins are monooxygenases which catalyze many reactions involved in drug metabolism and synthesis of cholesterol, steroids and other lipids. This protein localizes to the endoplasmic reticulum and is known to dehydrogenate 3-methylindole, an endogenous toxin derived from the fermentation of tryptophan,…	2015-12-20 09:22:53
cyp4f3	4051	,3,	,3,	NULL	,CPF3,CYP4F,LTB4H,	cytochrome P450, family 4, subfamily F, polypeptide 3	20-HETE synthase|20-hydroxyeicosatetraenoic acid synthase|CYPIVF3|cytochrome P-450|cytochrome P450 4F3|cytochrome P450, subfamily IVF, polypeptide 3 (leukotriene B4 omega hydroxylase)|cytochrome P450-LTB-omega|leukotriene B4 omega hydroxylase|leukotriene-B(4) 20-monooxygenase 2|leukotriene-B(4) omega-hydroxylase 2|leukotriene-B4 20-monooxygenase	19p13.2	19	NC_000019.10	15640897	15660760	2	14	601270	This gene, CYP4F3, encodes a member of the cytochrome P450 superfamily of enzymes. The cytochrome P450 proteins are monooxygenases which catalyze many reactions involved in drug metabolism and synthesis of cholesterol, steroids and other lipids. This protein localizes to the endoplasmic reticulum. The enzyme starts the process of inactivating and degrading leukotriene B4, a potent mediator of inf…	2015-12-20 09:22:53
cyp51a1	1595	,5,	,10,	NULL	,CP51,CYP51,CYPL1,LDM,P450-14DM,P450L1,	cytochrome P450, family 51, subfamily A, polypeptide 1	CYPLI|cytochrome P450 51A1|cytochrome P450, 51 (lanosterol 14-alpha-demethylase)|cytochrome P450-14DM|cytochrome P45014DM|cytochrome P450LI|lanosterol 14-alpha-demethylase|sterol 14-alpha demethylase	7q21.2	7	NC_000007.14	92112149	92134745	1	11	601637	This gene encodes a member of the cytochrome P450 superfamily of enzymes. The cytochrome P450 proteins are monooxygenases which catalyze many reactions involved in drug metabolism and synthesis of cholesterol, steroids and other lipids. This endoplasmic reticulum protein participates in the synthesis of cholesterol by catalyzing the removal of the 14alpha-methyl group from lanosterol. Homologous …	2015-12-20 09:22:53
cyp7a1	1581	,5,	,10,	NULL	,CP7A,CYP7,CYPVII,	cytochrome P450, family 7, subfamily A, polypeptide 1	cholesterol 7-alpha-hydroxylase|cytochrome P450 7A1|cytochrome P450, subfamily VIIA polypeptide 1	8q11-q12	8	NC_000008.11	58490178	58500959	1	7	118455	This gene encodes a member of the cytochrome P450 superfamily of enzymes. The cytochrome P450 proteins are monooxygenases which catalyze many reactions involved in drug metabolism and synthesis of cholesterol, steroids and other lipids. This endoplasmic reticulum membrane protein catalyzes the first reaction in the cholesterol catabolic pathway in the liver, which converts cholesterol to bile aci…	2015-12-20 09:22:53
cyr61	3491	,9,7,	,6,	NULL	,CCN1,GIG1,IGFBP10,	cysteine-rich, angiogenic inducer, 61	CCN family member 1|IBP-10|IGF-binding protein 10|IGFBP-10|cysteine-rich heparin-binding protein 61|cysteine-rich, anigogenic inducer, 61|insulin-like growth factor-binding protein 10	1p22.3	1	NC_000001.11	85580761	85583967	2	5	602369	The secreted protein encoded by this gene is growth factor-inducible and promotes the adhesion of endothelial cells. The encoded protein interacts with several integrins and with heparan sulfate proteoglycan. This protein also plays a role in cell proliferation, differentiation, angiogenesis, apoptosis, and extracellular matrix formation. [provided by RefSeq, Sep 2011]	2015-12-20 09:22:53
cysltr2	57105	,12,	,11,	NULL	,CYSLT2,CYSLT2R,GPCR21,HG57,HPN321,KPG_011,PSEC0146,hGPCR21,	cysteinyl leukotriene receptor 2	G-protein coupled receptor GPCR21|G-protein coupled receptor HG57|cysteinyl leukotriene CysLT2 receptor	13q14.2	13	NC_000013.11	48706815	48709362	2	1	605666	The cysteinyl leukotrienes LTC4, LTD4, and LTE4 are important mediators of human bronchial asthma. Pharmacologic studies have determined that cysteinyl leukotrienes activate at least 2 receptors, the protein encoded by this gene and CYSLTR1. This encoded receptor is a member of the superfamily of G protein-coupled receptors. It seems to play a major role in endocrine and cardiovascular systems. […	2015-12-20 09:22:53
cyth3	9265	,12,	,11,	NULL	,ARNO3,GRP1,PSCD3,	cytohesin 3	ARF nucleotide-binding site opener 3|PH, SEC7 and coiled-coil domain-containing protein 3|general receptor of phosphoinositides 1|pleckstrin homology, Sec7 and coiled-coil domains 3	7p22.1	7	NC_000007.14	6161779	6272611	1	13	605081	This gene encodes a member of the PSCD (pleckstrin homology, Sec7 and coiled-coil domains) family. PSCD family members have identical structural organization that consists of an N-terminal coiled-coil motif, a central Sec7 domain, and a C-terminal pleckstrin homology (PH) domain. The coiled-coil motif is involved in homodimerization, the Sec7 domain contains guanine-nucleotide exchange protein (G…	2015-12-20 09:22:53
daam2	23500	,12,	,11,	NULL	,dJ90A20A.1,	dishevelled associated activator of morphogenesis 2	dishevelled-associated activator of morphogenesis 2	6p21.2	6	NC_000006.12	39792366	39904877	2	32	606627	NULL	2015-12-20 09:22:53
dab2	1601	,7,	,6,	NULL	,DOC-2,DOC2,	Dab, mitogen-responsive phosphoprotein, homolog 2 (Drosophila)	adaptor molecule disabled-2|differentially expressed in ovarian carcinoma 2|differentially-expressed protein 2|disabled homolog 2, mitogen-responsive phosphoprotein	5p13.1	5	NC_000005.10	39371674	39425233	1	15	601236	This gene encodes a mitogen-responsive phosphoprotein. It is expressed in normal ovarian epithelial cells, but is down-regulated or absent from ovarian carcinoma cell lines, suggesting its role as a tumor suppressor. This protein binds to the SH3 domains of GRB2, an adaptor protein that couples tyrosine kinase receptors to SOS (a guanine nucleotide exchange factor for Ras), via its C-terminal pro…	2015-12-20 09:22:53
dact1	51339	,7,	,6,	NULL	,DAPPER,DAPPER1,DPR1,FRODO,HDPR1,THYEX3,	dishevelled-binding antagonist of beta-catenin 1	dapper antagonist of catenin 1|dapper, antagonist of beta-catenin, homolog 1|hepatocellular carcinoma novel gene 3 protein|heptacellular carcinoma novel gene 3	14q23.1	14	NC_000014.9	58634068	58648321	2	6	607861	The protein encoded by this gene belongs to the dapper family, characterized by the presence of PDZ-binding motif at the C-terminus. It interacts with, and positively regulates dishevelled-mediated signaling pathways during development. Depletion of this mRNA from xenopus embryos resulted in loss of notochord and head structures, and mice lacking this gene died shortly after birth from severe pos…	2015-12-24 19:54:22
dbi	1622	,12,	,11,	NULL	,ACBD1,ACBP,CCK-RP,EP,	diazepam binding inhibitor (GABA receptor modulator, acyl-CoA binding protein)	GABA receptor modulator|acyl coenzyme A binding protein|acyl-Coenzyme A binding domain containing 1|cholecystokinin-releasing peptide, trypsin-sensitive|diazepam binding inhibitor (GABA receptor modulator, acyl-Coenzyme A binding protein)|diazepam-binding inhibitor|endozepine	2q12-q21	2	NC_000002.12	119366924	119372551	2	7	125950	This gene encodes diazepam binding inhibitor, a protein that is regulated by hormones and is involved in lipid metabolism and the displacement of beta-carbolines and benzodiazepines, which modulate signal transduction at type A gamma-aminobutyric acid receptors located in brain synapses. The protein is conserved from yeast to mammals, with the most highly conserved domain consisting of seven cont…	2015-12-20 09:22:53
dbn1	1627	,12,	,11,	NULL	,D0S117E,	drebrin 1	developmentally-regulated brain protein|drebrin E|drebrin E2|drebrin-1	5q35.3	5	NC_000005.10	177456613	177480336	1	19	126660	The protein encoded by this gene is a cytoplasmic actin-binding protein thought to play a role in the process of neuronal growth. It is a member of the drebrin family of proteins that are developmentally regulated in the brain. A decrease in the amount of this protein in the brain has been implicated as a possible contributing factor in the pathogenesis of memory disturbance in Alzheimer's diseas…	2015-12-20 09:22:53
dbnl	28988	,7,	,6,	NULL	,ABP1,HIP-55,HIP55,SH3P7,	drebrin-like	HPK1-interacting protein of 55 kDa|SH3 domain-containing protein 7|cervical SH3P7|cervical mucin-associated protein|drebrin-F|src homology 3 domain-containing protein HIP-55	7p13	7	NC_000007.14	44044640	44061716	2	13	610106	NULL	2015-12-20 09:22:53
dbp	1628	,1,	,1,		,DABP,	D site of albumin promoter (albumin D-box) binding protein	albumin D box-binding protein|albumin D-element-binding protein|tax-responsive enhancer element-binding protein 302|taxREB302	19q13.3	19	NC_000019.10	48630560	48637550	1	4	124097	The protein encoded by this gene is a member of the PAR bZIP transcription factor family and binds to specific sequences in the promoters of several genes, such as albumin, CYP2A4, and CYP2A5. The encoded protein can bind DNA as a homo- or heterodimer and is involved in the regulation of some circadian rhythm genes. [provided by RefSeq, Jul 2014]	2015-12-20 09:22:53
dbr1	51163	,12,	,11,	NULL	,unknown,	debranching RNA lariats 1	RNA lariat debranching enzyme|debranching enzyme homolog 1	3q22.3	3	NC_000003.12	138160988	138174949	1	8	607024	The protein encoded by this gene is an RNA lariat debranching enzyme that hydrolyzes 2'-5' prime branched phosphodiester bonds. The encoded protein specifically targets the bonds at the branch point of excised lariat intron RNA, converting them to linear molecules that are then degraded. This protein may also be involved in retroviral replication. [provided by RefSeq, Nov 2011]	2015-12-20 09:22:53
dbt	1629	,1,	,1,	NULL	,BCATE2,BCKAD-E2,BCKADE2,BCOADC-E2,E2,E2B,	dihydrolipoamide branched chain transacylase E2	52 kDa mitochondrial autoantigen of primary biliary cirrhosis|BCKAD E2 subunit|E2 component of branched chain alpha-keto acid dehydrogenase complex|branched chain 2-oxo-acid dehydrogenase complex component E2|branched chain acyltransferase, E2 component|branched-chain alpha-keto acid dehydrogenase complex component E2|dihydrolipoamide acetyltransferase component of branched-chain alpha-keto acid …	1p31	1	NC_000001.11	100186922	100249863	1	13	248610	The branched-chain alpha-keto acid dehydrogenase complex (BCKD) is an inner-mitochondrial enzyme complex involved in the breakdown of the branched-chain amino acids isoleucine, leucine, and valine. The BCKD complex is thought to be composed of a core of 24 transacylase (E2) subunits, and associated decarboxylase (E1), dehydrogenase (E3), and regulatory subunits. This gene encodes the transacylase…	2015-12-20 09:22:53
dck	1633	,12,	,11,	NULL	,unknown,	deoxycytidine kinase	deoxynucleoside kinase	4q13.3-q21.1	4	NC_000004.12	70993548	71030914	2	7	125450	Deoxycytidine kinase (DCK) is required for the phosphorylation of several deoxyribonucleosides and their nucleoside analogs. Deficiency of DCK is associated with resistance to antiviral and anticancer chemotherapeutic agents. Conversely, increased deoxycytidine kinase activity is associated with increased activation of these compounds to cytotoxic nucleoside triphosphate derivatives. DCK is clini…	2015-12-20 09:22:53
dcn	1634	,7,	,6,	NULL	,CSCD,DSPG2,PG40,PGII,PGS2,SLRR1B,	decorin	PG-S2|bone proteoglycan II|decorin proteoglycan|dermatan sulphate proteoglycans II|proteoglycan core protein|small leucine-rich protein 1B	12q21.33	12	NC_000012.12	91145258	91183029	1	11	125255	The protein encoded by this gene is a small cellular or pericellular matrix proteoglycan that is closely related in structure to biglycan protein. The encoded protein and biglycan are thought to be the result of a gene duplication. This protein is a component of connective tissue, binds to type I collagen fibrils, and plays a role in matrix assembly. It contains one attached glycosaminoglycan cha…	2015-12-20 09:22:53
ddah1	23576	,12,	,11,	NULL	,DDAH,HEL-S-16,	dimethylarginine dimethylaminohydrolase 1	DDAH-1|DDAHI|NG, NG-dimethylarginine dimethylaminohydrolase|dimethylargininase-1|epididymis secretory protein Li 16	1p22	1	NC_000001.11	85318485	85578363	1	11	604743	This gene belongs to the dimethylarginine dimethylaminohydrolase (DDAH) gene family. The encoded enzyme plays a role in nitric oxide generation by regulating cellular concentrations of methylarginines, which in turn inhibit nitric oxide synthase activity. [provided by RefSeq, Jul 2008]	2015-12-20 09:22:53
ddb1	1642	,9,	,8,	NULL	,DDBA,UV-DDB1,XAP1,XPCE,XPE,XPE-BF,	damage-specific DNA binding protein 1, 127kDa	DDB p127 subunit|DNA damage-binding protein a|HBV X-associated protein 1|UV-DDB 1|UV-damaged DNA-binding factor|UV-damaged DNA-binding protein 1|XAP-1|XPE-binding factor|xeroderma pigmentosum group E-complementing protein	11q12-q13	11	NC_000011.10	61299447	61333212	1	27	600045	The protein encoded by this gene is the large subunit (p127) of the heterodimeric DNA damage-binding (DDB) complex while another protein (p48) forms the small subunit. This protein complex functions in nucleotide-excision repair and binds to DNA following UV damage. Defective activity of this complex causes the repair defect in patients with xeroderma pigmentosum complementation group E (XPE) - a…	2015-12-20 09:22:53
ddit3	1649	,9,7,	,6,	,5,	,CEBPZ,CHOP,CHOP-10,CHOP10,GADD153,	DNA-damage-inducible transcript 3	C/EBP zeta|CCAAT/enhancer-binding protein homologous protein|DDIT-3|c/EBP-homologous protein 10|growth arrest and DNA damage-inducible protein GADD153	12q13.1-q13.2	12	NC_000012.12	57516588	57521698	1	5	126337	This gene encodes a member of the CCAAT/enhancer-binding protein (C/EBP) family of transcription factors. The protein functions as a dominant-negative inhibitor by forming heterodimers with other C/EBP members, such as C/EBP and LAP (liver activator protein), and preventing their DNA binding activity. The protein is implicated in adipogenesis and erythropoiesis, is activated by endoplasmic reticu…	2015-12-20 09:22:53
ddit4	54541	,1,	,1,	NULL	,Dig2,REDD-1,REDD1,	DNA-damage-inducible transcript 4	HIF-1 responsive protein RTP801|protein regulated in development and DNA damage response 1	10q22.1	10	NC_000010.11	72273919	72276039	2	3	607729	NULL	2015-12-20 09:22:53
ddt	1652	,12,	,11,	NULL	,DDCT,	D-dopachrome tautomerase	phenylpyruvate tautomerase II	22q11.23	22	NC_000022.11	23971365	23979828	1	4	602750	D-dopachrome tautomerase converts D-dopachrome into 5,6-dihydroxyindole. The DDT gene is related to the migration inhibitory factor (MIF) in terms of sequence, enzyme activity, and gene structure. DDT and MIF are closely linked on chromosome 22. [provided by RefSeq, Jul 2008]	2015-12-20 09:22:53
ddx17	10521	,1,	,1,	NULL	,P72,RH70,	DEAD (Asp-Glu-Ala-Asp) box helicase 17	DEAD (Asp-Glu-Ala-Asp) box polypeptide 17|DEAD box protein p72|DEAD/H (Asp-Glu-Ala-Asp/His) box polypeptide 17 (72kD)|RNA-dependent helicase p72	22q13.1	22	NC_000022.11	38483438	38506340	1	13	608469	DEAD box proteins, characterized by the conserved motif Asp-Glu-Ala-Asp (DEAD), are putative RNA helicases. They are implicated in a number of cellular processes involving alteration of RNA secondary structure, such as translation initiation, nuclear and mitochondrial splicing, and ribosome and splicesosome assembly. Based on their distribution patterns, some members of this family are believed t…	2015-12-20 09:22:53
ddx5	1655	,8,	,7,	,1,	,G17P1,HLR1,HUMP68,p68,	DEAD (Asp-Glu-Ala-Asp) box helicase 5	ATP-dependent RNA helicase DDX5|DEAD (Asp-Glu-Ala-Asp) box polypeptide 5|DEAD box protein 5|DEAD box-5|DEAD/H (Asp-Glu-Ala-Asp/His) box polypeptide 5 (RNA helicase, 68kD)|RNA helicase p68	17q21	17	NC_000017.11	64498256	64506924	1	16	180630	DEAD box proteins, characterized by the conserved motif Asp-Glu-Ala-Asp (DEAD), are putative RNA helicases. They are implicated in a number of cellular processes involving alteration of RNA secondary structure, such as translation initiation, nuclear and mitochondrial splicing, and ribosome and spliceosome assembly. Based on their distribution patterns, some members of this family are believed to…	2015-12-20 10:33:26
deaf1	10522	,1,4,	,5,	,10,	,MRD24,NUDR,SPN,ZMYND5,	DEAF1 transcription factor	nuclear DEAF-1-related transcriptional regulator|suppressin|zinc finger MYND domain-containing protein 5	11p15.5	11	NC_000011.10	644220	695754	1	17	602635	This gene encodes a zinc finger domain-containing protein that functions as a regulator of transcription. The encoded proteins binds to its own promoter as well as to that of several target genes. Activity of this protein is important in the regulation of embryonic development. Mutations in this gene have been found in individuals with autosomal dominant mental retardation. Alternative splicing r…	2015-12-20 09:22:53
depdc7	91614	,12,	,11,	NULL	,TR2,dJ85M6.4,	DEP domain containing 7	dJ85M6.4 (novel 58.3 KDA protein)|novel 58.3 KDA protein	11p13	11	NC_000011.10	33015864	33033582	2	10	612294	NULL	2015-12-20 09:22:53
des	1674	,12,	,11,	NULL	,CSM1,CSM2,LGMD2R,	desmin	intermediate filament protein|mutant desmin p.K241E	2q35	2	NC_000002.12	219418377	219426739	2	9	125660	This gene encodes a muscle-specific class III intermediate filament. Homopolymers of this protein form a stable intracytoplasmic filamentous network connecting myofibrils to each other and to the plasma membrane. Mutations in this gene are associated with desmin-related myopathy, a familial cardiac and skeletal myopathy (CSM), and with distal myopathies. [provided by RefSeq, Jul 2008]	2015-12-20 09:22:53
dex	NULL	,7,	,6,	,1,	,unknown,	dexamethasone	NULL	NULL	NULL	NULL	NULL	NULL	NULL	NULL	NULL	Dexamethasone is a type of steroid medication.[1] It is used in the treatment of rheumatic problems, a number of skin diseases, severe allergies, asthma, chronic obstructive lung disease, croup, brain swelling, and along with antibiotics in tuberculosis, among others.[1] In adrenocortical insufficiency it should be used together with a medication that has greater mineralocorticoid effects such as…	2015-12-20 09:22:53
dgat1	8694	,5,	,10,	NULL	,ARAT,ARGP1,DGAT,DIAR7,	diacylglycerol O-acyltransferase 1	ACAT related gene product 1|acyl coenzyme A:cholesterol acyltransferase related gene 1|acyl-CoA retinol O-fatty-acyltransferase|acyl-CoA:diacylglycerol acyltransferase|diglyceride acyltransferase	8q24.3	8	NC_000008.11	144314583	144326919	1	18	604900	This gene encodes an multipass transmembrane protein that functions as a key metabolic enzyme. The encoded protein catalyzes the conversion of diacylglycerol and fatty acyl CoA to triacylglycerol. This enzyme can also transfer acyl CoA to retinol. Activity of this protein may be associated with obesity and other metabolic diseases. [provided by RefSeq, Jul 2013]	2015-12-20 09:22:53
dgat2	84649	,12,	,11,	NULL	,ARAT,GS1999FULL,HMFN1045,	diacylglycerol O-acyltransferase 2	acyl-CoA retinol O-fatty-acyltransferase|diacylglycerol O-acyltransferase homolog 2|diacylglycerol O-acyltransferase-like protein 2|diglyceride acyltransferase 2|retinol O-fatty-acyltransferase	11q13.5	11	NC_000011.10	75768733	75801536	2	9	606983	This gene encodes one of two enzymes which catalyzes the final reaction in the synthesis of triglycerides in which diacylglycerol is covalently bound to long chain fatty acyl-CoAs. The encoded protein catalyzes this reaction at low concentrations of magnesium chloride while the other enzyme has high activity at high concentrations of magnesium chloride. Multiple transcript variants encoding diffe…	2015-12-20 09:22:53
dgcr14	8220	,1,	,1,	,4,	,DGCR13,DGS-H,DGS-I,DGSH,DGSI,ES2,Es2el,	DiGeorge syndrome critical region gene 14	DiGeorge syndrome critical region gene 13|DiGeorge syndrome critical region gene DGSI|DiGeorge syndrome gene H|DiGeorge syndrome gene I|Protein DGCR13|diGeorge syndrome critical region 13|diGeorge syndrome critical region 14|diGeorge syndrome protein H	22q11.2	22	NC_000022.11	19130279	19144726	1	11	601755	This gene is located within the minimal DGS critical region (MDGCR) thought to contain the gene(s) responsible for a group of developmental disorders. These disorders include DiGeorge syndrome, velocardiofacial syndrome, conotruncal anomaly face syndrome, and some familial or sporadic conotruncal cardiac defects which have been associated with microdeletion of 22q11.2. The encoded protein may be …	2015-12-20 09:22:53
dgkg	1608	,5,	,10,	NULL	,DAGK3,DGK-GAMMA,	diacylglycerol kinase, gamma 90kDa	DAG kinase gamma|diacylglyerol kinase gamma|diglyceride kinase gamma	3q27.2-q27.3	3	NC_000003.12	186147201	186362234	1	25	601854	This gene encodes an enzyme that is a member of the type I subfamily of diacylglycerol kinases, which are involved in lipid metabolism. These enzymes generate phosphatidic acid by catalyzing the phosphorylation of diacylglycerol, a fundamental lipid second messenger that activates numerous proteins, including protein kinase C isoforms, Ras guanyl nucleotide-releasing proteins and some transient r…	2015-12-20 09:22:53
dhcr7	1717	,12,	,11,	NULL	,SLOS,	7-dehydrocholesterol reductase	7-DHC reductase|delta-7-dehydrocholesterol reductase|putative sterol reductase SR-2|sterol delta-7-reductase	11q13.4	11	NC_000011.10	71434411	71448431	1	9	602858	This gene encodes an enzyme that removes the C(7-8) double bond in the B ring of sterols and catalyzes the conversion of 7-dehydrocholesterol to cholesterol. This gene is ubiquitously expressed and its transmembrane protein localizes to the endoplasmic reticulum membrane and nuclear outer membrane. Mutations in this gene cause Smith-Lemli-Opitz syndrome (SLOS); a syndrome that is metabolically ch…	2015-12-20 09:22:53
dhfr	1719	,12,	,11,	NULL	,DHFRP1,DYR,	dihydrofolate reductase	NULL	5q14.1	5	NC_000005.10	80626226	80654981	1	6	126060	Dihydrofolate reductase converts dihydrofolate into tetrahydrofolate, a methyl group shuttle required for the de novo synthesis of purines, thymidylic acid, and certain amino acids. While the functional dihydrofolate reductase gene has been mapped to chromosome 5, multiple intronless processed pseudogenes or dihydrofolate reductase-like genes have been identified on separate chromosomes. Dihydrof…	2015-12-20 09:22:53
dhrs3	9249	,5,	,10,	NULL	,DD83.1,RDH17,Rsdr1,SDR1,SDR16C1,retSDR1,	dehydrogenase/reductase (SDR family) member 3	dehydrogenase/reductase member 3|retinal short-chain dehydrogenase/reductase 1|retinol dehydrogenase 17|short chain dehydrogenase/reductase family 16C member 1|short chain dehydrogenase/reductase family 16C, member 1|short-chain dehydrogenase/reductase 1	1p36.1	1	NC_000001.11	12567910	12618361	1	8	612830	Short-chain dehydrogenases/reductases (SDRs), such as DHRS3, catalyze the oxidation/reduction of a wide range of substrates, including retinoids and steroids (Haeseleer and Palczewski, 2000 [PubMed 10800688]).[supplied by OMIM, Jun 2009]	2015-12-20 09:22:53
dhrs7	51635	,12,	,11,	NULL	,CGI-86,SDR34C1,retDSR4,retSDR4,	dehydrogenase/reductase (SDR family) member 7	retinal short-chain dehydrogenase/reductase 4|short chain dehydrogenase/reductase family 34C member 1|short chain dehydrogenase/reductase family 34C, member 1	14q23.1	14	NC_000014.9	60144778	60165493	1	7	612833	Short-chain dehydrogenases/reductases (SDRs), such as DHRS7, catalyze the oxidation/reduction of a wide range of substrates, including retinoids and steroids (Haeseleer and Palczewski, 2000 [PubMed 10800688]).[supplied by OMIM, Jun 2009]	2015-12-20 09:22:53
dhrs9	10170	,12,	,11,	NULL	,3-alpha-HSD,3ALPHA-HSD,RDH-E2,RDH-TBE,RDH15,RDHL,RDHTBE,RETSDR8,SDR9C4,	dehydrogenase/reductase (SDR family) member 9	3-alpha hydroxysteroid dehydrogenase|NADP-dependent retinol dehydrogenase/reductase|retinol dehydrogenase 15|retinol dehydrogenase homolog|short chain dehydrogenase/reductase family 9C member 4|short chain dehydrogenase/reductase family 9C, member 4|short-chain dehydrogenase/reductase retSDR8|tracheobronchial epithelial cell-specific retinol dehydrogenase	2q31.1	2	NC_000002.12	169067035	169096167	2	9	612131	This gene encodes a member of the short-chain dehydrogenases/reductases (SDR) family. The encoded protein has been identified as a moonlighting protein based on its ability to perform mechanistically distinct functions. This protein demonstrates oxidoreductase activity toward hydroxysteroids and is able to convert 3-alpha-tetrahydroprogesterone to dihydroxyprogesterone and 3-alpha-androstanediol …	2015-12-20 09:22:53
diaph1	1729	,8,	,7,	NULL	,DFNA1,DIA1,DRF1,LFHL1,SCBMS,hDIA1,	diaphanous related formin 1	diaphanous-related formin 1	5q31	5	NC_000005.10	141515016	141619055	1	31	602121	This gene is a homolog of the Drosophila diaphanous gene, and has been linked to autosomal dominant, fully penetrant, nonsyndromic sensorineural progressive low-frequency hearing loss. Actin polymerization involves proteins known to interact with diaphanous protein in Drosophila and mouse. It has therefore been speculated that this gene may have a role in the regulation of actin polymerization in…	2016-01-03 18:36:48
dkk1	22943	,7,	,6,	,1,8,	,DKK-1,SK,	dickkopf WNT signaling pathway inhibitor 1	dickkopf 1 homolog|dickkopf related protein-1|dickkopf-1 like|dickkopf-like protein 1|hDkk-1	10q11.2	10	NC_000010.11	52314281	52317657	2	4	605189	This gene encodes a protein that is a member of the dickkopf family. It is a secreted protein with two cysteine rich regions and is involved in embryonic development through its inhibition of the WNT signaling pathway. Elevated levels of DKK1 in bone marrow plasma and peripheral blood is associated with the presence of osteolytic bone lesions in patients with multiple myeloma. [provided by RefSeq…	2015-12-20 09:22:53
dkk3	27122	,7,	,6,	NULL	,REIC,RIG,	dickkopf WNT signaling pathway inhibitor 3	RIG-like 5-6|RIG-like 7-1|dickkopf 3 homolog|dickkopf homolog 3|dickkopf-3|dkk-3|hDkk-3|regulated in glioma	11p15.2	11	NC_000011.10	11962996	12009370	1	9	605416	This gene encodes a protein that is a member of the dickkopf family. The secreted protein contains two cysteine rich regions and is involved in embryonic development through its interactions with the Wnt signaling pathway. The expression of this gene is decreased in a variety of cancer cell lines and it may function as a tumor suppressor gene. Alternative splicing results in multiple transcript v…	2015-12-20 09:22:53
dld	1738	,12,	,11,	NULL	,DLDDH,E3,GCSL,LAD,PHE3,DLD,	dihydrolipoamide dehydrogenase	E3 component of pyruvate dehydrogenase complex, 2-oxo-glutarate complex, branched chain keto acid dehydrogenase complex|diaphorase|glycine cleavage system L protein|glycine cleavage system protein L|lipoamide dehydrogenase|lipoamide reductase|lipoyl dehydrogenase	7q31-q32	7	NC_000007.14	107891107	107921198	2	14	238331	This gene encodes a member of the class-I pyridine nucleotide-disulfide oxidoreductase family. The encoded protein has been identified as a moonlighting protein based on its ability to perform mechanistically distinct functions. In homodimeric form, the encoded protein functions as a dehydrogenase and is found in several multi-enzyme complexes that regulate energy metabolism. However, as a monome…	2015-12-20 09:22:53
dlk1	8788	,7,	,6,	,4,5,	,DLK,DLK-1,Delta1,FA1,PREF1,Pref-1,ZOG,pG2,	delta-like 1 homolog (Drosophila)	fetal antigen 1|preadipocyte factor 1|secredeltin	14q32	14	NC_000014.9	100726865	100735130	2	5	176290	This gene encodes a transmembrane protein containing six epidermal growth factor repeats. The protein is involved in the differentiation of several cell types, including adipocytes; it is also thought to be a tumor suppressor. It is one of several imprinted genes located in a region of on chr 14q32. Certain mutations in this imprinted region can cause phenotypes similar to maternal and paternal u…	2015-12-20 09:22:53
dlk2	65989	,7,	,6,	NULL	,DLK-2,EGFL9,	delta-like 2 homolog (Drosophila)	EGF-like protein 9|EGF-like-domain, multiple 9|epidermal growth factor-like protein 9	6p21.1	6	NC_000006.12	43450352	43456632	1	7	NULL	NULL	2015-12-20 09:22:53
dlx2	1746	,1,	,1,	NULL	,TES-1,TES1,	distal-less homeobox 2	distal-less homeo box 2	2q32	2	NC_000002.12	172099438	172102750	1	3	126255	Many vertebrate homeo box-containing genes have been identified on the basis of their sequence similarity with Drosophila developmental genes. Members of the Dlx gene family contain a homeobox that is related to that of Distal-less (Dll), a gene expressed in the head and limbs of the developing fruit fly. The Distal-less (Dlx) family of genes comprises at least 6 different members, DLX1-DLX6. The…	2015-12-20 09:22:53
dlx4	1748	,1,	,1,	NULL	,BP1,DLX7,DLX8,DLX9,	distal-less homeobox 4	beta protein 1|distal-less homeo box 7|distal-less homeo box 9|homeobox protein DLX-7|homeobox protein DLX-8	17q21.33	17	NC_000017.11	49969198	49974959	2	3	601911	Many vertebrate homeo box-containing genes have been identified on the basis of their sequence similarity with Drosophila developmental genes. Members of the Dlx gene family contain a homeobox that is related to that of Distal-less (Dll), a gene expressed in the head and limbs of the developing fruit fly. The Distal-less (Dlx) family of genes comprises at least 6 different members, DLX1-DLX6. The…	2015-12-20 09:22:53
dlx5	1749	,1,	,1,	,4,	,SHFM1D,	distal-less homeobox 5	distal-less homeo box 5|split hand/foot malformation type 1 with sensorineural hearing loss	7q22	7	NC_000007.14	97020390	97024831	1	4	600028	This gene encodes a member of a homeobox transcription factor gene family similiar to the Drosophila distal-less gene. The encoded protein may play a role in bone development and fracture healing. Mutation in this gene, which is located in a tail-to-tail configuration with another member of the family on the long arm of chromosome 7, may be associated with split-hand/split-foot malformation. [pro…	2015-12-20 09:22:53
dmtn	2039	,12,	,11,	NULL	,DMT,EPB49,	dematin actin binding protein	erythrocyte membrane protein band 4.9 (dematin)	8p21.1	8	NC_000008.11	22049149	22082527	2	21	125305	The protein encoded by this gene is an actin binding and bundling protein that plays a structural role in erythrocytes, by stabilizing and attaching the spectrin/actin cytoskeleton to the erythrocyte membrane in a phosphorylation-dependent manner. This protein contains a core domain in the N-terminus, and a headpiece domain in the C-terminus that binds F-actin. When purified from erythrocytes, th…	2015-12-20 09:22:53
dnaja1	3301	,7,	,6,	NULL	,DJ-2,DjA1,HDJ2,HSDJ,HSJ-2,HSJ2,HSPF4,NEDD7,hDJ-2,	DnaJ (Hsp40) homolog, subfamily A, member 1	dnaJ protein homolog 2|heat shock 40 kDa protein 4|heat shock protein J2|heat shock protein, DNAJ-like 2|human DnaJ protein 2|neural precursor cell expressed, developmentally down-regulated 7	9p13.3	9	NC_000009.12	33025211	33039064	2	9	602837	This gene encodes a member of the DnaJ family of proteins, which act as heat shock protein 70 cochaperones. Heat shock proteins facilitate protein folding, trafficking, prevention of aggregation, and proteolytic degradation. Members of this family are characterized by a highly conserved N-terminal J domain, a glycine/phenylalanine-rich region, four CxxCxGxG zinc finger repeats, and a C-terminal s…	2015-12-20 09:22:53
dnajb1	3337	,12,	,11,	,4,	,HSPF1,Hdj1,Hsp40,RSPH16B,Sis1,	DnaJ (Hsp40) homolog, subfamily B, member 1	dnaJ protein homolog 1|heat shock 40 kDa protein 1|human DnaJ protein 1|radial spoke 16 homolog B	19p13.2	19	NC_000019.10	14514764	14529711	1	7	604572	This gene encodes a member of the DnaJ or Hsp40 (heat shock protein 40 kD) family of proteins. DNAJ family members are characterized by a highly conserved amino acid stretch called the 'J-domain' and function as one of the two major classes of molecular chaperones involved in a wide range of cellular events, such as protein folding and oligomeric protein complex assembly. The encoded protein is a…	2015-12-20 09:22:53
dnajb4	11080	,12,	,11,	NULL	,DNAJW,DjB4,HLJ1,	DnaJ (Hsp40) homolog, subfamily B, member 4	DnaJ-like heat shock protein 40|HSP40 homolog|heat shock 40 kDa protein 1 homolog|heat shock protein 40 homolog|human liver DnaJ-like protein	1p31.1	1	NC_000001.11	77979217	78018721	2	4	611327	DNAJB4 belongs to the evolutionarily conserved DNAJ/HSP40 protein family. For background information on the DNAJ family, see MIM 608375.[supplied by OMIM, Mar 2008]	2015-12-20 09:22:53
dnajb9	4189	,12,	,11,	NULL	,ERdj4,MDG-1,MDG1,MST049,MSTP049,	DnaJ (Hsp40) homolog, subfamily B, member 9	ER-resident protein ERdj4|endoplasmic reticulum DNA J domain-containing protein 4|endoplasmic reticulum DnaJ homolog 4|microvascular endothelial differentiation gene 1 protein	14q24.2-q24.3	7	NC_000007.14	108569745	108574850	2	3	602634	This gene is a member of the J protein family. J proteins function in many cellular processes by regulating the ATPase activity of 70 kDa heat shock proteins. This gene is a member of the type 2 subgroup of DnaJ proteins. The encoded protein is localized to the endoplasmic reticulum. This protein is induced by endoplasmic reticulum stress and plays a role in protecting stressed cells from apoptos…	2015-12-20 09:22:53
dnm1	1759	,12,	,11,	NULL	,DNM,EIEE31,	dynamin 1	NULL	9q34	9	NC_000009.12	128203355	128255249	2	26	602377	This gene encodes a member of the dynamin subfamily of GTP-binding proteins. The encoded protein possesses unique mechanochemical properties used to tubulate and sever membranes, and is involved in clathrin-mediated endocytosis and other vesicular trafficking processes. Actin and other cytoskeletal proteins act as binding partners for the encoded protein, which can also self-assemble leading to s…	2015-12-20 09:22:53
dnm1l	10059	,12,	,11,	NULL	,DLP1,DRP1,DVLP,DYMPLE,EMPF,HDYNIV,	dynamin 1-like	Dnm1p/Vps1p-like protein|dynamin family member proline-rich carboxyl-terminal domain less|dynamin-like protein 4|dynamin-like protein IV|dynamin-related protein 1	12p11.21	12	NC_000012.12	32679200	32745650	2	22	603850	This gene encodes a member of the dynamin superfamily of GTPases. The encoded protein mediates mitochondrial and peroxisomal division, and is involved in developmentally regulated apoptosis and programmed necrosis. Dysfunction of this gene is implicated in several neurological disorders, including Alzheimer's disease. Mutations in this gene are associated with the autosomal dominant disorder, enc…	2015-12-20 09:22:53
dnm2	1785	,7,	,6,	NULL	,CMT2M,CMTDI1,CMTDIB,DI-CMTB,DYN2,DYNII,LCCS5,	dynamin 2	dynamin II	19p13.2	19	NC_000019.10	10718053	10831910	2	22	602378	Dynamins represent one of the subfamilies of GTP-binding proteins. These proteins share considerable sequence similarity over the N-terminal portion of the molecule, which contains the GTPase domain. Dynamins are associated with microtubules. They have been implicated in cell processes such as endocytosis and cell motility, and in alterations of the membrane that accompany certain activities such…	2015-12-20 09:22:53
dnm3	26052	,12,	,11,	NULL	,Dyna III,	dynamin 3	T-dynamin|dynamin family member|dynamin, testicular	1q24.3	1	NC_000001.11	171841478	172418466	2	28	611445	This gene encodes a member of a family of guanosine triphosphate (GTP)-binding proteins that associate with microtubules and are involved in vesicular transport. The encoded protein functions in the development of megakaryocytes. Alternative splicing results in multiple transcript variants. [provided by RefSeq, May 2013]	2015-12-20 09:22:53
dnmt1	1786	,1,4,	,1,5,		,ADCADN,AIM,CXXC9,DNMT,HSN1E,MCMT,	DNA (cytosine-5-)-methyltransferase 1	CXXC-type zinc finger protein 9|DNA MTase HsaI|DNA methyltransferase HsaI|m.HsaI	19p13.2	19	NC_000019.10	10133345	10195079	1	42	126375	DNA (cytosine-5-)-methyltransferase 1 has a role in the establishment and regulation of tissue-specific patterns of methylated cytosine residues. Aberrant methylation patterns are associated with certain human tumors and developmental abnormalities. Two transcript variants encoding different isoforms have been found for this gene. [provided by RefSeq, Aug 2008]	2015-12-20 09:22:53
dnmt3b	1789	,4,	,5,	NULL	,ICF,ICF1,M.HsaIIIB,	DNA (cytosine-5-)-methyltransferase 3 beta	DNA MTase HsaIIIB|DNA methyltransferase HsaIIIB	20q11.2	20	NC_000020.11	32762385	32809356	2	24	602900	CpG methylation is an epigenetic modification that is important for embryonic development, imprinting, and X-chromosome inactivation. Studies in mice have demonstrated that DNA methylation is required for mammalian development. This gene encodes a DNA methyltransferase which is thought to function in de novo methylation, rather than maintenance methylation. The protein localizes primarily to the …	2015-12-20 09:22:53
doc2b	8447	,5,	,10,	NULL	,DOC2BL,	double C2-like domains, beta	doc2-beta	17p13.3	17	NC_000017.11	143688	181630	1	12	604568	There are at least two protein isoforms of the Double C2 protein, namely alpha (DOC2A) and beta (DOC2B), which contain two C2-like domains. DOC2A and DOC2B are encoded by different genes; these genes are at times confused with the unrelated DAB2 gene which was initially named DOC-2. DOC2B is expressed ubiquitously and is suggested to be involved in Ca(2+)-dependent intracellular vesicle trafficki…	2016-01-13 16:39:28
dock1	1793	,7,	,6,	NULL	,DOCK180,ced5,	dedicator of cytokinesis 1	180 kDa protein downstream of CRK|DOwnstream of CrK	10q26.13-q26.3	10	NC_000010.11	126905409	127452517	2	57	601403	This gene encodes a member of the dedicator of cytokinesis protein family. Dedicator of cytokinesis proteins act as guanine nucleotide exchange factors for small Rho family G proteins. The encoded protein regulates the small GTPase Rac, thereby influencing several biological processes, including phagocytosis and cell migration. Overexpression of this gene has also been associated with certain can…	2015-12-20 09:22:53
dock9	23348	,7,	,6,	NULL	,ZIZ1,ZIZIMIN1,	dedicator of cytokinesis 9	cdc42 guanine nucleotide exchange factor zizimin-1	13q32.3	13	NC_000013.11	98793487	99088618	1	62	607325	NULL	2015-12-27 09:52:43
[truncated: 2,320 more rows]

## Sheet: NodeExpression
ID	Symbol	PMID	Condition	Expression	UpOrDown	TimePoint	UnitX	UnitY
[truncated: 10,567 more rows]

[truncated: 7 more sheets: NodePrediction, NodeRelation, Literature, ExperimentalMethod, ExperimentalMaterial, Dict, Type]
