# Supplementary material for: ARN: analysis and prediction by adipogenic professional database
Source: BMC Syst Biol. 2016 Aug 8;10:57. doi: 10.1186/s12918-016-0321-0 (PMC4977645; doi:10.1186/s12918-016-0321-0)
Supplement: Additional file 3: Table S2. — All of the throughput articles’ PMID in ARN database. (XLSX 511 kb) [file 12918_2016_321_MOESM3_ESM.xlsx]

## Sheet: Table-S1
PMID	实验材料	记录数
26537990	MSC	110
26531148	adipocyte	40
26505482	IMF	143
26482036	brown adipocyte	59
25983326	mouse	50
26121299	mouse	32
26205789	ADSC	1094
26484295	mouse	230
25982065	MSC	108
26111340	MSC	1703
26042666	IMF	30
26664929	mouse	36
24666668	IMF	21
24845505	Cancer	87
24548287	IMF	39
24218084	MSC	28
24307698	MSC	27
24130839	IMF	8
23893995	IMF	47
23967297	mouse	466
23922792	MSC	4
23827457	MSC	42
23579070	mouse	39
23894377	mouse	2065
23564456	MC3T3-E1	22
23414147	MSC	34
23296809	IMF	45
22564414	osteoblast	23
22496873	mouse	26
22371969
21856901	IMF	27
21943323	MSC	219
21767385	MSC	25
21772852	MSC	38
21731698	MSC	45
21062493	IMF	22
20573458	IMF	133
20800581	mouse	22
20492721	3T3-L1	64
20423511	IMF	16
20126310	preadipocyte	115
19947932	IMF	20
19710927	MSC	19
19188425	3T3-L1	31
19300518	3T3-L1	29
18820161	IMF	136
19123974	IMF	16
18784367	C2C12	25
18637193	ADSC	88
18489901	NIH-3T3	20
18060861	preadipocyte	15
17697390	IMF	71
17927910	IMF	20
17409382	3T3-L1	59
17360536	brown preadipocyte	30
16870994	3T3-L1	14
16380219	adipocyte	23
16420668	3T3-L1	193
16106032	NIH-3T3	31
15895078	brown preadipocyte	67
15556302	MSC	110
15051823	3T3-L1	208
15033539	3T3-L1	498
14969395	MSC	66
14698024	3T3-L1	47
12646203	MSC	167
12631704	MSC	322
12459256	3T3-L1	5
12137940	3T3-L1	147
12138207	3T3-L1	40
12096121	3T3-L1	22
12021175	3T3-L1	113
11445576	3T3-L1	210
10863095	3T3-L1	93

## Sheet: Table-S2
#	PMID	Symbol	IF(%)	Function	Condition	Expression	Material
1	15556302	znf133	5	Transcription activition or inhibition	0 3	Up(1 15.3)fold	MSC
2	15556302	znf117	1.7	Signal transduction	0 3	Up(1 19.7)fold	MSC
3	15556302	zic2	1.8	Transcription activition or inhibition	0 3	Up(1 6.6)fold	MSC
4	15556302	wisp1	2.8	Signal transduction	0 3	Up(1 8.9)fold	MSC
5	15556302	wee1	5.9	Signal transduction	0 3	Up(1 6.1)fold	MSC
6	15556302	uqcrq	1	unclear	0 3	Dowm(1 0.3)fold	MSC
7	15556302	uchl1	1.9	Signal transduction	0 3	Dowm(1 0.5)fold	MSC
8	15556302	tubb	2.6	Others	0 3	Dowm(1 0.4)fold	MSC
9	15556302	tuba1a	1.8	Others	0 3	Dowm(1 0.4)fold	MSC
10	15556302	tsc22d3	12.4	Transcription activition or inhibition	0 3	Up(1 7.5)fold	MSC
11	15556302	tp63	3.6	Signal transduction	0 3	Dowm(1 0.5)fold	MSC
12	15556302	tnfrsf12a	1.9	Signal transduction	0 3	Dowm(1 0.2)fold	MSC
13	15556302	tnc	6.4	Signal transduction	0 3	Up(1 5.8)fold	MSC
14	15556302	tfpi	2.2	Signal transduction	0 3	Up(1 5.9)fold	MSC
15	15556302	tagln2	2.2	unclear	0 3	Dowm(1 0.5)fold	MSC
16	15556302	srpx	1.9	Signal transduction	0 3	Up(1 12.8)fold	MSC
17	15556302	slc2a1	3.2	Metabolism and transport	0 3	Up(1 5.1)fold	MSC
18	15556302	slc1a3	2.2	Metabolism and transport	0 3	Up(1 5.4)fold	MSC
19	15556302	serping1	2.6	Signal transduction	0 3	Up(1 11)fold	MSC
20	15556302	sdr1	0.8		0 3	Up(1 9.4)fold	MSC
21	15556302	scrg1	1.9	Signal transduction	0 3	Up(1 7.1)fold	MSC
22	15556302	sat1	1.9	Metabolism and transport	0 3	Up(1 5.9)fold	MSC
23	15556302	runx2	30.4	Transcription activition or inhibition	0 3	Dowm(1 0.3)fold	MSC
24	15556302	rps4y1	0.8	Others	0 3	Up(1 6.1)fold	MSC
25	15556302	rps25	2.1	Others	0 3	Up(1 6.5)fold	MSC
26	15556302	rpl12	1.9	Transcription activition or inhibition	0 3	Up(1 5.1)fold	MSC
27	15556302	rap2a	2.3	Signal transduction	0 3	Up(1 5.3)fold	MSC
28	15556302	ptprn	4.1	Signal transduction	0 3	Up(1 15.4)fold	MSC
29	15556302	ptprm	1.1	Signal transduction	0 3	Up(1 5.4)fold	MSC
30	15556302	prph	1	unclear	0 3	Dowm(1 0.1)fold	MSC
31	15556302	pros1	1.8	Signal transduction	0 3	Up(1 5.9)fold	MSC
32	15556302	ppp2r5a	2.5	Signal transduction	0 3	Up(1 10.6)fold	MSC
33	15556302	ppap2b	3.3		0 3	Up(1 5.9)fold	MSC
34	15556302	plscr4	1.2	Signal transduction	0 3	Dowm(1 0.3)fold	MSC
35	15556302	phc2	2.1	Transcription activition or inhibition	0 3	Up(1 7.2)fold	MSC
36	15556302	pappa	6.5	Metabolism and transport	0 3	Up(1 6)fold	MSC
37	15556302	pabpc4	1.2	Transcription activition or inhibition	0 3	Dowm(1 0.4)fold	MSC
38	15556302	nt5e	5.5	Signal transduction	0 3	Dowm(1 0.2)fold	MSC
39	15556302	npc2	3.9	Signal transduction	0 3	Up(1 5.1)fold	MSC
40	15556302	nnmt	2.6	Metabolism and transport	0 3	Up(1 7.6)fold	MSC
41	15556302	myc	29.8	Transcription activition or inhibition	0 3	Up(1 5.2)fold	MSC
42	15556302	mta1	3.6	Transcription activition or inhibition	0 3	Up(1 7.7)fold	MSC
43	15556302	mt1l	1.7	unclear	0 3	Up(1 13)fold	MSC
44	15556302	mt1g	1.8	unclear	0 3	Up(1 8.8)fold	MSC
45	15556302	mt1e	4.3	Metabolism and transport	0 3	Up(1 9.1)fold	MSC
46	15556302	mt1b	1.7	Signal transduction	0 3	Up(1 9.6)fold	MSC
47	15556302	mpst	1	Metabolism and transport	0 3	Up(1 9.5)fold	MSC
48	15556302	mme	2.1	Metabolism and transport	0 3	Up(1 6.3)fold	MSC
49	15556302	mgst1	6.9	Metabolism and transport	0 3	Up(1 6)fold	MSC
50	15556302	maml3	1.7	Transcription activition or inhibition	0 3	Dowm(1 0.4)fold	MSC
51	15556302	lrp1	2.1	Signal transduction	0 3	Dowm(1 0.4)fold	MSC
52	15556302	lepr	5.6	Signal transduction	0 3	Up(1 6.8)fold	MSC
53	15556302	lama2	2.5	Cell growth/cycle regulator	0 3	Up(1 7.7)fold	MSC
54	15556302	l1cam	2.7	Signal transduction	0 3	Dowm(1 0.3)fold	MSC
55	15556302	krt19	1.2	Others	0 3	Dowm(1 0.1)fold	MSC
56	15556302	kmt2d	1.1	Epigenetic modification	0 3	Dowm(1 0.1)fold	MSC
57	15556302	klrc2	1.6	Signal transduction	0 3	Up(1 9.1)fold	MSC
58	15556302	kcnj6	1	Others	0 3	Dowm(1 0.4)fold	MSC
59	15556302	jmjd1c	2.7	unclear	0 3	Up(1 7.9)fold	MSC
60	15556302	itgb1	7.1	Signal transduction	0 3	Dowm(1 0.4)fold	MSC
61	15556302	il1r1	4.8	Signal transduction	0 3	Up(1 8.6)fold	MSC
62	15556302	igfbp3	5.5	Signal transduction	0 3	Dowm(1 0.3)fold	MSC
63	15556302	igfbp2	4.4	Transcription activition or inhibition	0 3	Up(1 30.7)fold	MSC
64	15556302	igf2	8.4	Signal transduction	0 3	Up(1 27.1)fold	MSC
65	15556302	igf2	8.4	Signal transduction	0 3	Up(1 18.6)fold	MSC
66	15556302	ifitm3	2.7	Signal transduction	0 3	Up(1 10)fold	MSC
67	15556302	ifitm2	0.8	Signal transduction	0 3	Up(1 9.1)fold	MSC
68	15556302	id4	3.4	Transcription activition or inhibition	0 3	Dowm(1 0.2)fold	MSC
69	15556302	hsd11b1	5	Metabolism and transport	0 3	Up(1 8.0)fold	MSC
70	15556302	hla-dmb	1.1	Signal transduction	0 3	Up(1 5.8)fold	MSC
71	15556302	hfl1	0.8		0 3	Up(1 5.7)fold	MSC
72	15556302	gpx3	2.5	Metabolism and transport	0 3	Up(1 32.8)fold	MSC
73	15556302	gpx1	1.8	Metabolism and transport	0 3	Up(1 7)fold	MSC
74	15556302	glul	7.2	Metabolism and transport	0 3	Up(1 10.2)fold	MSC
75	15556302	gas1	6	Signal transduction	0 3	Up(1 24.9)fold	MSC
76	15556302	folh1	1	Metabolism and transport	0 3	Up(1 7.8)fold	MSC
77	15556302	fkbp5	4.3	Catalysis reaction	0 3	Up(1 14.6)fold	MSC
78	15556302	ephx1	2.6	Metabolism and transport	0 3	Up(1 12.2)fold	MSC
79	15556302	enpp2	3.4	Metabolism and transport	0 3	Up(1 5.9)fold	MSC
80	15556302	eng	1.6	Signal transduction	0 3	Dowm(1 0.4)fold	MSC
81	15556302	dcn	6.1	Signal transduction	0 3	Up(1 20.1)fold	MSC
82	15556302	cyp1b1	5.5	Metabolism and transport	0 3	Up(1 8.7)fold	MSC
83	15556302	cul1	0.8	Signal transduction	0 3	Dowm(1 0.4)fold	MSC
84	15556302	ctnnal1	2.5	unclear	0 3	Dowm(1 0.4)fold	MSC
85	15556302	ctage5	1	Signal transduction	0 3	Up(1 6.7)fold	MSC
86	15556302	cst3	2.5	Signal transduction	0 3	Up(1 5.2)fold	MSC
87	15556302	csf1	9.5	Signal transduction	0 3	Up(1 10.1)fold	MSC
88	15556302	comp	7.3	Signal transduction	0 3	Up(1 13.4)fold	MSC
89	15556302	col6a1	4.2	Signal transduction	0 3	Up(1 5.5)fold	MSC
90	15556302	col11a1	6.5	Signal transduction	0 3	Up(1 12.5)fold	MSC
91	15556302	clic4	1.9	Others	0 3	Dowm(1 0.3)fold	MSC
92	15556302	cfh	1.8	unclear	0 3	Up(1 5.1)fold	MSC
93	15556302	ces2	1	Metabolism and transport	0 3	Up(1 6.3)fold	MSC
94	15556302	cdh2	4.2	Signal transduction	0 3	Dowm(1 0.4)fold	MSC
95	15556302	cd79a	0.8	Signal transduction	0 3	Up(1 7.9)fold	MSC
96	15556302	cd44	8.2	Signal transduction	0 3	Dowm(1 0.5)fold	MSC
97	15556302	cd180	2.6	Signal transduction	0 3	Dowm(1 0.4)fold	MSC
98	15556302	cap	0.8		0 3	Dowm(1 0.5)fold	MSC
99	15556302	btg1	2.6	Signal transduction	0 3	Up(1 6.6)fold	MSC
100	15556302	brf1	0.8	Transcription activition or inhibition	0 3	Up(1 5.2)fold	MSC
101	15556302	bgn	6.7	Signal transduction	0 3	Up(1 8.8)fold	MSC
102	15556302	bap1	1.9	Signal transduction	0 3	Dowm(1 0.3)fold	MSC
103	15556302	arpc4	1.1	Others	0 3	Dowm(1 0.1)fold	MSC
104	15556302	apod	3.5	Metabolism and transport	0 3	Up(1 14.9)fold	MSC
105	15556302	akr1c2	2.2	Metabolism and transport	0 3	Up(1 14.9)fold	MSC
106	15556302	akr1c1	1.8	Metabolism and transport	0 3	Up(1 7.2)fold	MSC
107	15556302	adm	3.8	Signal transduction	0 3	Up(1 13.1)fold	MSC
108	15556302	adamts4	3	Metabolism and transport	0 3	Up(1 6.3)fold	MSC
109	15556302	adamts1	4.3	Metabolism and transport	0 3	Up(1 8.5)fold	MSC
110	15556302	abat	2.3	Transcription activition or inhibition	0 3	Up(1 7.6)fold	MSC
#	PMID	Symbol	IF(%)	Function	Condition	Expression	Material
1	26531148	itga11	2.2	Others	low VS high-abdominal fat group (1 2)	(1 0.4)	adipocyte
2	26531148	akt1	3.2	Signal transduction	low VS high-abdominal fat group (1 2)	(1 2.4)	adipocyte
3	26531148	rap1b	1.4	Signal transduction	low VS high-abdominal fat group (1 2)	(1 6.8)	adipocyte
4	26531148	chad	1.1	Others	low VS high-abdominal fat group (1 2)	(1 0.4)	adipocyte
5	26531148	lama2	2.5	Cell growth/cycle regulator	low VS high-abdominal fat group (1 2)	(1 0.4)	adipocyte
6	26531148	abcd3	1.8	Metabolism and transport	low VS high-abdominal fat group (1 2)	(1 8)	adipocyte
7	26531148	pecr	0.8	Others	low VS high-abdominal fat group (1 2)	(1 3.5)	adipocyte
8	26531148	scd	24.6	Signal transduction	low VS high-abdominal fat group (1 2)	(1 3.7)	adipocyte
9	26531148	fads2	3.9	Catalysis reaction	low VS high-abdominal fat group (1 2)	(1 2.4)	adipocyte
10	26531148	acsl1	10	Metabolism and transport	low VS high-abdominal fat group (1 2)	(1 0.4)	adipocyte
11	26531148	pltp	2.8	Metabolism and transport	low VS high-abdominal fat group (1 2)	(1 0.15)	adipocyte
12	26531148	akr1d1	0.8	Catalysis reaction	low VS high-abdominal fat group (1 2)	(1 0.3)	adipocyte
13	26531148	scp2	4.2	Metabolism and transport	low VS high-abdominal fat group (1 2)	(1 3)	adipocyte
14	26531148	socs3	6.9	Signal transduction	low VS high-abdominal fat group (1 2)	(1 0.4)	adipocyte
15	26531148	ctbp1	1.1	Transcription activition or inhibition	low VS high-abdominal fat group (1 2)	(1 2.5)	adipocyte
16	26531148	prkar2b	3.7	Signal transduction	low VS high-abdominal fat group (1 2)	(1 5.7)	adipocyte
17	26531148	ptges	3.7	Catalysis reaction	low VS high-abdominal fat group (1 2)	(1 0.02)	adipocyte
18	26531148	apoa1	2.9	Others	low VS high-abdominal fat group (1 2)	(1 0.7)	adipocyte
19	26531148	apoa5	2.2	Others	low VS high-abdominal fat group (1 2)	(1 0.15)	adipocyte
20	26531148	cyp11a1	3.2	Catalysis reaction	low VS high-abdominal fat group (1 2)	(1 0.2)	adipocyte
21	26531148	mirn204	9.1	Bind to RNA	low VS high-abdominal fat group (1 2)	(1 0.4)	adipocyte
22	26531148	mirn144	4	Bind to RNA	low VS high-abdominal fat group (1 2)	(1 1.9)	adipocyte
23	26531148	mirn92	1.7	Bind to RNA	low VS high-abdominal fat group (1 2)	(1 0.5)	adipocyte
24	26531148	mirn200a	10.9	Bind to RNA	low VS high-abdominal fat group (1 2)	(1 2.8)	adipocyte
25	26531148	mirn215	5.6	Bind to RNA	low VS high-abdominal fat group (1 2)	(1 2.5)	adipocyte
26	26531148	mirn146b	16.3	Bind to RNA	low VS high-abdominal fat group (1 2)	(1 2)	adipocyte
27	26531148	mirn3535	0.8		low VS high-abdominal fat group (1 2)	(1 3)	adipocyte
28	26531148	mirn133c	0.8		low VS high-abdominal fat group (1 2)	(1 1.9)	adipocyte
29	26531148	mirn133a	11.4	Bind to RNA	low VS high-abdominal fat group (1 2)	(1 3.3)	adipocyte
30	26531148	mirn30d	10.6	Bind to RNA	low VS high-abdominal fat group (1 2)	(1 0.7)	adipocyte
31	26531148	mirn27b	11.2	Bind to RNA	low VS high-abdominal fat group (1 2)	(1 0.75)	adipocyte
32	26531148	mirn26a	16.2	Bind to RNA	low VS high-abdominal fat group (1 2)	(1 0.7)	adipocyte
33	26531148	mirn17	21.6	Bind to RNA	low VS high-abdominal fat group (1 2)	(1 1.3)	adipocyte
34	26531148	mirn122	10.3	Bind to RNA	low VS high-abdominal fat group (1 2)	(1 0.1)	adipocyte
35	26531148	mirn142	9.1	Bind to RNA	low VS high-abdominal fat group (1 2)	(1 1.1)	adipocyte
36	26531148	mirn103	7.6	Bind to RNA	low VS high-abdominal fat group (1 2)	(1 0.8)	adipocyte
37	26531148	mirn30e	17.2	Bind to RNA	low VS high-abdominal fat group (1 2)	(1 2.2)	adipocyte
38	26531148	mirn301b	0.8		low VS high-abdominal fat group (1 2)	(1 3.5)	adipocyte
39	26531148	mirn19a	6.7	Bind to RNA	low VS high-abdominal fat group (1 2)	(1 1.7)	adipocyte
40	26531148	mirn19b	13.8	Bind to RNA	low VS high-abdominal fat group (1 2)	(1 12.5)	adipocyte
#	PMID	Symbol	IF(%)	Function	Condition	Expression	Material
1	26482036	mirn92a	29.2	Bind to RNA	Muscle VS WAT VS BAT (1 2 3)	(7 8 7）	brown adipocyte
2	26482036	mirn805	3.3	Bind to RNA	Muscle VS WAT VS BAT (1 2 3)	(9 9 9)	brown adipocyte
3	26482036	mirn676	1	Bind to RNA	Muscle VS WAT VS BAT (1 2 3)	(3 4 4）	brown adipocyte
4	26482036	mirn671	4.3	Bind to RNA	Muscle VS WAT VS BAT (1 2 3)	(3 3 4)	brown adipocyte
5	26482036	mirn542	7.7	Bind to RNA	Muscle VS WAT VS BAT (1 2 3)	(2 2 2)	brown adipocyte
6	26482036	mirn491	4	Bind to RNA	Muscle VS WAT VS BAT (1 2 3)	(4 3 4)	brown adipocyte
7	26482036	mirn484	13.9	Bind to RNA	Muscle VS WAT VS BAT (1 2 3)	(9 9 9)	brown adipocyte
8	26482036	mirn455	8.9	Bind to RNA	Muscle VS WAT VS BAT (1 2 3)	(4 4 6)	brown adipocyte
9	26482036	mirn451	1.9	Bind to RNA	Muscle VS WAT VS BAT (1 2 3)	(7 7 7)	brown adipocyte
10	26482036	mirn450a	4.1	Bind to RNA	Muscle VS WAT VS BAT (1 2 3)	(2 2 3)	brown adipocyte
11	26482036	mirn423	10.6	Bind to RNA	Muscle VS WAT VS BAT (1 2 3)	(4 3 5)	brown adipocyte
12	26482036	mirn384	1.1	Bind to RNA	Muscle VS WAT VS BAT (1 2 3)	(3 2 4)	brown adipocyte
13	26482036	mirn374a	2.2	Bind to RNA	Muscle VS WAT VS BAT (1 2 3)	(7 9 7)	brown adipocyte
14	26482036	mirn365	5.5	Bind to RNA	Muscle VS WAT VS BAT (1 2 3)	(10 9 10)	brown adipocyte
15	26482036	mirn351	4.3	Bind to RNA	Muscle VS WAT VS BAT (1 2 3)	(3 4 4)	brown adipocyte
16	26482036	mirn345	4.1	Bind to RNA	Muscle VS WAT VS BAT (1 2 3)	(3 2 4)	brown adipocyte
17	26482036	mirn328	7.3	Bind to RNA	Muscle VS WAT VS BAT (1 2 3)	(8 8 8)	brown adipocyte
18	26482036	mirn322	7.7	Bind to RNA	Muscle VS WAT VS BAT (1 2 3)	(6 6 6)	brown adipocyte
19	26482036	mirn320	7.7	Bind to RNA	Muscle VS WAT VS BAT (1 2 3)	(6 7 7)	brown adipocyte
20	26482036	mirn32	6.2	Bind to RNA	Muscle VS WAT VS BAT (1 2 3)	(2 3 3)	brown adipocyte
21	26482036	mirn30e	17.2	Bind to RNA	Muscle VS WAT VS BAT (1 2 3)	(9 9 9)	brown adipocyte
22	26482036	mirn30d	10.6	Bind to RNA	Muscle VS WAT VS BAT (1 2 3)	(7 7 7)	brown adipocyte
23	26482036	mirn30c	16.1	Bind to RNA	Muscle VS WAT VS BAT (1 2 3)	(11 10 10)	brown adipocyte
24	26482036	mirn30b	14.3	Bind to RNA	Muscle VS WAT VS BAT (1 2 3)	(11 10 10)	brown adipocyte
25	26482036	mirn26b	16	Bind to RNA	Muscle VS WAT VS BAT (1 2 3)	(8 8 8)	brown adipocyte
26	26482036	mirn25	6.6	Bind to RNA	Muscle VS WAT VS BAT (1 2 3)	(6 6 6)	brown adipocyte
27	26482036	mirn20b	5.5	Bind to RNA	Muscle VS WAT VS BAT (1 2 3)	(6 6 6)	brown adipocyte
28	26482036	mirn20a	12.7	Bind to RNA	Muscle VS WAT VS BAT (1 2 3)	(9 9 9)	brown adipocyte
29	26482036	mirn207	1.4	Bind to RNA	Muscle VS WAT VS BAT (1 2 3)	(3 4 5)	brown adipocyte
30	26482036	mirn203	6.5	Bind to RNA	Muscle VS WAT VS BAT (1 2 3)	(7 9 9)	brown adipocyte
31	26482036	mirn19b	13.8	Bind to RNA	Muscle VS WAT VS BAT (1 2 3)	(10 10 10)	brown adipocyte
32	26482036	mirn19a	6.7	Bind to RNA	Muscle VS WAT VS BAT (1 2 3)	(6 6 7)	brown adipocyte
33	26482036	mirn195	7.2	Bind to RNA	Muscle VS WAT VS BAT (1 2 3)	(9 9 9)	brown adipocyte
34	26482036	mirn193b	17.1	Bind to RNA	Muscle VS WAT VS BAT (1 2 3)	(9 9 10)	brown adipocyte
35	26482036	mirn193	5	Bind to RNA	Muscle VS WAT VS BAT (1 2 3)	(3 4 6)	brown adipocyte
36	26482036	mirn18a	11.3	Bind to RNA	Muscle VS WAT VS BAT (1 2 3)	(3 4 4)	brown adipocyte
37	26482036	mirn182	7.9	Bind to RNA	Muscle VS WAT VS BAT (1 2 3)	(3 6 6)	brown adipocyte
38	26482036	mirn16	18.4	Bind to RNA	Muscle VS WAT VS BAT (1 2 3)	(10 10 10)	brown adipocyte
39	26482036	mirn15b	11.8	Bind to RNA	Muscle VS WAT VS BAT (1 2 3)	(6 6 6)	brown adipocyte
40	26482036	mirn15a	22.1	Bind to RNA	Muscle VS WAT VS BAT (1 2 3)	(6 6 6)	brown adipocyte
41	26482036	mirn155	21.3	Bind to RNA	Muscle VS WAT VS BAT (1 2 3)	(6 6 6)	brown adipocyte
42	26482036	mirn150	9.9	Bind to RNA	Muscle VS WAT VS BAT (1 2 3)	(9 10 10)	brown adipocyte
43	26482036	mirn142	9.1	Bind to RNA	Muscle VS WAT VS BAT (1 2 3)	(6 6 7)	brown adipocyte
44	26482036	mirn140	13	Bind to RNA	Muscle VS WAT VS BAT (1 2 3)	(7 8 7)	brown adipocyte
45	26482036	mirn126	4.5	Bind to RNA	Muscle VS WAT VS BAT (1 2 3)	(10 10 10)	brown adipocyte
46	26482036	mirn132	6.9	Bind to RNA	Muscle VS WAT VS BAT (1 2 3)	(6 7 7)	brown adipocyte
47	26482036	mirn129	4.7	Bind to RNA	Muscle VS WAT VS BAT (1 2 3)	(3 2 4)	brown adipocyte
48	26482036	mirn107	7.6	Bind to RNA	Muscle VS WAT VS BAT (1 2 3)	(3 3 6)	brown adipocyte
49	26482036	mirnlet7g	6.3	Bind to RNA	Muscle VS WAT VS BAT (1 2 3)	(8 7 9)	brown adipocyte
50	26482036	mirn503	7.9	Bind to RNA	Muscle VS WAT VS BAT (1 2 3)	(0 6 6)	brown adipocyte
51	26482036	mirn338	2.5	Bind to RNA	Muscle VS WAT VS BAT (1 2 3)	(0 6 6)	brown adipocyte
52	26482036	mirn219	1	Bind to RNA	Muscle VS WAT VS BAT (1 2 3)	(0 2 3)	brown adipocyte
53	26482036	mirn212	2	Bind to RNA	Muscle VS WAT VS BAT (1 2 3)	(0 6 7)	brown adipocyte
54	26482036	mirn995	0.8	Bind to RNA	Muscle VS WAT VS BAT (1 2 3)	(0 0 6)	brown adipocyte
55	26482036	mirn582	3.5	Bind to RNA	Muscle VS WAT VS BAT (1 2 3)	(0 0 1)	brown adipocyte
56	26482036	mirn450b	3.9	Bind to RNA	Muscle VS WAT VS BAT (1 2 3)	(0 0 1)	brown adipocyte
57	26482036	mirn363	3.5	Bind to RNA	Muscle VS WAT VS BAT (1 2 3)	(0 0 1)	brown adipocyte
58	26482036	mirn325	2.5	Bind to RNA	Muscle VS WAT VS BAT (1 2 3)	(0 0 2)	brown adipocyte
59	26482036	mirn1941	5	Bind to RNA	Muscle VS WAT VS BAT (1 2 3)	(0 0 6)	brown adipocyte
#	PMID	Symbol	IF(%)	Function	Condition	Expression	Material
1	25983326	mirn342	7.1	Bind to RNA	control VS cold-induced brown adipose (1 2)	(1 -2.54)	mouse
2	25983326	mirn146b	16.3	Bind to RNA	control VS cold-induced brown adipose (1 2)	(0.2 -0.2)	mouse
3	25983326	mirn503	7.9	Bind to RNA	control VS cold-induced brown adipose (1 2)	(1 -2.66)	mouse
4	25983326	mirn15b	11.8	Bind to RNA	control VS cold-induced brown adipose (1 2)	(1 -2.82)	mouse
5	25983326	mirn146a	13.4	Bind to RNA	control VS cold-induced brown adipose (1 2)	(1 -4.59)	mouse
6	25983326	mirn574	5.1	Bind to RNA	control VS cold-induced brown adipose (1 2)	(1 -2.91)	mouse
7	25983326	mirn150	9.9	Bind to RNA	control VS cold-induced brown adipose (1 2)	(0.2 -0.2)	mouse
8	25983326	mirn196b	3.5	Bind to RNA	control VS cold-induced brown adipose (1 2)	(0.2 -0.2)	mouse
9	25983326	mirn677	1.5	Bind to RNA	control VS cold-induced brown adipose (1 2)	(-0.2 0.2)	mouse
10	25983326	mirn320	7.7	Bind to RNA	control VS cold-induced brown adipose (1 2)	(1 5.82)	mouse
11	25983326	mirn3960	1.9	Bind to RNA	control VS cold-induced brown adipose (1 2)	(1 6.85)	mouse
12	25983326	mirn455	8.9	Bind to RNA	control VS cold-induced brown adipose (1 2)	(1 2.72)	mouse
13	25983326	mirn3074	1.2	Bind to RNA	control VS cold-induced brown adipose (1 2)	(-0.2 0.2)	mouse
14	25983326	mirn24	17.6	Bind to RNA	control VS cold-induced brown adipose (1 2)	(-0.2 0.2)	mouse
15	25983326	mirn30e	17.2	Bind to RNA	control VS cold-induced brown adipose (1 2)	(1 2.57)	mouse
16	25983326	mirn144	4	Bind to RNA	control VS cold-induced brown adipose (1 2)	(1 2.85)	mouse
17	25983326	mirn3060	1	Bind to RNA	control VS cold-induced brown adipose (1 2)	(1 33.94)	mouse
18	25983326	mirn7045	3.4	Bind to RNA	control VS cold-induced brown adipose (1 2)	(-0.2 0.2)	mouse
19	25983326	mirn193a	6.9	Bind to RNA	control VS cold-induced brown adipose (1 2)	(1 3.2)	mouse
20	25983326	mirn203	6.5	Bind to RNA	control VS cold-induced brown adipose (1 2)	(1 10.59)	mouse
21	25983326	mirn3076	2.2	Bind to RNA	control VS cold-induced brown adipose (1 2)	(-0.2 0.2)	mouse
22	25983326	mirn3073a	0.8	Bind to RNA	control VS cold-induced brown adipose (1 2)	(-0.2 0.2)	mouse
23	25983326	mirn6538	1.7	Bind to RNA	control VS cold-induced brown adipose (1 2)	(-0.2 0.2)	mouse
24	25983326	mirn6236	0.8	Bind to RNA	control VS cold-induced brown adipose (1 2)	(-0.2 0.2)	mouse
25	25983326	mirn5126	1.5	Bind to RNA	control VS cold-induced brown adipose (1 2)	(-0.2 0.2)	mouse
26	25983326	mirn467e	3.3	Bind to RNA	control VS cold-induced white adipose (1 2)	(0.2 -0.2)	mouse
27	25983326	mirn467c	2.4	Bind to RNA	control VS cold-induced white adipose (1 2)	(0.2 -0.2)	mouse
28	25983326	mirn466d	10.1	Bind to RNA	control VS cold-induced white adipose (1 2)	(0.2 -0.2)	mouse
29	25983326	mirn146a	13.4	Bind to RNA	control VS cold-induced white adipose (1 2)	(1 -4.52)	mouse
30	25983326	mirn466c	5.7	Bind to RNA	control VS cold-induced white adipose (1 2)	(0.2 -0.2)	mouse
31	25983326	mirn466b	4.9	Bind to RNA	control VS cold-induced white adipose (1 2)	(0.2 -0.2)	mouse
32	25983326	mirn155	21.3	Bind to RNA	control VS cold-induced white adipose (1 2)	(1 -4.21)	mouse
33	25983326	mirn3964	0.8	Bind to RNA	control VS cold-induced white adipose (1 2)	(0.2 -0.2)	mouse
34	25983326	mirn150	9.9	Bind to RNA	control VS cold-induced white adipose (1 2)	(1 -4.99)	mouse
35	25983326	mirn146b	16.3	Bind to RNA	control VS cold-induced white adipose (1 2)	(1 -3.38)	mouse
36	25983326	mirn141	8.9	Bind to RNA	control VS cold-induced white adipose (1 2)	(0.2 -0.2)	mouse
37	25983326	mirn200c	8.4	Bind to RNA	control VS cold-induced white adipose (1 2)	(1 -4.17)	mouse
38	25983326	mirn363	3.5	Bind to RNA	control VS cold-induced white adipose (1 2)	(0.2 -0.2)	mouse
39	25983326	mirn142a	1.7	Bind to RNA	control VS cold-induced white adipose (1 2)	(0.2 -0.2)	mouse
40	25983326	mirn342	7.1	Bind to RNA	control VS cold-induced white adipose (1 2)	(1 -3.67)	mouse
41	25983326	mirn150	9.9	Bind to RNA	control VS cold-induced white adipose (1 2)	(0.2 -0.2)	mouse
42	25983326	mirn130b	14.9	Bind to RNA	control VS cold-induced white adipose (1 2)	(0.2 -0.2)	mouse
43	25983326	mirn106a	8.5	Bind to RNA	control VS cold-induced white adipose (1 2)	(0.2 -0.2)	mouse
44	25983326	mirn142a	1.7	Bind to RNA	control VS cold-induced white adipose (1 2)	(1 -5.3)	mouse
45	25983326	mirn142b	0.8	Bind to RNA	control VS cold-induced white adipose (1 2)	(1 -5.16)	mouse
46	25983326	mirn20b	5.5	Bind to RNA	control VS cold-induced white adipose (1 2)	(1 -5.95)	mouse
47	25983326	mirn144	4	Bind to RNA	control VS cold-induced white adipose (1 2)	(1 3.27)	mouse
48	25983326	mirn203	6.5	Bind to RNA	control VS cold-induced white adipose (1 2)	(1 14.89)	mouse
49	25983326	mirn6538	1.7	Bind to RNA	control VS cold-induced white adipose (1 2)	(-0.4 0.4)	mouse
50	25983326	mirn3076	2.2	Bind to RNA	control VS cold-induced white adipose (1 2)	(-0.4 0.4)	mouse
#	PMID	Symbol	IF(%)	Function	Condition	Expression	Material
1	26121299	csad	3.3	unclear	thiodigalactoside TDG-treated rats(1 2)	(0 2.18)	mouse
2	26121299	rgg36867	0.8		thiodigalactoside TDG-treated rats(1 2)	(0 2.83)	mouse
3	26121299	eef1a1	1.7		thiodigalactoside TDG-treated rats(1 2)	(0 1.57)	mouse
4	26121299	pzp	0.8		thiodigalactoside TDG-treated rats(1 2)	(0 2.81)	mouse
5	26121299	tf	4.2	unclear	thiodigalactoside TDG-treated rats(1 2)	(0 3.92)	mouse
6	26121299	blvrb	1.7		thiodigalactoside TDG-treated rats(1 2)	(0 4.57)	mouse
7	26121299	cbr1	2.8	unclear	thiodigalactoside TDG-treated rats(1 2)	(0 2.97)	mouse
8	26121299	alb	1.2	Metabolism and transport	thiodigalactoside TDG-treated rats(1 2)	(0 1.72)	mouse
9	26121299	myl1	1.7	unclear	thiodigalactoside TDG-treated rats(1 2)	(0 7.77)	mouse
10	26121299	ldb3	0.8		thiodigalactoside TDG-treated rats(1 2)	(0 9.32)	mouse
11	26121299	myoz1	1.7	unclear	thiodigalactoside TDG-treated rats(1 2)	(0 6.29)	mouse
12	26121299	immt	0.8		thiodigalactoside TDG-treated rats(1 2)	(0 1.8)	mouse
13	26121299	myh6	0.8		thiodigalactoside TDG-treated rats(1 2)	(0 3.12)	mouse
14	26121299	tpm1	4.2	unclear	thiodigalactoside TDG-treated rats(1 2)	(0 6.7)	mouse
15	26121299	vdac1	0.8		thiodigalactoside TDG-treated rats(1 2)	(0 3.83)	mouse
16	26121299	anxa2	5	Cell growth/cycle regulator	thiodigalactoside TDG-treated rats(1 2)	(0 2.14)	mouse
17	26121299	chka	1.7		thiodigalactoside TDG-treated rats(1 2)	(0 5.55)	mouse
18	26121299	pebp1	2.3	Signal transduction	thiodigalactoside TDG-treated rats(1 2)	(0 4.08)	mouse
19	26121299	ak1	2.5	unclear	thiodigalactoside TDG-treated rats(1 2)	(0 4.63)	mouse
20	26121299	ak3	0.8		thiodigalactoside TDG-treated rats(1 2)	(0 2.18)	mouse
21	26121299	ca3	3.3	Catalysis reaction	thiodigalactoside TDG-treated rats(1 2)	(0 2.79)	mouse
22	26121299	acaa2	1.7	unclear	thiodigalactoside TDG-treated rats(1 2)	(0 2.29)	mouse
23	26121299	uqcrc1	0.8		thiodigalactoside TDG-treated rats(1 2)	(0 2.36)	mouse
24	26121299	pdhb	0.8		thiodigalactoside TDG-treated rats(1 2)	(0 2.81)	mouse
25	26121299	mdh2	3.3	unclear	thiodigalactoside TDG-treated rats(1 2)	(0 6.06)	mouse
26	26121299	pgam2	1.7	unclear	thiodigalactoside TDG-treated rats(1 2)	(0 4.07)	mouse
27	26121299	tpi1	1.8	unclear	thiodigalactoside TDG-treated rats(1 2)	(0 2.89)	mouse
28	26121299	ldha	8.4	Metabolism and transport	thiodigalactoside TDG-treated rats(1 2)	(0 4.22)	mouse
29	26121299	aldoa	5.5	Metabolism and transport	thiodigalactoside TDG-treated rats(1 2)	(0 1.8)	mouse
30	26121299	gapdh	6.5	Metabolism and transport	thiodigalactoside TDG-treated rats(1 2)	(0 2.31)	mouse
31	26121299	pkm	6.1	Metabolism and transport	thiodigalactoside TDG-treated rats(1 2)	(0 2.77)	mouse
32	26121299	pgm1	1.8	unclear	thiodigalactoside TDG-treated rats(1 2)	(0 1.97)	mouse
#	PMID	Symbol	IF(%)	Function	Condition	Expression	Material
1	26205789	aadac	0.8		hADSC adipo-dif(7 21)day	(1 0.268239624)	ADSC
2	26205789	abcd2	2.5	Metabolism and transport	hADSC adipo-dif(7 21)day	(1 0.477534394)	ADSC
3	26205789	abcd3	1.8	Metabolism and transport	hADSC adipo-dif(7 21)day	(1 0.436351577)	ADSC
4	26205789	abhd14a	0.8		hADSC adipo-dif(7 21)day	(1 0.433279318)	ADSC
5	26205789	abhd5	5.8	Signal transduction	hADSC adipo-dif(7 21)day	(1 0.478006902)	ADSC
6	26205789	acacb	7.5	Metabolism and transport	hADSC adipo-dif(7 21)day	(1 0.471246872)	ADSC
7	26205789	acat2	1.9	Metabolism and transport	hADSC adipo-dif(7 21)day	(1 0.398388915)	ADSC
8	26205789	acer3	2.6	unclear	hADSC adipo-dif(7 21)day	(1 0.508210135)	ADSC
9	26205789	ache	0.8		hADSC adipo-dif(7 21)day	(1 0.481340823)	ADSC
10	26205789	acly	3	Metabolism and transport	hADSC adipo-dif(7 21)day	(1 0.479980033)	ADSC
11	26205789	acot2	1.7	Catalysis reaction	hADSC adipo-dif(7 21)day	(1 0.457877554)	ADSC
12	26205789	acot1	1.7		hADSC adipo-dif(7 21)day	(1 0.457877554)	ADSC
13	26205789	acsf2	1.7	unclear	hADSC adipo-dif(7 21)day	(1 0.296461436)	ADSC
14	26205789	acsl4	3.3	Metabolism and transport	hADSC adipo-dif(7 21)day	(1 0.465239622)	ADSC
15	26205789	acsl5	0.8		hADSC adipo-dif(7 21)day	(1 0.415394521)	ADSC
16	26205789	acss2	2.1	unclear	hADSC adipo-dif(7 21)day	(1 0.407639158)	ADSC
17	26205789	acvr1c	3.5	Signal transduction	hADSC adipo-dif(7 21)day	(1 0.487343685)	ADSC
18	26205789	adam12	4.4	unclear	hADSC adipo-dif(7 21)day	(1 0.505760613)	ADSC
19	26205789	adamts15	1.7		hADSC adipo-dif(7 21)day	(1 0.356424916)	ADSC
20	26205789	adamts18	0.8		hADSC adipo-dif(7 21)day	(1 0.344178395)	ADSC
21	26205789	adcy1	0.8		hADSC adipo-dif(7 21)day	(1 0.44418583)	ADSC
22	26205789	adipoq	30.2	Signal transduction	hADSC adipo-dif(7 21)day	(1 0.271946046)	ADSC
23	26205789	adra2a	0.8		hADSC adipo-dif(7 21)day	(1 0.49390521)	ADSC
24	26205789	adrb1	2.5		hADSC adipo-dif(7 21)day	(1 0.242776784)	ADSC
25	26205789	agbl5	0.8		hADSC adipo-dif(7 21)day	(1 0.50834189)	ADSC
26	26205789	agpat2	1.7	Catalysis reaction	hADSC adipo-dif(7 21)day	(1 0.490474976)	ADSC
27	26205789	agt	9.8	Signal transduction	hADSC adipo-dif(7 21)day	(1 0.329486035)	ADSC
28	26205789	aifm2	1.9	unclear	hADSC adipo-dif(7 21)day	(1 0.483956831)	ADSC
29	26205789	akr1c1	1.8	Metabolism and transport	hADSC adipo-dif(7 21)day	(1 0.312257025)	ADSC
30	26205789	alas1	2.6	unclear	hADSC adipo-dif(7 21)day	(1 0.477434078)	ADSC
31	26205789	aldh1l1	0.8		hADSC adipo-dif(7 21)day	(1 0.440272617)	ADSC
32	26205789	anapc7	0.8		hADSC adipo-dif(7 21)day	(1 0.497406028)	ADSC
33	26205789	aqp3	1.2	Metabolism and transport	hADSC adipo-dif(7 21)day	(1 0.306662864)	ADSC
34	26205789	aqp7	4.2	Metabolism and transport	hADSC adipo-dif(7 21)day	(1 0.184039708)	ADSC
35	26205789	arhgap39	0.8		hADSC adipo-dif(7 21)day	(1 0.455832144)	ADSC
36	26205789	atp5e	0.8		hADSC adipo-dif(7 21)day	(1 0.47118692)	ADSC
37	26205789	bbox1	1.7	unclear	hADSC adipo-dif(7 21)day	(1 0.109564667)	ADSC
38	26205789	bckdhb	1.8	unclear	hADSC adipo-dif(7 21)day	(1 0.466618138)	ADSC
39	26205789	bclaf1	0.8		hADSC adipo-dif(7 21)day	(1 0.505747824)	ADSC
40	26205789	bmper	1.7		hADSC adipo-dif(7 21)day	(1 0.372298047)	ADSC
41	26205789	c10orf110	0.8		hADSC adipo-dif(7 21)day	(1 0.504961244)	ADSC
42	26205789	c10orf116	0.8		hADSC adipo-dif(7 21)day	(1 0.342457544)	ADSC
43	26205789	c10orf58	0.8		hADSC adipo-dif(7 21)day	(1 0.505035201)	ADSC
44	26205789	c10orf90	0.8		hADSC adipo-dif(7 21)day	(1 0.427323035)	ADSC
45	26205789	c14orf180	0.8		hADSC adipo-dif(7 21)day	(1 0.428084024)	ADSC
46	26205789	c19orf12	0.8		hADSC adipo-dif(7 21)day	(1 0.484716877)	ADSC
47	26205789	c1galt1c1	0.8		hADSC adipo-dif(7 21)day	(1 0.390135806)	ADSC
48	26205789	c1orf104	0.8		hADSC adipo-dif(7 21)day	(1 0.500613251)	ADSC
49	26205789	c1orf53	0.8		hADSC adipo-dif(7 21)day	(1 0.50281324)	ADSC
50	26205789	c2orf7	0.8		hADSC adipo-dif(7 21)day	(1 0.419857584)	ADSC
51	26205789	c2orf88	1.7		hADSC adipo-dif(7 21)day	(1 0.436564932)	ADSC
52	26205789	c3orf70	0.8		hADSC adipo-dif(7 21)day	(1 0.355931419)	ADSC
53	26205789	c3orf75	0.8		hADSC adipo-dif(7 21)day	(1 0.445220117)	ADSC
54	26205789	c7orf41	0.8		hADSC adipo-dif(7 21)day	(1 0.412418754)	ADSC
55	26205789	c9orf123	0.8		hADSC adipo-dif(7 21)day	(1 0.47805032)	ADSC
56	26205789	ca2	1.8	unclear	hADSC adipo-dif(7 21)day	(1 0.064399794)	ADSC
57	26205789	ca3	3.3	Catalysis reaction	hADSC adipo-dif(7 21)day	(1 0.060336921)	ADSC
58	26205789	camk1	0.8		hADSC adipo-dif(7 21)day	(1 0.383912529)	ADSC
59	26205789	cat	5.6	unclear	hADSC adipo-dif(7 21)day	(1 0.45153454)	ADSC
60	26205789	cd36	6	Signal transduction	hADSC adipo-dif(7 21)day	(1 0.310756848)	ADSC
61	26205789	cdh12	0.8		hADSC adipo-dif(7 21)day	(1 0.498733218)	ADSC
62	26205789	cdk15	1.7		hADSC adipo-dif(7 21)day	(1 0.201190241)	ADSC
63	26205789	cdkn2c	5.1	Cell growth/cycle regulator	hADSC adipo-dif(7 21)day	(1 0.256429324)	ADSC
64	26205789	cebpa	43	Transcription activition or inhibition	hADSC adipo-dif(7 21)day	(1 0.276594568)	ADSC
65	26205789	cenpn	1.7		hADSC adipo-dif(7 21)day	(1 0.353910892)	ADSC
66	26205789	chac2	0.8		hADSC adipo-dif(7 21)day	(1 0.420051582)	ADSC
67	26205789	chka	1.7		hADSC adipo-dif(7 21)day	(1 0.4905255)	ADSC
68	26205789	chm	0.8		hADSC adipo-dif(7 21)day	(1 0.482683721)	ADSC
69	26205789	chp	0.8		hADSC adipo-dif(7 21)day	(1 0.479542708)	ADSC
70	26205789	cited1	0.8		hADSC adipo-dif(7 21)day	(1 0.33720444)	ADSC
71	26205789	ckmt1b	0.8		hADSC adipo-dif(7 21)day	(1 0.119987665)	ADSC
72	26205789	ckmt1a	0.8		hADSC adipo-dif(7 21)day	(1 0.119987665)	ADSC
73	26205789	clmn	3.3		hADSC adipo-dif(7 21)day	(1 0.381364982)	ADSC
74	26205789	col4a6	0.8		hADSC adipo-dif(7 21)day	(1 0.431296607)	ADSC
75	26205789	comp	7.3	Signal transduction	hADSC adipo-dif(7 21)day	(1 0.490030333)	ADSC
76	26205789	copg2it1	0.8		hADSC adipo-dif(7 21)day	(1 0.400801603)	ADSC
77	26205789	cox5a	2.5		hADSC adipo-dif(7 21)day	(1 0.434729685)	ADSC
78	26205789	cpa2	0.8		hADSC adipo-dif(7 21)day	(1 0.476161)	ADSC
79	26205789	cpa4	1.7		hADSC adipo-dif(7 21)day	(1 0.506888616)	ADSC
80	26205789	cpxm1	0.8		hADSC adipo-dif(7 21)day	(1 0.255234867)	ADSC
81	26205789	crtap	0.8		hADSC adipo-dif(7 21)day	(1 0.469038752)	ADSC
82	26205789	csad	3.3	unclear	hADSC adipo-dif(7 21)day	(1 0.235234894)	ADSC
83	26205789	cxcl14	2.5		hADSC adipo-dif(7 21)day	(1 0.370019537)	ADSC
84	26205789	cxcr4	5.9	Signal transduction	hADSC adipo-dif(7 21)day	(1 0.466936245)	ADSC
85	26205789	cycs	2.5	unclear	hADSC adipo-dif(7 21)day	(1 0.289622535)	ADSC
86	26205789	dcaf8	0.8		hADSC adipo-dif(7 21)day	(1 0.417700475)	ADSC
87	26205789	dgat1	6	Metabolism and transport	hADSC adipo-dif(7 21)day	(1 0.503347259)	ADSC
88	26205789	dgat2	4.7	unclear	hADSC adipo-dif(7 21)day	(1 0.328732179)	ADSC
89	26205789	dhcr7	3	unclear	hADSC adipo-dif(7 21)day	(1 0.426135758)	ADSC
90	26205789	dhfr	2.5	unclear	hADSC adipo-dif(7 21)day	(1 0.4363135)	ADSC
91	26205789	dlat	0.8		hADSC adipo-dif(7 21)day	(1 0.394805933)	ADSC
92	26205789	dnah9	0.8		hADSC adipo-dif(7 21)day	(1 0.467115097)	ADSC
93	26205789	dock11	0.8		hADSC adipo-dif(7 21)day	(1 0.464768243)	ADSC
94	26205789	dph5	0.8		hADSC adipo-dif(7 21)day	(1 0.496071117)	ADSC
95	26205789	dtx1	0.8		hADSC adipo-dif(7 21)day	(1 0.473758516)	ADSC
96	26205789	dusp6	3.4	Signal transduction	hADSC adipo-dif(7 21)day	(1 0.408333265)	ADSC
97	26205789	ebp	1.7	Others	hADSC adipo-dif(7 21)day	(1 0.466137445)	ADSC
98	26205789	ece2	0.8		hADSC adipo-dif(7 21)day	(1 0.409684952)	ADSC
99	26205789	eef1a1	1.7		hADSC adipo-dif(7 21)day	(1 0.40528163)	ADSC
100	26205789	egflam	1.9	unclear	hADSC adipo-dif(7 21)day	(1 0.490886689)	ADSC
101	26205789	elac1	1.7		hADSC adipo-dif(7 21)day	(1 0.508530601)	ADSC
102	26205789	eln	1.7		hADSC adipo-dif(7 21)day	(1 0.506495809)	ADSC
103	26205789	eny2	0.8		hADSC adipo-dif(7 21)day	(1 0.472717131)	ADSC
104	26205789	epm2aip1	0.8		hADSC adipo-dif(7 21)day	(1 0.464580391)	ADSC
105	26205789	ept1	0.8		hADSC adipo-dif(7 21)day	(1 0.435339086)	ADSC
106	26205789	ewsr1	3	Transcription activition or inhibition	hADSC adipo-dif(7 21)day	(1 0.467315924)	ADSC
107	26205789	fabp3	1.8	Metabolism and transport	hADSC adipo-dif(7 21)day	(1 0.13400353)	ADSC
108	26205789	fabp4	34	Metabolism and transport	hADSC adipo-dif(7 21)day	(1 0.298844667)	ADSC
109	26205789	fabp5	7.9	Metabolism and transport	hADSC adipo-dif(7 21)day	(1 0.197475864)	ADSC
110	26205789	fads1	2.5		hADSC adipo-dif(7 21)day	(1 0.44594679)	ADSC
111	26205789	fam13b	0.8		hADSC adipo-dif(7 21)day	(1 0.440212535)	ADSC
112	26205789	fasn	16.3	Metabolism and transport	hADSC adipo-dif(7 21)day	(1 0.400376354)	ADSC
113	26205789	fbxo9	0.8		hADSC adipo-dif(7 21)day	(1 0.439429094)	ADSC
114	26205789	fgfr2	3.3	Signal transduction	hADSC adipo-dif(7 21)day	(1 0.349060852)	ADSC
115	26205789	fhl1	4.7	Transcription activition or inhibition	hADSC adipo-dif(7 21)day	(1 0.38457249)	ADSC
116	26205789	figf	2.2	unclear	hADSC adipo-dif(7 21)day	(1 0.401501616)	ADSC
117	26205789	fitm2	1.7	unclear	hADSC adipo-dif(7 21)day	(1 0.447449315)	ADSC
118	26205789	fndc5	3.2	Signal transduction	hADSC adipo-dif(7 21)day	(1 0.393784505)	ADSC
119	26205789	gabre	0.8		hADSC adipo-dif(7 21)day	(1 0.305403193)	ADSC
120	26205789	gas2l3	1.7		hADSC adipo-dif(7 21)day	(1 0.402975572)	ADSC
121	26205789	gcom1	0.8		hADSC adipo-dif(7 21)day	(1 0.39187717)	ADSC
122	26205789	gcsh	0.8		hADSC adipo-dif(7 21)day	(1 0.4711847)	ADSC
123	26205789	gdap1	1.7	Signal transduction	hADSC adipo-dif(7 21)day	(1 0.503930659)	ADSC
124	26205789	gls	1.7		hADSC adipo-dif(7 21)day	(1 0.503811333)	ADSC
125	26205789	glud2	0.8		hADSC adipo-dif(7 21)day	(1 0.390109933)	ADSC
126	26205789	gpatch2	2.1	unclear	hADSC adipo-dif(7 21)day	(1 0.487343685)	ADSC
127	26205789	gpbar1	0.8		hADSC adipo-dif(7 21)day	(1 0.403844601)	ADSC
128	26205789	gpd1	9.3	Metabolism and transport	hADSC adipo-dif(7 21)day	(1 0.228992775)	ADSC
129	26205789	gpd1l	2.8	unclear	hADSC adipo-dif(7 21)day	(1 0.478171472)	ADSC
130	26205789	gpt2	2.5		hADSC adipo-dif(7 21)day	(1 0.448788719)	ADSC
131	26205789	gria3	1.7		hADSC adipo-dif(7 21)day	(1 0.509133861)	ADSC
132	26205789	gyg2	0.8		hADSC adipo-dif(7 21)day	(1 0.500573156)	ADSC
133	26205789	h19	2.5	unclear	hADSC adipo-dif(7 21)day	(1 0.182624719)	ADSC
134	26205789	hadh	4.3	unclear	hADSC adipo-dif(7 21)day	(1 0.448877358)	ADSC
135	26205789	hadha	3	unclear	hADSC adipo-dif(7 21)day	(1 0.506026779)	ADSC
136	26205789	has2	4.1	Others	hADSC adipo-dif(7 21)day	(1 0.491318404)	ADSC
137	26205789	havcr2	0.8		hADSC adipo-dif(7 21)day	(1 0.466541944)	ADSC
138	26205789	hddc2	0.8		hADSC adipo-dif(7 21)day	(1 0.485366209)	ADSC
139	26205789	hes1	3.8	Transcription activition or inhibition	hADSC adipo-dif(7 21)day	(1 0.308448719)	ADSC
140	26205789	hist1h3c	1.7		hADSC adipo-dif(7 21)day	(1 0.476574005)	ADSC
141	26205789	hmgcs1	5	Metabolism and transport	hADSC adipo-dif(7 21)day	(1 0.339009482)	ADSC
142	26205789	hmox1	4.9	Catalysis reaction	hADSC adipo-dif(7 21)day	(1 0.354865382)	ADSC
143	26205789	hnrnpa1	0.8		hADSC adipo-dif(7 21)day	(1 0.501519604)	ADSC
144	26205789	hrasls5	0.8		hADSC adipo-dif(7 21)day	(1 0.477119724)	ADSC
145	26205789	hsd17b10	0.8		hADSC adipo-dif(7 21)day	(1 0.461661334)	ADSC
146	26205789	hspb6	0.8		hADSC adipo-dif(7 21)day	(1 0.419834669)	ADSC
147	26205789	ica1	0.8		hADSC adipo-dif(7 21)day	(1 0.398984982)	ADSC
148	26205789	idh1	3.3	unclear	hADSC adipo-dif(7 21)day	(1 0.474054971)	ADSC
149	26205789	idh3a	4.6	unclear	hADSC adipo-dif(7 21)day	(1 0.50321808)	ADSC
150	26205789	idi1	0.8		hADSC adipo-dif(7 21)day	(1 0.508556462)	ADSC
151	26205789	ift27	0.8		hADSC adipo-dif(7 21)day	(1 0.504976544)	ADSC
152	26205789	igf2	8.4	Signal transduction	hADSC adipo-dif(7 21)day	(1 0.48123427)	ADSC
153	26205789	ino80c	1.7	unclear	hADSC adipo-dif(7 21)day	(1 0.36544632)	ADSC
154	26205789	insig1	10.8	Signal transduction	hADSC adipo-dif(7 21)day	(1 0.460144577)	ADSC
155	26205789	itga6	4.2	unclear	hADSC adipo-dif(7 21)day	(1 0.49126289)	ADSC
156	26205789	itga7	3	Signal transduction	hADSC adipo-dif(7 21)day	(1 0.50347904)	ADSC
157	26205789	itgax	3.2	Signal transduction	hADSC adipo-dif(7 21)day	(1 0.458227941)	ADSC
158	26205789	itih1	2.5		hADSC adipo-dif(7 21)day	(1 0.205118528)	ADSC
159	26205789	itih5	0.8		hADSC adipo-dif(7 21)day	(1 0.418955209)	ADSC
160	26205789	kbtbd8	0.8		hADSC adipo-dif(7 21)day	(1 0.504037339)	ADSC
161	26205789	kcnab1	0.8		hADSC adipo-dif(7 21)day	(1 0.482425248)	ADSC
162	26205789	kcnb1	0.8		hADSC adipo-dif(7 21)day	(1 0.213483626)	ADSC
163	26205789	kcnip2	0.8		hADSC adipo-dif(7 21)day	(1 0.25956699)	ADSC
164	26205789	kcnk3	1.7		hADSC adipo-dif(7 21)day	(1 0.451184133)	ADSC
165	26205789	kiaa0090	0.8		hADSC adipo-dif(7 21)day	(1 0.50999592)	ADSC
166	26205789	kiaa0114	0.8		hADSC adipo-dif(7 21)day	(1 0.389105058)	ADSC
167	26205789	kiaa0141	0.8		hADSC adipo-dif(7 21)day	(1 0.415836726)	ADSC
168	26205789	klb	2.6	unclear	hADSC adipo-dif(7 21)day	(1 0.425173683)	ADSC
169	26205789	klhl10	0.8		hADSC adipo-dif(7 21)day	(1 0.429344863)	ADSC
170	26205789	lair1	0.8		hADSC adipo-dif(7 21)day	(1 0.450856628)	ADSC
171	26205789	lama4	6.7	Cell growth/cycle regulator	hADSC adipo-dif(7 21)day	(1 0.481310705)	ADSC
172	26205789	lgals12	1.9	Signal transduction	hADSC adipo-dif(7 21)day	(1 0.12156089)	ADSC
173	26205789	lipe	12.4	Metabolism and transport	hADSC adipo-dif(7 21)day	(1 0.29874289)	ADSC
174	26205789	lipg	0.8		hADSC adipo-dif(7 21)day	(1 0.20608019)	ADSC
175	26205789	lnpep	0.8		hADSC adipo-dif(7 21)day	(1 0.29202196)	ADSC
176	26205789	loc100009676	0.8		hADSC adipo-dif(7 21)day	(1 0.483465481)	ADSC
177	26205789	loc100129195	0.8		hADSC adipo-dif(7 21)day	(1 0.494998045)	ADSC
178	26205789	loc100129461	0.8		hADSC adipo-dif(7 21)day	(1 0.452071391)	ADSC
179	26205789	loc100131993	0.8		hADSC adipo-dif(7 21)day	(1 0.490253755)	ADSC
180	26205789	loc100132815	0.8		hADSC adipo-dif(7 21)day	(1 0.494452246)	ADSC
181	26205789	loc100288617	0.8		hADSC adipo-dif(7 21)day	(1 0.50143913)	ADSC
182	26205789	loc100505730	0.8		hADSC adipo-dif(7 21)day	(1 0.479954692)	ADSC
183	26205789	loc100507248	0.8		hADSC adipo-dif(7 21)day	(1 0.462898671)	ADSC
184	26205789	loc100507253	0.8		hADSC adipo-dif(7 21)day	(1 0.476467281)	ADSC
185	26205789	loc100507265	0.8		hADSC adipo-dif(7 21)day	(1 0.486211054)	ADSC
186	26205789	loc100507303	0.8		hADSC adipo-dif(7 21)day	(1 0.335342032)	ADSC
187	26205789	loc283392	0.8		hADSC adipo-dif(7 21)day	(1 0.459990064)	ADSC
188	26205789	loc285178	0.8		hADSC adipo-dif(7 21)day	(1 0.311044893)	ADSC
189	26205789	loc338620	0.8		hADSC adipo-dif(7 21)day	(1 0.50470384)	ADSC
190	26205789	loc642533	0.8		hADSC adipo-dif(7 21)day	(1 0.47534843)	ADSC
191	26205789	loc643783	0.8		hADSC adipo-dif(7 21)day	(1 0.34688738)	ADSC
192	26205789	loc643837	0.8		hADSC adipo-dif(7 21)day	(1 0.4740325)	ADSC
193	26205789	loc644242	0.8		hADSC adipo-dif(7 21)day	(1 0.500477956)	ADSC
194	26205789	loc645431	0.8		hADSC adipo-dif(7 21)day	(1 0.477577726)	ADSC
195	26205789	loc646509	0.8		hADSC adipo-dif(7 21)day	(1 0.460237759)	ADSC
196	26205789	loc728723	0.8		hADSC adipo-dif(7 21)day	(1 0.315241617)	ADSC
197	26205789	lpcat3	0.8		hADSC adipo-dif(7 21)day	(1 0.385747405)	ADSC
198	26205789	lpin1	7	Transcription activition or inhibition	hADSC adipo-dif(7 21)day	(1 0.492703068)	ADSC
199	26205789	lpl	21.2	Metabolism and transport	hADSC adipo-dif(7 21)day	(1 0.372569913)	ADSC
200	26205789	lppr4	1.7		hADSC adipo-dif(7 21)day	(1 0.402417726)	ADSC
201	26205789	lrtomt	0.8		hADSC adipo-dif(7 21)day	(1 0.431160857)	ADSC
202	26205789	lyz	0.8		hADSC adipo-dif(7 21)day	(1 0.466089648)	ADSC
203	26205789	mapk10	0.8		hADSC adipo-dif(7 21)day	(1 0.499410695)	ADSC
204	26205789	mars2	0.8		hADSC adipo-dif(7 21)day	(1 0.442409361)	ADSC
205	26205789	matr3	1.7	unclear	hADSC adipo-dif(7 21)day	(1 0.463415651)	ADSC
206	26205789	mcf2l	0.8		hADSC adipo-dif(7 21)day	(1 0.462316576)	ADSC
207	26205789	mdfic	0.8		hADSC adipo-dif(7 21)day	(1 0.218029277)	ADSC
208	26205789	mest	6.4	Transcription activition or inhibition	hADSC adipo-dif(7 21)day	(1 0.446711755)	ADSC
209	26205789	mgc16275	0.8		hADSC adipo-dif(7 21)day	(1 0.48372975)	ADSC
210	26205789	mgc5590	0.8		hADSC adipo-dif(7 21)day	(1 0.410273242)	ADSC
211	26205789	mib2	0.8		hADSC adipo-dif(7 21)day	(1 0.506991412)	ADSC
212	26205789	mlxipl	2.6	Transcription activition or inhibition	hADSC adipo-dif(7 21)day	(1 0.493849109)	ADSC
213	26205789	mmab	0.8		hADSC adipo-dif(7 21)day	(1 0.441666851)	ADSC
214	26205789	mosc1	0.8		hADSC adipo-dif(7 21)day	(1 0.453450989)	ADSC
215	26205789	mpeg1	0.8		hADSC adipo-dif(7 21)day	(1 0.477543516)	ADSC
216	26205789	mpi	0.8		hADSC adipo-dif(7 21)day	(1 0.476714863)	ADSC
217	26205789	mrap	2.5	unclear	hADSC adipo-dif(7 21)day	(1 0.425497513)	ADSC
218	26205789	mrps14	0.8		hADSC adipo-dif(7 21)day	(1 0.425956058)	ADSC
219	26205789	ms4a7	0.8		hADSC adipo-dif(7 21)day	(1 0.449543264)	ADSC
220	26205789	mthfd2l	0.8		hADSC adipo-dif(7 21)day	(1 0.498683476)	ADSC
221	26205789	mvd	2.5	Metabolism and transport	hADSC adipo-dif(7 21)day	(1 0.363423596)	ADSC
222	26205789	mvk	0.8		hADSC adipo-dif(7 21)day	(1 0.371248993)	ADSC
223	26205789	mylip	3.8	unclear	hADSC adipo-dif(7 21)day	(1 0.3963724)	ADSC
224	26205789	mylk4	0.8		hADSC adipo-dif(7 21)day	(1 0.397227353)	ADSC
225	26205789	naca	0.8		hADSC adipo-dif(7 21)day	(1 0.507372117)	ADSC
226	26205789	nfya	4.5	Transcription activition or inhibition	hADSC adipo-dif(7 21)day	(1 0.420955147)	ADSC
227	26205789	nnat	0.8		hADSC adipo-dif(7 21)day	(1 0.33335778)	ADSC
228	26205789	nnt	0.8		hADSC adipo-dif(7 21)day	(1 0.428564694)	ADSC
229	26205789	nova1	2.2	unclear	hADSC adipo-dif(7 21)day	(1 0.461567576)	ADSC
230	26205789	nr1h3	10.5	Transcription activition or inhibition	hADSC adipo-dif(7 21)day	(1 0.23304591)	ADSC
231	26205789	nsdhl	3.3	unclear	hADSC adipo-dif(7 21)day	(1 0.40424947)	ADSC
232	26205789	nt5dc2	0.8		hADSC adipo-dif(7 21)day	(1 0.503636254)	ADSC
233	26205789	nup160	1.7		hADSC adipo-dif(7 21)day	(1 0.502755098)	ADSC
234	26205789	pabpn1	0.8		hADSC adipo-dif(7 21)day	(1 0.363877184)	ADSC
235	26205789	palmd	1.7		hADSC adipo-dif(7 21)day	(1 0.25282788)	ADSC
236	26205789	pank1	2.5		hADSC adipo-dif(7 21)day	(1 0.477317856)	ADSC
237	26205789	pc	7.6	Metabolism and transport	hADSC adipo-dif(7 21)day	(1 0.406025417)	ADSC
238	26205789	pcbd2	0.8		hADSC adipo-dif(7 21)day	(1 0.360312319)	ADSC
239	26205789	pck1	10.1	Metabolism and transport	hADSC adipo-dif(7 21)day	(1 0.189220845)	ADSC
240	26205789	pcyt2	1.7		hADSC adipo-dif(7 21)day	(1 0.497304609)	ADSC
241	26205789	pde3b	6.8	unclear	hADSC adipo-dif(7 21)day	(1 0.222569926)	ADSC
242	26205789	pdk4	5.2	Metabolism and transport	hADSC adipo-dif(7 21)day	(1 0.358336887)	ADSC
243	26205789	pdss1	0.8		hADSC adipo-dif(7 21)day	(1 0.486800407)	ADSC
244	26205789	peg10	2.5	Others	hADSC adipo-dif(7 21)day	(1 0.302292892)	ADSC
245	26205789	peg3	0.8		hADSC adipo-dif(7 21)day	(1 0.447755848)	ADSC
246	26205789	pemt	2.8	Catalysis reaction	hADSC adipo-dif(7 21)day	(1 0.381548323)	ADSC
247	26205789	pfas	0.8		hADSC adipo-dif(7 21)day	(1 0.478842351)	ADSC
248	26205789	pigm	0.8		hADSC adipo-dif(7 21)day	(1 0.498934774)	ADSC
249	26205789	pigw	0.8		hADSC adipo-dif(7 21)day	(1 0.485651429)	ADSC
250	26205789	pik3c2b	0.8		hADSC adipo-dif(7 21)day	(1 0.429481315)	ADSC
251	26205789	pk155	0.8		hADSC adipo-dif(7 21)day	(1 0.304529882)	ADSC
252	26205789	pkdcc	1.7		hADSC adipo-dif(7 21)day	(1 0.483701672)	ADSC
253	26205789	pkia	1.7		hADSC adipo-dif(7 21)day	(1 0.466298291)	ADSC
254	26205789	pla2g16	0.8		hADSC adipo-dif(7 21)day	(1 0.318851116)	ADSC
255	26205789	plekhg6	1.7		hADSC adipo-dif(7 21)day	(1 0.495230926)	ADSC
256	26205789	plin1	12.7	Metabolism and transport	hADSC adipo-dif(7 21)day	(1 0.427080308)	ADSC
257	26205789	plin4	2.5	Metabolism and transport	hADSC adipo-dif(7 21)day	(1 0.160261547)	ADSC
258	26205789	plin5	0.8		hADSC adipo-dif(7 21)day	(1 0.418797298)	ADSC
259	26205789	plxna4	1.7		hADSC adipo-dif(7 21)day	(1 0.430845059)	ADSC
260	26205789	pm20d1	1.7		hADSC adipo-dif(7 21)day	(1 0.232107958)	ADSC
261	26205789	pnpla2	6.9	Metabolism and transport	hADSC adipo-dif(7 21)day	(1 0.476229028)	ADSC
262	26205789	pnpla3	0.8		hADSC adipo-dif(7 21)day	(1 0.463477938)	ADSC
263	26205789	polr1e	0.8		hADSC adipo-dif(7 21)day	(1 0.401243856)	ADSC
264	26205789	ppargc1b	5.2	Transcription activition or inhibition	hADSC adipo-dif(7 21)day	(1 0.391253145)	ADSC
265	26205789	ppid	1.7	unclear	hADSC adipo-dif(7 21)day	(1 0.472339782)	ADSC
266	26205789	ppp1r14b	1.7		hADSC adipo-dif(7 21)day	(1 0.427877045)	ADSC
267	26205789	ppp1r1a	2.5		hADSC adipo-dif(7 21)day	(1 0.203100945)	ADSC
268	26205789	ppp1r3e	0.8		hADSC adipo-dif(7 21)day	(1 0.4966057)	ADSC
269	26205789	ppp2r1b	1.7		hADSC adipo-dif(7 21)day	(1 0.506093364)	ADSC
270	26205789	prg4	0.8		hADSC adipo-dif(7 21)day	(1 0.296033156)	ADSC
271	26205789	prkar2b	3.7	Signal transduction	hADSC adipo-dif(7 21)day	(1 0.301640017)	ADSC
272	26205789	psph	2.5	unclear	hADSC adipo-dif(7 21)day	(1 0.490460542)	ADSC
273	26205789	ptger3	1.7		hADSC adipo-dif(7 21)day	(1 0.441409509)	ADSC
274	26205789	rasd1	3.5	unclear	hADSC adipo-dif(7 21)day	(1 0.392862475)	ADSC
275	26205789	rdh5	1.7		hADSC adipo-dif(7 21)day	(1 0.394439974)	ADSC
276	26205789	rims2	0.8		hADSC adipo-dif(7 21)day	(1 0.422234889)	ADSC
277	26205789	rnft1	0.8		hADSC adipo-dif(7 21)day	(1 0.464127579)	ADSC
278	26205789	rpl13	0.8		hADSC adipo-dif(7 21)day	(1 0.416305868)	ADSC
279	26205789	rpl23	2.5		hADSC adipo-dif(7 21)day	(1 0.34606866)	ADSC
280	26205789	rpl27a	0.8		hADSC adipo-dif(7 21)day	(1 0.170895767)	ADSC
281	26205789	rpl31	0.8		hADSC adipo-dif(7 21)day	(1 0.493439719)	ADSC
282	26205789	tbc1d8	0.8		hADSC adipo-dif(7 21)day	(1 0.37686075)	ADSC
283	26205789	rpl35a	0.8		hADSC adipo-dif(7 21)day	(1 0.467064917)	ADSC
284	26205789	rplp2	0.8		hADSC adipo-dif(7 21)day	(1 0.404430945)	ADSC
285	26205789	rps15a	0.8		hADSC adipo-dif(7 21)day	(1 0.483657222)	ADSC
286	26205789	rps16p5	0.8		hADSC adipo-dif(7 21)day	(1 0.378304967)	ADSC
287	26205789	rps21	0.8		hADSC adipo-dif(7 21)day	(1 0.47368446)	ADSC
288	26205789	rps23	0.8		hADSC adipo-dif(7 21)day	(1 0.377295845)	ADSC
289	26205789	rps24	0.8		hADSC adipo-dif(7 21)day	(1 0.490588068)	ADSC
290	26205789	rps28	0.8		hADSC adipo-dif(7 21)day	(1 0.490229722)	ADSC
291	26205789	rpusd3	0.8		hADSC adipo-dif(7 21)day	(1 0.464560967)	ADSC
292	26205789	scara5	4.8	unclear	hADSC adipo-dif(7 21)day	(1 0.422606042)	ADSC
293	26205789	scd	24.6	Signal transduction	hADSC adipo-dif(7 21)day	(1 0.247289093)	ADSC
294	26205789	scube3	0.8		hADSC adipo-dif(7 21)day	(1 0.408463361)	ADSC
295	26205789	sema3g	1.8	unclear	hADSC adipo-dif(7 21)day	(1 0.201206434)	ADSC
296	26205789	sfrp2	9.4	Signal transduction	hADSC adipo-dif(7 21)day	(1 0.441497205)	ADSC
297	26205789	sfrp4	4.1	Signal transduction	hADSC adipo-dif(7 21)day	(1 0.375963877)	ADSC
298	26205789	sfswap	0.8		hADSC adipo-dif(7 21)day	(1 0.464095269)	ADSC
299	26205789	sh3pxd2a	0.8		hADSC adipo-dif(7 21)day	(1 0.480847831)	ADSC
300	26205789	shmt1	3.3		hADSC adipo-dif(7 21)day	(1 0.447347231)	ADSC
301	26205789	siah1	0.8		hADSC adipo-dif(7 21)day	(1 0.385741453)	ADSC
302	26205789	slc16a10	0.8		hADSC adipo-dif(7 21)day	(1 0.431004758)	ADSC
303	26205789	slc22a3	0.8		hADSC adipo-dif(7 21)day	(1 0.503689526)	ADSC
304	26205789	slc25a1	3.5	unclear	hADSC adipo-dif(7 21)day	(1 0.457126139)	ADSC
305	26205789	slc25a10	1.7		hADSC adipo-dif(7 21)day	(1 0.508460788)	ADSC
306	26205789	slc25a18	1.7		hADSC adipo-dif(7 21)day	(1 0.323957989)	ADSC
307	26205789	slc25a20	2.3	unclear	hADSC adipo-dif(7 21)day	(1 0.327025021)	ADSC
308	26205789	slc25a45	0.8		hADSC adipo-dif(7 21)day	(1 0.490999971)	ADSC
309	26205789	slc27a3	0.8		hADSC adipo-dif(7 21)day	(1 0.421292103)	ADSC
310	26205789	slc46a1	0.8		hADSC adipo-dif(7 21)day	(1 0.474257313)	ADSC
311	26205789	slc7a6	3.2	Metabolism and transport	hADSC adipo-dif(7 21)day	(1 0.440379255)	ADSC
312	26205789	slc7a8	1.7		hADSC adipo-dif(7 21)day	(1 0.384086527)	ADSC
313	26205789	slco4c1	0.8		hADSC adipo-dif(7 21)day	(1 0.441793682)	ADSC
314	26205789	smarce1	0.8		hADSC adipo-dif(7 21)day	(1 0.502270262)	ADSC
315	26205789	snhg12	0.8		hADSC adipo-dif(7 21)day	(1 0.472947408)	ADSC
316	26205789	snhg9	0.8		hADSC adipo-dif(7 21)day	(1 0.36760246)	ADSC
317	26205789	snrnp25	0.8		hADSC adipo-dif(7 21)day	(1 0.475527003)	ADSC
318	26205789	sos1	0.8		hADSC adipo-dif(7 21)day	(1 0.504647806)	ADSC
319	26205789	sox9	9.6	Transcription activition or inhibition	hADSC adipo-dif(7 21)day	(1 0.266630405)	ADSC
320	26205789	spata9	0.8		hADSC adipo-dif(7 21)day	(1 0.388657422)	ADSC
321	26205789	srcin1	0.8		hADSC adipo-dif(7 21)day	(1 0.374895498)	ADSC
322	26205789	srebf1	26.9	Transcription activition or inhibition	hADSC adipo-dif(7 21)day	(1 0.5091546)	ADSC
323	26205789	ssu72	0.8		hADSC adipo-dif(7 21)day	(1 0.470823093)	ADSC
324	26205789	st6galnac5	0.8		hADSC adipo-dif(7 21)day	(1 0.307924435)	ADSC
325	26205789	star	3.9	Metabolism and transport	hADSC adipo-dif(7 21)day	(1 0.472451361)	ADSC
326	26205789	strbp	0.8		hADSC adipo-dif(7 21)day	(1 0.498012928)	ADSC
327	26205789	sult1a4	0.8		hADSC adipo-dif(7 21)day	(1 0.485967683)	ADSC
328	26205789	sult1a3	0.8		hADSC adipo-dif(7 21)day	(1 0.485967683)	ADSC
329	26205789	suox	0.8		hADSC adipo-dif(7 21)day	(1 0.490508657)	ADSC
330	26205789	taf9b	1.7		hADSC adipo-dif(7 21)day	(1 0.408274916)	ADSC
331	26205789	tbc1d16	1.7		hADSC adipo-dif(7 21)day	(1 0.40883743)	ADSC
332	26205789	tcea1	1.7		hADSC adipo-dif(7 21)day	(1 0.491543003)	ADSC
333	26205789	tcf7l2	3.2	Transcription activition or inhibition	hADSC adipo-dif(7 21)day	(1 0.507053109)	ADSC
334	26205789	tcp1	1.7		hADSC adipo-dif(7 21)day	(1 0.505024999)	ADSC
335	26205789	tf	4.2	unclear	hADSC adipo-dif(7 21)day	(1 0.370980427)	ADSC
336	26205789	tfdp1	6.6	unclear	hADSC adipo-dif(7 21)day	(1 0.401848503)	ADSC
337	26205789	tgfb2	4.8	Signal transduction	hADSC adipo-dif(7 21)day	(1 0.45335848)	ADSC
338	26205789	tgm2	1.9	Catalysis reaction	hADSC adipo-dif(7 21)day	(1 0.247141194)	ADSC
339	26205789	thrsp	10	Signal transduction	hADSC adipo-dif(7 21)day	(1 0.230705521)	ADSC
340	26205789	tktl1	0.8		hADSC adipo-dif(7 21)day	(1 0.405773343)	ADSC
341	26205789	tm7sf2	0.8		hADSC adipo-dif(7 21)day	(1 0.364491261)	ADSC
342	26205789	tmcc1	0.8		hADSC adipo-dif(7 21)day	(1 0.503978914)	ADSC
343	26205789	tmed5	0.8		hADSC adipo-dif(7 21)day	(1 0.36402024)	ADSC
344	26205789	tmem135	2.8	unclear	hADSC adipo-dif(7 21)day	(1 0.415650056)	ADSC
345	26205789	tmem170b	0.8		hADSC adipo-dif(7 21)day	(1 0.410113396)	ADSC
346	26205789	tmem53	1.7	unclear	hADSC adipo-dif(7 21)day	(1 0.439583626)	ADSC
347	26205789	tmem97	0.8		hADSC adipo-dif(7 21)day	(1 0.500528057)	ADSC
348	26205789	tmsb15a	0.8		hADSC adipo-dif(7 21)day	(1 0.446679829)	ADSC
349	26205789	tns1	1.7		hADSC adipo-dif(7 21)day	(1 0.500936752)	ADSC
350	26205789	tp53i3	0.8		hADSC adipo-dif(7 21)day	(1 0.462226824)	ADSC
351	26205789	trappc10	0.8		hADSC adipo-dif(7 21)day	(1 0.417545251)	ADSC
352	26205789	trda	0.8		hADSC adipo-dif(7 21)day	(1 0.253012749)	ADSC
353	26205789	trdv3	0.8		hADSC adipo-dif(7 21)day	(1 0.152996903)	ADSC
354	26205789	trhde	0.8		hADSC adipo-dif(7 21)day	(1 0.509930904)	ADSC
355	26205789	trnau1ap	0.8		hADSC adipo-dif(7 21)day	(1 0.504933197)	ADSC
356	26205789	tshr	2.2	Signal transduction	hADSC adipo-dif(7 21)day	(1 0.496221275)	ADSC
357	26205789	tspan14	0.8		hADSC adipo-dif(7 21)day	(1 0.436578274)	ADSC
358	26205789	tspan15	1.7		hADSC adipo-dif(7 21)day	(1 0.356479551)	ADSC
359	26205789	tubb2a	0.8		hADSC adipo-dif(7 21)day	(1 0.474754908)	ADSC
360	26205789	tubb2b	0.8		hADSC adipo-dif(7 21)day	(1 0.490011123)	ADSC
361	26205789	ubxn1	0.8		hADSC adipo-dif(7 21)day	(1 0.500708503)	ADSC
362	26205789	ucp2	7.2	Metabolism and transport	hADSC adipo-dif(7 21)day	(1 0.165881219)	ADSC
363	26205789	uqcrc2	0.8		hADSC adipo-dif(7 21)day	(1 0.463014409)	ADSC
364	26205789	usp34	0.8		hADSC adipo-dif(7 21)day	(1 0.481336189)	ADSC
365	26205789	vangl1	0.8		hADSC adipo-dif(7 21)day	(1 0.392258388)	ADSC
366	26205789	vkorc1l1	0.8		hADSC adipo-dif(7 21)day	(1 0.358297086)	ADSC
367	26205789	vps53	0.8		hADSC adipo-dif(7 21)day	(1 0.463117335)	ADSC
368	26205789	wdr77	1.7		hADSC adipo-dif(7 21)day	(1 0.473473639)	ADSC
369	26205789	xist	0.8		hADSC adipo-dif(7 21)day	(1 0.506344497)	ADSC
370	26205789	zbed3	1.7		hADSC adipo-dif(7 21)day	(1 0.484726275)	ADSC
371	26205789	zmiz1	0.8		hADSC adipo-dif(7 21)day	(1 0.479650814)	ADSC
372	26205789	znf117	1.7	Signal transduction	hADSC adipo-dif(7 21)day	(1 0.502841052)	ADSC
373	26205789	znf436	0.8		hADSC adipo-dif(7 21)day	(1 0.470291675)	ADSC
374	26205789	znf589	0.8		hADSC adipo-dif(7 21)day	(1 0.414643552)	ADSC
375	26205789	znf781	0.8		hADSC adipo-dif(7 21)day	(1 0.507071107)	ADSC
376	26205789	znf789	0.8		hADSC adipo-dif(7 21)day	(1 0.502727296)	ADSC
377	26205789	zwint	2.5		hADSC adipo-dif(7 21)day	(1 0.481625969)	ADSC
378	26205789	abcb1	4.2	Signal transduction	hADSC adipo-dif(7 21)day	(1 3.628784135)	ADSC
379	26205789	abcb4	2.8	Signal transduction	hADSC adipo-dif(7 21)day	(1 3.898828004)	ADSC
380	26205789	abcb5	0.8		hADSC adipo-dif(7 21)day	(1 6.591371396)	ADSC
381	26205789	abcf2	0.8		hADSC adipo-dif(7 21)day	(1 3.162110739)	ADSC
382	26205789	ablim2	0.8		hADSC adipo-dif(7 21)day	(1 3.038519871)	ADSC
383	26205789	acta2	3.6	Cell growth/cycle regulator	hADSC adipo-dif(7 21)day	(1 3.113155237)	ADSC
384	26205789	actc1	3.9	Cell growth/cycle regulator	hADSC adipo-dif(7 21)day	(1 3.764248318)	ADSC
385	26205789	actg2	2.5	Cell growth/cycle regulator	hADSC adipo-dif(7 21)day	(1 3.441543348)	ADSC
386	26205789	adamdec1	1.7		hADSC adipo-dif(7 21)day	(1 6.821399464)	ADSC
387	26205789	adamts1	4.3	Metabolism and transport	hADSC adipo-dif(7 21)day	(1 4.311499513)	ADSC
388	26205789	adamts5	2.3	Catalysis reaction	hADSC adipo-dif(7 21)day	(1 4.062233777)	ADSC
389	26205789	adh1c	2.5	Metabolism and transport	hADSC adipo-dif(7 21)day	(1 3.073277935)	ADSC
390	26205789	adh4	2.5		hADSC adipo-dif(7 21)day	(1 3.60708606)	ADSC
391	26205789	aff3	3.6	Transcription activition or inhibition	hADSC adipo-dif(7 21)day	(1 5.771220001)	ADSC
392	26205789	agpat5	3.2	unclear	hADSC adipo-dif(7 21)day	(1 3.21849515)	ADSC
393	26205789	agrn	1.7		hADSC adipo-dif(7 21)day	(1 3.195061989)	ADSC
394	26205789	agtrap	1.6	Signal transduction	hADSC adipo-dif(7 21)day	(1 3.005760544)	ADSC
395	26205789	aim1	0.8		hADSC adipo-dif(7 21)day	(1 3.061145956)	ADSC
396	26205789	aim2	0.8		hADSC adipo-dif(7 21)day	(1 3.312368629)	ADSC
397	26205789	akap12	3.3	Signal transduction	hADSC adipo-dif(7 21)day	(1 3.008794502)	ADSC
398	26205789	aldh1a1	3.7	Catalysis reaction	hADSC adipo-dif(7 21)day	(1 3.98836629)	ADSC
399	26205789	aldh1b1	0.8		hADSC adipo-dif(7 21)day	(1 3.019182231)	ADSC
400	26205789	alox15b	1.7		hADSC adipo-dif(7 21)day	(1 7.735140596)	ADSC
401	26205789	alpk2	0.8		hADSC adipo-dif(7 21)day	(1 3.659864507)	ADSC
402	26205789	ampd3	0.8		hADSC adipo-dif(7 21)day	(1 3.185606036)	ADSC
403	26205789	anapc1	2.3	Cell growth/cycle regulator	hADSC adipo-dif(7 21)day	(1 3.091498894)	ADSC
404	26205789	ank3	2.8	unclear	hADSC adipo-dif(7 21)day	(1 3.880557676)	ADSC
405	26205789	ankrd1	2.8	Transcription activition or inhibition	hADSC adipo-dif(7 21)day	(1 6.218934294)	ADSC
406	26205789	ankrd28	0.8		hADSC adipo-dif(7 21)day	(1 3.318098788)	ADSC
407	26205789	ankrd29	0.8		hADSC adipo-dif(7 21)day	(1 3.446369465)	ADSC
408	26205789	ano7l1	0.8		hADSC adipo-dif(7 21)day	(1 3.279617936)	ADSC
409	26205789	anxa13	0.8		hADSC adipo-dif(7 21)day	(1 3.123191837)	ADSC
410	26205789	apcdd1l	1.7		hADSC adipo-dif(7 21)day	(1 3.521584766)	ADSC
411	26205789	apob	5.3	Metabolism and transport	hADSC adipo-dif(7 21)day	(1 4.197114923)	ADSC
412	26205789	apobec3g	0.8		hADSC adipo-dif(7 21)day	(1 3.273342108)	ADSC
413	26205789	apol1	0.8		hADSC adipo-dif(7 21)day	(1 3.565437907)	ADSC
414	26205789	aqp1	3.6	unclear	hADSC adipo-dif(7 21)day	(1 3.873241217)	ADSC
415	26205789	arhgap18	0.8		hADSC adipo-dif(7 21)day	(1 3.108454692)	ADSC
416	26205789	arhgap5	1.7	unclear	hADSC adipo-dif(7 21)day	(1 3.305874215)	ADSC
417	26205789	arhgdib	1.1	Signal transduction	hADSC adipo-dif(7 21)day	(1 3.926552317)	ADSC
418	26205789	armc9	1.7		hADSC adipo-dif(7 21)day	(1 3.124716616)	ADSC
419	26205789	arnt2	3.5	unclear	hADSC adipo-dif(7 21)day	(1 5.114159703)	ADSC
420	26205789	art3	1.7		hADSC adipo-dif(7 21)day	(1 3.40495035)	ADSC
421	26205789	art4	0.8		hADSC adipo-dif(7 21)day	(1 3.43015728)	ADSC
422	26205789	aspn	0.8		hADSC adipo-dif(7 21)day	(1 4.073084086)	ADSC
423	26205789	atp1b1	1.9	Catalysis reaction	hADSC adipo-dif(7 21)day	(1 3.92538798)	ADSC
424	26205789	atp6ap1l	0.8		hADSC adipo-dif(7 21)day	(1 3.395404656)	ADSC
425	26205789	atp8b1	1.7		hADSC adipo-dif(7 21)day	(1 3.50829619)	ADSC
426	26205789	atxn7l1	0.8		hADSC adipo-dif(7 21)day	(1 3.03194213)	ADSC
427	26205789	axl	0.8		hADSC adipo-dif(7 21)day	(1 3.127664101)	ADSC
428	26205789	b3gnt7	0.8		hADSC adipo-dif(7 21)day	(1 3.112726643)	ADSC
429	26205789	bank1	0.8		hADSC adipo-dif(7 21)day	(1 3.434926587)	ADSC
430	26205789	batf2	0.8		hADSC adipo-dif(7 21)day	(1 4.338006542)	ADSC
431	26205789	bcl2a1	1.5	Signal transduction	hADSC adipo-dif(7 21)day	(1 3.768725583)	ADSC
432	26205789	bex1	0.8		hADSC adipo-dif(7 21)day	(1 5.816561264)	ADSC
433	26205789	bex2	0.8		hADSC adipo-dif(7 21)day	(1 3.573982698)	ADSC
434	26205789	bhlhe22	0.8		hADSC adipo-dif(7 21)day	(1 5.819579058)	ADSC
435	26205789	bicd1	0.8		hADSC adipo-dif(7 21)day	(1 3.052915962)	ADSC
436	26205789	birc3	1.6	Cell growth/cycle regulator	hADSC adipo-dif(7 21)day	(1 10.497848737)	ADSC
437	26205789	blzf1	0.8		hADSC adipo-dif(7 21)day	(1 3.069677772)	ADSC
438	26205789	bmp2	10.1	Cell growth/cycle regulator	hADSC adipo-dif(7 21)day	(1 3.572380352)	ADSC
439	26205789	bst2	1	Cell growth/cycle regulator	hADSC adipo-dif(7 21)day	(1 6.538355884)	ADSC
440	26205789	btn3a1	0.8		hADSC adipo-dif(7 21)day	(1 3.527058479)	ADSC
441	26205789	btn3a2	0.8		hADSC adipo-dif(7 21)day	(1 3.50848495)	ADSC
442	26205789	c10orf10	1.7		hADSC adipo-dif(7 21)day	(1 3.816496785)	ADSC
443	26205789	c11orf17	0.8		hADSC adipo-dif(7 21)day	(1 5.418346743)	ADSC
444	26205789	c11orf63	0.8		hADSC adipo-dif(7 21)day	(1 3.079481959)	ADSC
445	26205789	c12orf69	0.8		hADSC adipo-dif(7 21)day	(1 5.202210363)	ADSC
446	26205789	c12orf75	0.8		hADSC adipo-dif(7 21)day	(1 4.004049459)	ADSC
447	26205789	c13orf15	0.8		hADSC adipo-dif(7 21)day	(1 5.188832572)	ADSC
448	26205789	c14orf34	0.8		hADSC adipo-dif(7 21)day	(1 3.724684277)	ADSC
449	26205789	c15orf27	0.8		hADSC adipo-dif(7 21)day	(1 3.120202776)	ADSC
450	26205789	c18orf49	0.8		hADSC adipo-dif(7 21)day	(1 3.112949847)	ADSC
451	26205789	c18orf54	0.8		hADSC adipo-dif(7 21)day	(1 3.404441484)	ADSC
452	26205789	c1orf133	0.8		hADSC adipo-dif(7 21)day	(1 3.115103957)	ADSC
453	26205789	c21orf63	1.7		hADSC adipo-dif(7 21)day	(1 4.304496097)	ADSC
454	26205789	c21orf7	0.8		hADSC adipo-dif(7 21)day	(1 4.773414034)	ADSC
455	26205789	c4b	0.8		hADSC adipo-dif(7 21)day	(1 3.371438396)	ADSC
456	26205789	c4a	0.8		hADSC adipo-dif(7 21)day	(1 3.371438396)	ADSC
457	26205789	c4orf31	0.8		hADSC adipo-dif(7 21)day	(1 3.105702031)	ADSC
458	26205789	c4orf49	0.8		hADSC adipo-dif(7 21)day	(1 3.57410196)	ADSC
459	26205789	c5orf23	0.8		hADSC adipo-dif(7 21)day	(1 5.570509246)	ADSC
460	26205789	c5orf27	0.8		hADSC adipo-dif(7 21)day	(1 4.430166946)	ADSC
461	26205789	c5orf41	0.8		hADSC adipo-dif(7 21)day	(1 3.290646375)	ADSC
462	26205789	c5orf46	0.8		hADSC adipo-dif(7 21)day	(1 3.514375944)	ADSC
463	26205789	c5orf56	0.8		hADSC adipo-dif(7 21)day	(1 3.024947351)	ADSC
464	26205789	c6	0.8		hADSC adipo-dif(7 21)day	(1 3.348570073)	ADSC
465	26205789	c6orf105	0.8		hADSC adipo-dif(7 21)day	(1 3.152472545)	ADSC
466	26205789	c6orf132	0.8		hADSC adipo-dif(7 21)day	(1 3.608466561)	ADSC
467	26205789	c7orf58	1.7		hADSC adipo-dif(7 21)day	(1 3.174820795)	ADSC
468	26205789	sgk3	0.8		hADSC adipo-dif(7 21)day	(1 3.422826906)	ADSC
469	26205789	c8orf44	0.8		hADSC adipo-dif(7 21)day	(1 3.422826906)	ADSC
470	26205789	c9orf3	2.5	unclear	hADSC adipo-dif(7 21)day	(1 3.296939099)	ADSC
471	26205789	ca9	1.9	Catalysis reaction	hADSC adipo-dif(7 21)day	(1 5.042739846)	ADSC
472	26205789	cabyr	0.8		hADSC adipo-dif(7 21)day	(1 3.080355824)	ADSC
473	26205789	cadm3	0.8		hADSC adipo-dif(7 21)day	(1 3.511174728)	ADSC
474	26205789	cald1	3.2	unclear	hADSC adipo-dif(7 21)day	(1 3.113655483)	ADSC
475	26205789	card16	1.7		hADSC adipo-dif(7 21)day	(1 7.530740194)	ADSC
476	26205789	card16	1.7		hADSC adipo-dif(7 21)day	(1 5.57443986)	ADSC
477	26205789	casp1	0.8		hADSC adipo-dif(7 21)day	(1 5.57443986)	ADSC
478	26205789	cbln3	0.8		hADSC adipo-dif(7 21)day	(1 3.034906791)	ADSC
479	26205789	ccbe1	2.5		hADSC adipo-dif(7 21)day	(1 3.667570084)	ADSC
480	26205789	ccdc102b	0.8		hADSC adipo-dif(7 21)day	(1 3.306592241)	ADSC
481	26205789	ccdc3	0.8		hADSC adipo-dif(7 21)day	(1 3.621362532)	ADSC
482	26205789	ccl13	3.8	Signal transduction	hADSC adipo-dif(7 21)day	(1 9.031418911)	ADSC
483	26205789	ccl2	12.2	Signal transduction	hADSC adipo-dif(7 21)day	(1 3.350065802)	ADSC
484	26205789	ccl20	1.4	Signal transduction	hADSC adipo-dif(7 21)day	(1 3.033053382)	ADSC
485	26205789	ccl26	0.8		hADSC adipo-dif(7 21)day	(1 3.272179884)	ADSC
486	26205789	ccl3	1.4	Signal transduction	hADSC adipo-dif(7 21)day	(1 5.716892134)	ADSC
487	26205789	ccl3l1	0.8		hADSC adipo-dif(7 21)day	(1 5.716892134)	ADSC
488	26205789	ccl3l3	0.8		hADSC adipo-dif(7 21)day	(1 5.716892134)	ADSC
489	26205789	ccl5	5	Signal transduction	hADSC adipo-dif(7 21)day	(1 16.18512951)	ADSC
490	26205789	ccl8	0.8		hADSC adipo-dif(7 21)day	(1 5.547852504)	ADSC
491	26205789	ccr1	1.8	unclear	hADSC adipo-dif(7 21)day	(1 3.682007751)	ADSC
492	26205789	ccr10	0.8		hADSC adipo-dif(7 21)day	(1 3.681022649)	ADSC
493	26205789	cd14	3.4	Signal transduction	hADSC adipo-dif(7 21)day	(1 3.716844982)	ADSC
494	26205789	cd163	2.2	unclear	hADSC adipo-dif(7 21)day	(1 3.457020568)	ADSC
495	26205789	cd163l1	0.8		hADSC adipo-dif(7 21)day	(1 3.45231474)	ADSC
496	26205789	cd200	0.8		hADSC adipo-dif(7 21)day	(1 3.661832778)	ADSC
497	26205789	cd274	0.8		hADSC adipo-dif(7 21)day	(1 4.054908933)	ADSC
498	26205789	cd38	1.2	Signal transduction	hADSC adipo-dif(7 21)day	(1 3.383858418)	ADSC
499	26205789	cd55	0.8		hADSC adipo-dif(7 21)day	(1 3.153037937)	ADSC
500	26205789	cd82	0.8		hADSC adipo-dif(7 21)day	(1 3.397518089)	ADSC
501	26205789	cdc42ep5	0.8		hADSC adipo-dif(7 21)day	(1 3.247802211)	ADSC
502	26205789	cdca2	1.7		hADSC adipo-dif(7 21)day	(1 3.32596545)	ADSC
503	26205789	cdh13	2.9	Signal transduction	hADSC adipo-dif(7 21)day	(1 3.010757553)	ADSC
504	26205789	cdh8	0.8		hADSC adipo-dif(7 21)day	(1 3.246529673)	ADSC
505	26205789	cdk18	0.8		hADSC adipo-dif(7 21)day	(1 3.087595507)	ADSC
506	26205789	cdk19	0.8		hADSC adipo-dif(7 21)day	(1 3.30847719)	ADSC
507	26205789	cfi	2.8	Others	hADSC adipo-dif(7 21)day	(1 5.925477525)	ADSC
508	26205789	cflar	4.9	unclear	hADSC adipo-dif(7 21)day	(1 3.097487001)	ADSC
509	26205789	chodl	0.8		hADSC adipo-dif(7 21)day	(1 5.279411324)	ADSC
510	26205789	cited2	2.1	unclear	hADSC adipo-dif(7 21)day	(1 3.124062227)	ADSC
511	26205789	clec2b	0.8		hADSC adipo-dif(7 21)day	(1 3.167603433)	ADSC
512	26205789	clec3b	0.8		hADSC adipo-dif(7 21)day	(1 5.286694102)	ADSC
513	26205789	clic3	1.7		hADSC adipo-dif(7 21)day	(1 3.066692156)	ADSC
514	26205789	clstn2	0.8		hADSC adipo-dif(7 21)day	(1 3.432859169)	ADSC
515	26205789	cmah	0.8		hADSC adipo-dif(7 21)day	(1 4.209726756)	ADSC
516	26205789	cmpk2	0.8	unclear	hADSC adipo-dif(7 21)day	(1 17.964881)	ADSC
517	26205789	cnr1	2.6	unclear	hADSC adipo-dif(7 21)day	(1 3.355879096)	ADSC
518	26205789	cntn1	0.8		hADSC adipo-dif(7 21)day	(1 4.404290086)	ADSC
519	26205789	cntn3	0.8		hADSC adipo-dif(7 21)day	(1 3.009165814)	ADSC
520	26205789	col11a1	6.5	Signal transduction	hADSC adipo-dif(7 21)day	(1 4.871152558)	ADSC
521	26205789	col21a1	0.8		hADSC adipo-dif(7 21)day	(1 3.161269616)	ADSC
522	26205789	col4a3	0.8		hADSC adipo-dif(7 21)day	(1 5.618660311)	ADSC
523	26205789	col4a4	0.8		hADSC adipo-dif(7 21)day	(1 7.916203281)	ADSC
524	26205789	col8a1	4.3	Signal transduction	hADSC adipo-dif(7 21)day	(1 3.784212402)	ADSC
525	26205789	col8a2	2.5		hADSC adipo-dif(7 21)day	(1 4.419586709)	ADSC
526	26205789	cp	2.6	unclear	hADSC adipo-dif(7 21)day	(1 3.56173132)	ADSC
527	26205789	cpm	0.8		hADSC adipo-dif(7 21)day	(1 3.778426077)	ADSC
528	26205789	cpxm2	1.7		hADSC adipo-dif(7 21)day	(1 3.738750582)	ADSC
529	26205789	crim1	3.4	Signal transduction	hADSC adipo-dif(7 21)day	(1 3.487778787)	ADSC
530	26205789	crp	4.2	Others	hADSC adipo-dif(7 21)day	(1 3.715487511)	ADSC
531	26205789	csgalnact1	0.8		hADSC adipo-dif(7 21)day	(1 3.219839594)	ADSC
532	26205789	csrp2	0.8		hADSC adipo-dif(7 21)day	(1 3.05553226)	ADSC
533	26205789	ctgf	6.6	Cell growth/cycle regulator	hADSC adipo-dif(7 21)day	(1 5.628708174)	ADSC
534	26205789	ctnnal1	2.5	unclear	hADSC adipo-dif(7 21)day	(1 3.108174658)	ADSC
535	26205789	ctsb	2.5	Others	hADSC adipo-dif(7 21)day	(1 3.078509459)	ADSC
536	26205789	ctss	1.9	Metabolism and transport	hADSC adipo-dif(7 21)day	(1 3.286482544)	ADSC
537	26205789	cx3cl1	1.8	Signal transduction	hADSC adipo-dif(7 21)day	(1 5.377766201)	ADSC
538	26205789	cxcl10	2.6	unclear	hADSC adipo-dif(7 21)day	(1 10.497217315)	ADSC
539	26205789	cxcl11	0.8		hADSC adipo-dif(7 21)day	(1 9.264326209)	ADSC
540	26205789	cyld	0.8		hADSC adipo-dif(7 21)day	(1 3.140351403)	ADSC
541	26205789	cyp39a1	0.8		hADSC adipo-dif(7 21)day	(1 3.507805545)	ADSC
542	26205789	cyp3a5	1.2	Catalysis reaction	hADSC adipo-dif(7 21)day	(1 3.067358681)	ADSC
543	26205789	cyp4b1	0.8		hADSC adipo-dif(7 21)day	(1 5.253599609)	ADSC
544	26205789	cyp7b1	2.5		hADSC adipo-dif(7 21)day	(1 3.464802619)	ADSC
545	26205789	cyr61	5.3	Signal transduction	hADSC adipo-dif(7 21)day	(1 4.34277109)	ADSC
546	26205789	darc	0.8		hADSC adipo-dif(7 21)day	(1 4.239810795)	ADSC
547	26205789	dbndd2	1.7		hADSC adipo-dif(7 21)day	(1 3.320056424)	ADSC
548	26205789	dclk2	1.7		hADSC adipo-dif(7 21)day	(1 3.069446485)	ADSC
549	26205789	dcn	6.1	Signal transduction	hADSC adipo-dif(7 21)day	(1 3.25166905)	ADSC
550	26205789	ddx58	0.8		hADSC adipo-dif(7 21)day	(1 5.99855042)	ADSC
551	26205789	ddx60	0.8		hADSC adipo-dif(7 21)day	(1 7.829761368)	ADSC
552	26205789	ddx60l	0.8		hADSC adipo-dif(7 21)day	(1 3.888845877)	ADSC
553	26205789	dennd3	0.8		hADSC adipo-dif(7 21)day	(1 3.406350841)	ADSC
554	26205789	dhx58	0.8		hADSC adipo-dif(7 21)day	(1 3.141199243)	ADSC
555	26205789	diaph2	0.8		hADSC adipo-dif(7 21)day	(1 3.117966498)	ADSC
556	26205789	dio3	1.7		hADSC adipo-dif(7 21)day	(1 3.804128799)	ADSC
557	26205789	dirc1	0.8		hADSC adipo-dif(7 21)day	(1 3.110069675)	ADSC
558	26205789	disc1	1.4	Others	hADSC adipo-dif(7 21)day	(1 3.102788508)	ADSC
559	26205789	dkfzp667f0711	0.8		hADSC adipo-dif(7 21)day	(1 4.110613413)	ADSC
560	26205789	dkfzp686o1327	0.8		hADSC adipo-dif(7 21)day	(1 3.644418294)	ADSC
561	26205789	dkk3	4.3	Signal transduction	hADSC adipo-dif(7 21)day	(1 4.384300905)	ADSC
562	26205789	dmd	0.8		hADSC adipo-dif(7 21)day	(1 3.01924339)	ADSC
563	26205789	dnajb4	2.5	unclear	hADSC adipo-dif(7 21)day	(1 3.45215839)	ADSC
564	26205789	dnajc6	1.7		hADSC adipo-dif(7 21)day	(1 4.019916348)	ADSC
565	26205789	dnali1	0.8		hADSC adipo-dif(7 21)day	(1 3.500100004)	ADSC
566	26205789	dsp	4.3	unclear	hADSC adipo-dif(7 21)day	(1 3.677784829)	ADSC
567	26205789	dtna	0.8		hADSC adipo-dif(7 21)day	(1 4.31034848)	ADSC
568	26205789	dtx3l	0.8		hADSC adipo-dif(7 21)day	(1 3.084927434)	ADSC
569	26205789	dusp5	0.8		hADSC adipo-dif(7 21)day	(1 3.71399144)	ADSC
570	26205789	ect2	2.6	unclear	hADSC adipo-dif(7 21)day	(1 3.003506136)	ADSC
571	26205789	edil3	0.8		hADSC adipo-dif(7 21)day	(1 3.257315961)	ADSC
572	26205789	edn1	2.9	unclear	hADSC adipo-dif(7 21)day	(1 7.966213863)	ADSC
573	26205789	efhd1	2.5		hADSC adipo-dif(7 21)day	(1 3.161909745)	ADSC
574	26205789	egfl6	0.8		hADSC adipo-dif(7 21)day	(1 3.699120896)	ADSC
575	26205789	ell2	1.7		hADSC adipo-dif(7 21)day	(1 3.279046447)	ADSC
576	26205789	elovl2	1.7		hADSC adipo-dif(7 21)day	(1 3.117356607)	ADSC
577	26205789	elovl7	1.7		hADSC adipo-dif(7 21)day	(1 4.131693996)	ADSC
578	26205789	eltd1	0.8		hADSC adipo-dif(7 21)day	(1 3.37768024)	ADSC
579	26205789	emp1	1.7	unclear	hADSC adipo-dif(7 21)day	(1 3.17298244)	ADSC
580	26205789	endod1	1.7		hADSC adipo-dif(7 21)day	(1 3.283892392)	ADSC
581	26205789	enpep	0.8		hADSC adipo-dif(7 21)day	(1 4.132527856)	ADSC
582	26205789	enpp4	0.8		hADSC adipo-dif(7 21)day	(1 3.056136643)	ADSC
583	26205789	enpp5	0.8		hADSC adipo-dif(7 21)day	(1 4.518487895)	ADSC
584	26205789	epha2	1.7		hADSC adipo-dif(7 21)day	(1 3.198256343)	ADSC
585	26205789	epha3	1.7		hADSC adipo-dif(7 21)day	(1 3.662803826)	ADSC
586	26205789	epsti1	0.8		hADSC adipo-dif(7 21)day	(1 7.972187942)	ADSC
587	26205789	esr1	16.1	Transcription activition or inhibition,Signal transduction	hADSC adipo-dif(7 21)day	(1 3.483602018)	ADSC
588	26205789	etv5	2.9	Transcription activition or inhibition	hADSC adipo-dif(7 21)day	(1 3.852009241)	ADSC
589	26205789	etv7	0.8		hADSC adipo-dif(7 21)day	(1 4.692394038)	ADSC
590	26205789	f2r	1.7	Signal transduction	hADSC adipo-dif(7 21)day	(1 3.306278382)	ADSC
591	26205789	fam101a	1.7	unclear	hADSC adipo-dif(7 21)day	(1 3.516565291)	ADSC
592	26205789	fam107a	0.8		hADSC adipo-dif(7 21)day	(1 4.124589898)	ADSC
593	26205789	fam110c	0.8		hADSC adipo-dif(7 21)day	(1 5.555642619)	ADSC
594	26205789	fam125a	0.8		hADSC adipo-dif(7 21)day	(1 5.571324084)	ADSC
595	26205789	fam132b	1.7		hADSC adipo-dif(7 21)day	(1 3.538000208)	ADSC
596	26205789	fam150b	0.8		hADSC adipo-dif(7 21)day	(1 3.139417266)	ADSC
597	26205789	fam153a	0.8		hADSC adipo-dif(7 21)day	(1 8.765783956)	ADSC
598	26205789	fam153b	0.8		hADSC adipo-dif(7 21)day	(1 8.765783956)	ADSC
599	26205789	fam167b	0.8		hADSC adipo-dif(7 21)day	(1 3.034327238)	ADSC
600	26205789	fam174b	0.8		hADSC adipo-dif(7 21)day	(1 3.168416579)	ADSC
601	26205789	fam176a	1.7		hADSC adipo-dif(7 21)day	(1 3.424095509)	ADSC
602	26205789	fam26f	0.8		hADSC adipo-dif(7 21)day	(1 3.098107507)	ADSC
603	26205789	fam46b	0.8		hADSC adipo-dif(7 21)day	(1 9.254570969)	ADSC
604	26205789	fbln7	0.8		hADSC adipo-dif(7 21)day	(1 3.728788445)	ADSC
605	26205789	fbn2	1.8	unclear	hADSC adipo-dif(7 21)day	(1 3.913005989)	ADSC
606	26205789	fbxl14	1.7		hADSC adipo-dif(7 21)day	(1 3.170718312)	ADSC
607	26205789	fbxo32	2.2	unclear	hADSC adipo-dif(7 21)day	(1 4.885773794)	ADSC
608	26205789	fbxo6	0.8		hADSC adipo-dif(7 21)day	(1 3.794927765)	ADSC
609	26205789	fgd4	0.8		hADSC adipo-dif(7 21)day	(1 3.73635993)	ADSC
610	26205789	fgf1	2.9	Signal transduction	hADSC adipo-dif(7 21)day	(1 7.609909576)	ADSC
611	26205789	fgfbp2	0.8		hADSC adipo-dif(7 21)day	(1 3.363088557)	ADSC
612	26205789	fibin	0.8		hADSC adipo-dif(7 21)day	(1 3.990877823)	ADSC
613	26205789	filip1	0.8		hADSC adipo-dif(7 21)day	(1 4.282088984)	ADSC
614	26205789	flj22536	0.8		hADSC adipo-dif(7 21)day	(1 3.042104102)	ADSC
615	26205789	flj32255	0.8		hADSC adipo-dif(7 21)day	(1 3.004912034)	ADSC
616	26205789	flj33996	0.8		hADSC adipo-dif(7 21)day	(1 3.324927172)	ADSC
617	26205789	fmn2	2.5		hADSC adipo-dif(7 21)day	(1 5.158713128)	ADSC
618	26205789	fmnl1	0.8		hADSC adipo-dif(7 21)day	(1 3.185510502)	ADSC
619	26205789	fmo2	0.8	unclear	hADSC adipo-dif(7 21)day	(1 4.265210165)	ADSC
620	26205789	fmo3	1	Catalysis reaction	hADSC adipo-dif(7 21)day	(1 3.34566685)	ADSC
621	26205789	fmo5	1.7		hADSC adipo-dif(7 21)day	(1 4.095687707)	ADSC
622	26205789	foxf1	0.8		hADSC adipo-dif(7 21)day	(1 3.165247347)	ADSC
623	26205789	foxq1	2.1	Transcription activition or inhibition	hADSC adipo-dif(7 21)day	(1 3.02714756)	ADSC
624	26205789	fpr1	1.4	Signal transduction	hADSC adipo-dif(7 21)day	(1 3.246453972)	ADSC
625	26205789	fry	1.7		hADSC adipo-dif(7 21)day	(1 4.698142793)	ADSC
626	26205789	frzb	2.9	Signal transduction	hADSC adipo-dif(7 21)day	(1 3.165655306)	ADSC
627	26205789	fst	4.1	Signal transduction	hADSC adipo-dif(7 21)day	(1 3.383585676)	ADSC
628	26205789	gadd45b	5	Signal transduction	hADSC adipo-dif(7 21)day	(1 3.081351713)	ADSC
629	26205789	galnt5	2.5	unclear	hADSC adipo-dif(7 21)day	(1 4.229244034)	ADSC
630	26205789	gbp1	1	Others	hADSC adipo-dif(7 21)day	(1 4.439061549)	ADSC
631	26205789	gbp2	1.8	Catalysis reaction	hADSC adipo-dif(7 21)day	(1 3.159160346)	ADSC
632	26205789	gbp4	0.8		hADSC adipo-dif(7 21)day	(1 6.697745972)	ADSC
633	26205789	gbp5	0.8		hADSC adipo-dif(7 21)day	(1 4.219015368)	ADSC
634	26205789	gcnt1	2.5	unclear	hADSC adipo-dif(7 21)day	(1 4.026698508)	ADSC
635	26205789	gdf15	4	Signal transduction	hADSC adipo-dif(7 21)day	(1 3.497458836)	ADSC
636	26205789	gdf5	1.7	unclear	hADSC adipo-dif(7 21)day	(1 3.224515945)	ADSC
637	26205789	gdnf	1.7		hADSC adipo-dif(7 21)day	(1 4.042491435)	ADSC
638	26205789	gfra1	2.5		hADSC adipo-dif(7 21)day	(1 3.078803275)	ADSC
639	26205789	ggt5	0.8		hADSC adipo-dif(7 21)day	(1 3.253983352)	ADSC
640	26205789	gimap2	0.8		hADSC adipo-dif(7 21)day	(1 3.023001527)	ADSC
641	26205789	gipc2	0.8		hADSC adipo-dif(7 21)day	(1 4.701770557)	ADSC
642	26205789	glipr1	3.7	Signal transduction	hADSC adipo-dif(7 21)day	(1 3.243178494)	ADSC
643	26205789	glul	7.2	Metabolism and transport	hADSC adipo-dif(7 21)day	(1 5.011167089)	ADSC
644	26205789	gpm6b	0.8		hADSC adipo-dif(7 21)day	(1 3.106411707)	ADSC
645	26205789	gpr116	0.8		hADSC adipo-dif(7 21)day	(1 3.624513481)	ADSC
646	26205789	gpr126	0.8		hADSC adipo-dif(7 21)day	(1 3.060152328)	ADSC
647	26205789	gpr133	0.8		hADSC adipo-dif(7 21)day	(1 3.161320999)	ADSC
648	26205789	gprasp1	1.5	Signal transduction	hADSC adipo-dif(7 21)day	(1 3.153932974)	ADSC
649	26205789	gprc5a	1.7		hADSC adipo-dif(7 21)day	(1 3.046588542)	ADSC
650	26205789	gprc5b	1.7		hADSC adipo-dif(7 21)day	(1 3.125005578)	ADSC
651	26205789	greb1	0.8		hADSC adipo-dif(7 21)day	(1 3.593394624)	ADSC
652	26205789	grem2	3.8	Signal transduction	hADSC adipo-dif(7 21)day	(1 3.410451719)	ADSC
653	26205789	gria1	1.7		hADSC adipo-dif(7 21)day	(1 10.643945531)	ADSC
654	26205789	hcp5	0.8		hADSC adipo-dif(7 21)day	(1 6.206733348)	ADSC
655	26205789	hdac9	8	Epigenetic modification	hADSC adipo-dif(7 21)day	(1 5.634006191)	ADSC
656	26205789	hecw2	0.8		hADSC adipo-dif(7 21)day	(1 3.836686297)	ADSC
657	26205789	herc5	0.8		hADSC adipo-dif(7 21)day	(1 9.526239502)	ADSC
658	26205789	herc6	2	unclear	hADSC adipo-dif(7 21)day	(1 12.91872384)	ADSC
659	26205789	hgf	3.4	Signal transduction	hADSC adipo-dif(7 21)day	(1 3.761492642)	ADSC
660	26205789	hif3a	0.8		hADSC adipo-dif(7 21)day	(1 5.235906081)	ADSC
661	26205789	hip1	1.7		hADSC adipo-dif(7 21)day	(1 3.149479074)	ADSC
662	26205789	hist1h2bc	1.7		hADSC adipo-dif(7 21)day	(1 3.090445202)	ADSC
663	26205789	hist1h2bf	0.8		hADSC adipo-dif(7 21)day	(1 3.011210487)	ADSC
664	26205789	hla-dpa1	0.8		hADSC adipo-dif(7 21)day	(1 3.50784328)	ADSC
665	26205789	hla-dqa1	0.8		hADSC adipo-dif(7 21)day	(1 3.517300145)	ADSC
666	26205789	hla-dqb1	2.2	Signal transduction	hADSC adipo-dif(7 21)day	(1 3.358685269)	ADSC
667	26205789	hla-drb1	1.9	Signal transduction	hADSC adipo-dif(7 21)day	(1 3.620792318)	ADSC
668	26205789	hla-drb3	0.8		hADSC adipo-dif(7 21)day	(1 3.452344809)	ADSC
669	26205789	hla-drb4	0.8		hADSC adipo-dif(7 21)day	(1 3.620792318)	ADSC
670	26205789	hla-drb5	0.8		hADSC adipo-dif(7 21)day	(1 3.62004386)	ADSC
671	26205789	hla-f	1.7	Others	hADSC adipo-dif(7 21)day	(1 3.283037261)	ADSC
672	26205789	hlf	2.3	Transcription activition or inhibition	hADSC adipo-dif(7 21)day	(1 3.867112216)	ADSC
673	26205789	hmga2	15.4	Transcription activition or inhibition,unclear	hADSC adipo-dif(7 21)day	(1 3.382143453)	ADSC
674	26205789	hnmt	0.8		hADSC adipo-dif(7 21)day	(1 3.123128727)	ADSC
675	26205789	hotair	0.8		hADSC adipo-dif(7 21)day	(1 3.307656805)	ADSC
676	26205789	hrsp12	0.8		hADSC adipo-dif(7 21)day	(1 3.780635653)	ADSC
677	26205789	hsd17b6	0.8		hADSC adipo-dif(7 21)day	(1 3.089344552)	ADSC
678	26205789	hspb7	0.8		hADSC adipo-dif(7 21)day	(1 5.296160092)	ADSC
679	26205789	htr2b	0.8		hADSC adipo-dif(7 21)day	(1 3.084605811)	ADSC
680	26205789	icam1	5.8	unclear	hADSC adipo-dif(7 21)day	(1 4.386088594)	ADSC
681	26205789	ido1	0.8		hADSC adipo-dif(7 21)day	(1 3.901048149)	ADSC
682	26205789	ifi27	0.8	unclear	hADSC adipo-dif(7 21)day	(1 11.47191694)	ADSC
683	26205789	ifi35	0.8		hADSC adipo-dif(7 21)day	(1 3.85911156)	ADSC
684	26205789	ifi44	0.8		hADSC adipo-dif(7 21)day	(1 5.147811407)	ADSC
685	26205789	ifi44l	0.8		hADSC adipo-dif(7 21)day	(1 8.55646569)	ADSC
686	26205789	ifi6	0.8		hADSC adipo-dif(7 21)day	(1 7.824308186)	ADSC
687	26205789	ifih1	0.8		hADSC adipo-dif(7 21)day	(1 5.523638272)	ADSC
688	26205789	ifit1	1.7		hADSC adipo-dif(7 21)day	(1 10.241204683)	ADSC
689	26205789	ifit3	1.7		hADSC adipo-dif(7 21)day	(1 9.248239001)	ADSC
690	26205789	ifitm1	0.8		hADSC adipo-dif(7 21)day	(1 3.543040968)	ADSC
691	26205789	ifnb1	4.8	Signal transduction	hADSC adipo-dif(7 21)day	(1 6.277462596)	ADSC
692	26205789	igfbpl1	0.8		hADSC adipo-dif(7 21)day	(1 3.684534931)	ADSC
693	26205789	igsf10	0.8		hADSC adipo-dif(7 21)day	(1 3.173067437)	ADSC
694	26205789	il13ra2	0.8		hADSC adipo-dif(7 21)day	(1 6.213845889)	ADSC
695	26205789	il15	1.1	Signal transduction	hADSC adipo-dif(7 21)day	(1 4.934049593)	ADSC
696	26205789	il18	2.3	Signal transduction	hADSC adipo-dif(7 21)day	(1 3.068145391)	ADSC
697	26205789	il18bp	2.6	Signal transduction	hADSC adipo-dif(7 21)day	(1 3.636915231)	ADSC
698	26205789	il1rl1	5	unclear	hADSC adipo-dif(7 21)day	(1 5.067223063)	ADSC
699	26205789	il1rn	2.1	Signal transduction	hADSC adipo-dif(7 21)day	(1 3.382966555)	ADSC
700	26205789	il20rb	0.8		hADSC adipo-dif(7 21)day	(1 4.558566894)	ADSC
701	26205789	il24	3	unclear	hADSC adipo-dif(7 21)day	(1 4.024437455)	ADSC
702	26205789	il32	0.8		hADSC adipo-dif(7 21)day	(1 4.076525495)	ADSC
703	26205789	il4i1	1.7		hADSC adipo-dif(7 21)day	(1 3.158517185)	ADSC
704	26205789	il7	1.2	Signal transduction	hADSC adipo-dif(7 21)day	(1 3.336339423)	ADSC
705	26205789	il7r	2.1	Signal transduction	hADSC adipo-dif(7 21)day	(1 6.977858014)	ADSC
706	26205789	il8	1.4		hADSC adipo-dif(7 21)day	(1 3.470551032)	ADSC
707	26205789	inadl	0.8		hADSC adipo-dif(7 21)day	(1 3.042375201)	ADSC
708	26205789	inhba	1.7		hADSC adipo-dif(7 21)day	(1 3.866356145)	ADSC
709	26205789	inmt	0.8		hADSC adipo-dif(7 21)day	(1 11.00270073)	ADSC
710	26205789	inpp4b	0.8		hADSC adipo-dif(7 21)day	(1 6.688476285)	ADSC
711	26205789	ip6k3	0.8		hADSC adipo-dif(7 21)day	(1 4.658367051)	ADSC
712	26205789	schip1	2.1	unclear	hADSC adipo-dif(7 21)day	(1 3.334119932)	ADSC
713	26205789	irf7	3.1	Transcription activition or inhibition	hADSC adipo-dif(7 21)day	(1 4.365666166)	ADSC
714	26205789	irf9	2.2	Transcription activition or inhibition	hADSC adipo-dif(7 21)day	(1 3.86615076)	ADSC
715	26205789	isg15	1.8	unclear	hADSC adipo-dif(7 21)day	(1 7.546687703)	ADSC
716	26205789	isg20	1.7		hADSC adipo-dif(7 21)day	(1 8.016805249)	ADSC
717	26205789	itga10	1.7		hADSC adipo-dif(7 21)day	(1 3.143521635)	ADSC
718	26205789	itga2	2.5		hADSC adipo-dif(7 21)day	(1 3.289204341)	ADSC
719	26205789	itga3	3.3	Signal transduction	hADSC adipo-dif(7 21)day	(1 3.086554452)	ADSC
720	26205789	itga4	0.8		hADSC adipo-dif(7 21)day	(1 3.223284458)	ADSC
721	26205789	itga8	0.8		hADSC adipo-dif(7 21)day	(1 3.164787991)	ADSC
722	26205789	itgbl1	1.7		hADSC adipo-dif(7 21)day	(1 3.363055052)	ADSC
723	26205789	itprip	0.8		hADSC adipo-dif(7 21)day	(1 3.391091749)	ADSC
724	26205789	jag1	3.5	Signal transduction	hADSC adipo-dif(7 21)day	(1 3.41755532)	ADSC
725	26205789	jak3	1.8	Signal transduction	hADSC adipo-dif(7 21)day	(1 3.73156874)	ADSC
726	26205789	jam2	1.7		hADSC adipo-dif(7 21)day	(1 4.387269962)	ADSC
727	26205789	jph2	0.8		hADSC adipo-dif(7 21)day	(1 4.927575508)	ADSC
728	26205789	kcnj12	0.8		hADSC adipo-dif(7 21)day	(1 3.28810961)	ADSC
729	26205789	kcnj15	0.8		hADSC adipo-dif(7 21)day	(1 4.196389359)	ADSC
730	26205789	kcnk1	0.8		hADSC adipo-dif(7 21)day	(1 3.123881776)	ADSC
731	26205789	kcnmb4	0.8		hADSC adipo-dif(7 21)day	(1 3.324365158)	ADSC
732	26205789	kcnt2	0.8		hADSC adipo-dif(7 21)day	(1 7.588830614)	ADSC
733	26205789	kctd16	0.8		hADSC adipo-dif(7 21)day	(1 3.488887119)	ADSC
734	26205789	kdr	0.8		hADSC adipo-dif(7 21)day	(1 3.562190776)	ADSC
735	26205789	kiaa1217	0.8		hADSC adipo-dif(7 21)day	(1 3.340106381)	ADSC
736	26205789	kiaa1244	0.8		hADSC adipo-dif(7 21)day	(1 4.127013015)	ADSC
737	26205789	kit	0.8		hADSC adipo-dif(7 21)day	(1 3.545228714)	ADSC
738	26205789	klf6	7.7	Transcription activition or inhibition	hADSC adipo-dif(7 21)day	(1 3.210101046)	ADSC
739	26205789	klf7	1.5	Transcription activition or inhibition,unclear	hADSC adipo-dif(7 21)day	(1 3.049646538)	ADSC
740	26205789	klhdc7b	0.8		hADSC adipo-dif(7 21)day	(1 5.424034897)	ADSC
741	26205789	klrk1	0.8		hADSC adipo-dif(7 21)day	(1 4.161395566)	ADSC
742	26205789	krt5	1.7		hADSC adipo-dif(7 21)day	(1 3.268916524)	ADSC
743	26205789	krtap1	0.8		hADSC adipo-dif(7 21)day	(1 9.776934217)	ADSC
744	26205789	krtap2	0.8		hADSC adipo-dif(7 21)day	(1 9.776934217)	ADSC
745	26205789	krtap3	0.8		hADSC adipo-dif(7 21)day	(1 9.776934217)	ADSC
746	26205789	krtap4	0.8		hADSC adipo-dif(7 21)day	(1 9.776934217)	ADSC
747	26205789	krtap5	0.8		hADSC adipo-dif(7 21)day	(1 9.776934217)	ADSC
748	26205789	kynu	1.7		hADSC adipo-dif(7 21)day	(1 4.04253772)	ADSC
749	26205789	l1cam	2.7	Signal transduction	hADSC adipo-dif(7 21)day	(1 3.46697948)	ADSC
750	26205789	l3mbtl4	0.8		hADSC adipo-dif(7 21)day	(1 3.343539448)	ADSC
751	26205789	lama3	1.7		hADSC adipo-dif(7 21)day	(1 3.711717331)	ADSC
752	26205789	lamc2	1.7		hADSC adipo-dif(7 21)day	(1 3.242881654)	ADSC
753	26205789	lamp3	0.8		hADSC adipo-dif(7 21)day	(1 3.556256822)	ADSC
754	26205789	lass6	0.8		hADSC adipo-dif(7 21)day	(1 3.690175211)	ADSC
755	26205789	layn	0.8		hADSC adipo-dif(7 21)day	(1 3.697650077)	ADSC
756	26205789	lep	14.5	Signal transduction	hADSC adipo-dif(7 21)day	(1 3.564089415)	ADSC
757	26205789	leprel1	1.7		hADSC adipo-dif(7 21)day	(1 3.431729203)	ADSC
758	26205789	lgals9	3.6	unclear	hADSC adipo-dif(7 21)day	(1 3.693051389)	ADSC
759	26205789	lgr5	0.8		hADSC adipo-dif(7 21)day	(1 11.14992454)	ADSC
760	26205789	limch1	1.7		hADSC adipo-dif(7 21)day	(1 3.101860357)	ADSC
761	26205789	lims3	0.8		hADSC adipo-dif(7 21)day	(1 4.398262808)	ADSC
762	26205789	lipa	0.8		hADSC adipo-dif(7 21)day	(1 4.198515889)	ADSC
763	26205789	liph	0.8		hADSC adipo-dif(7 21)day	(1 3.800038081)	ADSC
764	26205789	lmo7	1.7		hADSC adipo-dif(7 21)day	(1 4.692162278)	ADSC
765	26205789	lmod1	0.8		hADSC adipo-dif(7 21)day	(1 4.783264352)	ADSC
766	26205789	loc100126784	0.8		hADSC adipo-dif(7 21)day	(1 4.970901236)	ADSC
767	26205789	loc100130468	0.8		hADSC adipo-dif(7 21)day	(1 3.145885908)	ADSC
768	26205789	loc100130938	0.8		hADSC adipo-dif(7 21)day	(1 3.077335028)	ADSC
769	26205789	loc100134259	0.8		hADSC adipo-dif(7 21)day	(1 4.617146722)	ADSC
770	26205789	loc100287616	0.8		hADSC adipo-dif(7 21)day	(1 3.202560697)	ADSC
771	26205789	loc100288911	0.8		hADSC adipo-dif(7 21)day	(1 3.381610159)	ADSC
772	26205789	loc100499467	0.8		hADSC adipo-dif(7 21)day	(1 3.18561559)	ADSC
773	26205789	loc100505875	0.8		hADSC adipo-dif(7 21)day	(1 3.249313959)	ADSC
774	26205789	loc100505880	0.8		hADSC adipo-dif(7 21)day	(1 3.225124774)	ADSC
775	26205789	loc100505967	0.8		hADSC adipo-dif(7 21)day	(1 3.102032666)	ADSC
776	26205789	loc100506530	0.8		hADSC adipo-dif(7 21)day	(1 3.947478874)	ADSC
777	26205789	loc100506870	0.8		hADSC adipo-dif(7 21)day	(1 3.5999688)	ADSC
778	26205789	loc100506979	0.8		hADSC adipo-dif(7 21)day	(1 3.764485211)	ADSC
779	26205789	loc100507165	0.8		hADSC adipo-dif(7 21)day	(1 3.886336085)	ADSC
780	26205789	loc100507397	0.8		hADSC adipo-dif(7 21)day	(1 12.43976279)	ADSC
781	26205789	loc100507463	0.8		hADSC adipo-dif(7 21)day	(1 3.394051261)	ADSC
782	26205789	loc100509475	0.8		hADSC adipo-dif(7 21)day	(1 3.5999688)	ADSC
783	26205789	loc145820	0.8		hADSC adipo-dif(7 21)day	(1 3.709703992)	ADSC
784	26205789	loc152742	0.8		hADSC adipo-dif(7 21)day	(1 14.1691058)	ADSC
785	26205789	loc158402	0.8		hADSC adipo-dif(7 21)day	(1 3.756445949)	ADSC
786	26205789	loc283104	0.8		hADSC adipo-dif(7 21)day	(1 3.114272183)	ADSC
787	26205789	loc283454	0.8		hADSC adipo-dif(7 21)day	(1 3.659362285)	ADSC
788	26205789	loc283508	0.8		hADSC adipo-dif(7 21)day	(1 3.028739118)	ADSC
789	26205789	loc285147	0.8		hADSC adipo-dif(7 21)day	(1 3.048311474)	ADSC
790	26205789	loc344887	0.8		hADSC adipo-dif(7 21)day	(1 3.747365963)	ADSC
791	26205789	loc440028	0.8		hADSC adipo-dif(7 21)day	(1 3.233653565)	ADSC
792	26205789	loc554202	0.8		hADSC adipo-dif(7 21)day	(1 3.309991638)	ADSC
793	26205789	loc642891	0.8		hADSC adipo-dif(7 21)day	(1 3.243943596)	ADSC
794	26205789	loc643733	0.8		hADSC adipo-dif(7 21)day	(1 4.26105743)	ADSC
795	26205789	pde4dip	0.8		hADSC adipo-dif(7 21)day	(1 3.06279988)	ADSC
796	26205789	loc653602	0.8		hADSC adipo-dif(7 21)day	(1 3.10135243)	ADSC
797	26205789	loc728431	0.8		hADSC adipo-dif(7 21)day	(1 3.002591353)	ADSC
798	26205789	loc728730	0.8		hADSC adipo-dif(7 21)day	(1 3.377064183)	ADSC
799	26205789	loc730755	0.8		hADSC adipo-dif(7 21)day	(1 4.298327089)	ADSC
800	26205789	loc79015	0.8		hADSC adipo-dif(7 21)day	(1 3.161685423)	ADSC
801	26205789	lox	5.4	Signal transduction	hADSC adipo-dif(7 21)day	(1 4.240682228)	ADSC
802	26205789	loxl4	2.8	Catalysis reaction	hADSC adipo-dif(7 21)day	(1 3.866389009)	ADSC
803	26205789	lpar4	0.8		hADSC adipo-dif(7 21)day	(1 3.04727569)	ADSC
804	26205789	lrch2	0.8		hADSC adipo-dif(7 21)day	(1 3.467990168)	ADSC
805	26205789	lrrc16a	0.8		hADSC adipo-dif(7 21)day	(1 3.124224658)	ADSC
806	26205789	lrrc17	1.7		hADSC adipo-dif(7 21)day	(1 3.166598419)	ADSC
807	26205789	lrrc2	0.8		hADSC adipo-dif(7 21)day	(1 4.350824638)	ADSC
808	26205789	lrrc4c	0.8		hADSC adipo-dif(7 21)day	(1 3.281516296)	ADSC
809	26205789	lrrk2	2.5		hADSC adipo-dif(7 21)day	(1 3.126483222)	ADSC
810	26205789	ltb4r	1.7		hADSC adipo-dif(7 21)day	(1 3.400994972)	ADSC
811	26205789	ltf	0.8		hADSC adipo-dif(7 21)day	(1 9.693686645)	ADSC
812	26205789	ly6e	0.8		hADSC adipo-dif(7 21)day	(1 4.014926903)	ADSC
813	26205789	ly75	0.8		hADSC adipo-dif(7 21)day	(1 4.999504061)	ADSC
814	26205789	maff	3.5	Transcription activition or inhibition	hADSC adipo-dif(7 21)day	(1 3.344621906)	ADSC
815	26205789	magi1	0.8		hADSC adipo-dif(7 21)day	(1 3.257326152)	ADSC
816	26205789	mamdc2	0.8		hADSC adipo-dif(7 21)day	(1 3.942725729)	ADSC
817	26205789	maob	3.7	unclear	hADSC adipo-dif(7 21)day	(1 3.069442203)	ADSC
818	26205789	map2	0.8		hADSC adipo-dif(7 21)day	(1 5.202228021)	ADSC
819	26205789	map3k5	1.7		hADSC adipo-dif(7 21)day	(1 3.313063954)	ADSC
820	26205789	matn3	1.7	unclear	hADSC adipo-dif(7 21)day	(1 3.800296831)	ADSC
821	26205789	mbd5	0.8		hADSC adipo-dif(7 21)day	(1 3.009399973)	ADSC
822	26205789	mboat1	0.8		hADSC adipo-dif(7 21)day	(1 3.060517396)	ADSC
823	26205789	mcoln2	0.8		hADSC adipo-dif(7 21)day	(1 3.068740096)	ADSC
824	26205789	mctp2	0.8		hADSC adipo-dif(7 21)day	(1 4.009410426)	ADSC
825	26205789	meox2	2.5	unclear	hADSC adipo-dif(7 21)day	(1 3.265334046)	ADSC
826	26205789	met	4.8	unclear	hADSC adipo-dif(7 21)day	(1 5.49072889)	ADSC
827	26205789	mgam	1.7		hADSC adipo-dif(7 21)day	(1 4.15540031)	ADSC
828	26205789	mgc34034	0.8		hADSC adipo-dif(7 21)day	(1 3.491081927)	ADSC
829	26205789	mgc39372	0.8		hADSC adipo-dif(7 21)day	(1 3.273249087)	ADSC
830	26205789	mical2	1.7		hADSC adipo-dif(7 21)day	(1 3.778804392)	ADSC
831	26205789	mlph	1.7		hADSC adipo-dif(7 21)day	(1 3.734414521)	ADSC
832	26205789	mmp1	4	Signal transduction	hADSC adipo-dif(7 21)day	(1 4.192980552)	ADSC
833	26205789	mmp27	0.8		hADSC adipo-dif(7 21)day	(1 3.310493337)	ADSC
834	26205789	mrvi1	0.8		hADSC adipo-dif(7 21)day	(1 6.154586035)	ADSC
835	26205789	mtss1	0.8		hADSC adipo-dif(7 21)day	(1 3.274779744)	ADSC
836	26205789	muc1	1.9	Signal transduction	hADSC adipo-dif(7 21)day	(1 5.808339584)	ADSC
837	26205789	muc19	0.8		hADSC adipo-dif(7 21)day	(1 3.599428126)	ADSC
838	26205789	mx1	1.2	unclear	hADSC adipo-dif(7 21)day	(1 12.24985938)	ADSC
839	26205789	mx2	0.8		hADSC adipo-dif(7 21)day	(1 5.772654598)	ADSC
840	26205789	mylk	5	unclear	hADSC adipo-dif(7 21)day	(1 3.033640481)	ADSC
841	26205789	myo16	0.8		hADSC adipo-dif(7 21)day	(1 4.531484954)	ADSC
842	26205789	myoz2	1.7	Signal transduction	hADSC adipo-dif(7 21)day	(1 9.769160616)	ADSC
843	26205789	n4bp2l1	0.8		hADSC adipo-dif(7 21)day	(1 3.73143444)	ADSC
844	26205789	nceh1	1.7		hADSC adipo-dif(7 21)day	(1 4.448834811)	ADSC
845	26205789	ncrna00173	0.8		hADSC adipo-dif(7 21)day	(1 3.286168907)	ADSC
846	26205789	ndc80	1.1	Others	hADSC adipo-dif(7 21)day	(1 3.797891509)	ADSC
847	26205789	nebl	0.8		hADSC adipo-dif(7 21)day	(1 3.359520074)	ADSC
848	26205789	nedd9	2.2	unclear	hADSC adipo-dif(7 21)day	(1 3.95928906)	ADSC
849	26205789	negr1	0.8		hADSC adipo-dif(7 21)day	(1 3.424383479)	ADSC
850	26205789	nfasc	0.8		hADSC adipo-dif(7 21)day	(1 5.408860045)	ADSC
851	26205789	nfe2l3	0.8		hADSC adipo-dif(7 21)day	(1 4.915457443)	ADSC
852	26205789	ngf	1.7		hADSC adipo-dif(7 21)day	(1 3.108396901)	ADSC
853	26205789	nipal4	0.8		hADSC adipo-dif(7 21)day	(1 3.383676583)	ADSC
854	26205789	nlgn4x	0.8		hADSC adipo-dif(7 21)day	(1 3.517034028)	ADSC
855	26205789	nme7	0.8		hADSC adipo-dif(7 21)day	(1 3.429826608)	ADSC
856	26205789	nmnat2	2.6	Catalysis reaction	hADSC adipo-dif(7 21)day	(1 4.549409556)	ADSC
857	26205789	nmu	0.8		hADSC adipo-dif(7 21)day	(1 3.670105763)	ADSC
858	26205789	nod2	1.7	Others	hADSC adipo-dif(7 21)day	(1 4.678499172)	ADSC
859	26205789	nov	1.8	unclear	hADSC adipo-dif(7 21)day	(1 4.99947207)	ADSC
860	26205789	npnt	1.7		hADSC adipo-dif(7 21)day	(1 3.375144587)	ADSC
861	26205789	npr3	4.2		hADSC adipo-dif(7 21)day	(1 6.787438943)	ADSC
862	26205789	nr2f2	5.1	Transcription activition or inhibition	hADSC adipo-dif(7 21)day	(1 3.794302975)	ADSC
863	26205789	nr3c2	0.8		hADSC adipo-dif(7 21)day	(1 3.04909215)	ADSC
864	26205789	nrg3	0.8		hADSC adipo-dif(7 21)day	(1 3.283761995)	ADSC
865	26205789	nrxn2	1.7		hADSC adipo-dif(7 21)day	(1 5.037598114)	ADSC
866	26205789	nt5e	5.5	Signal transduction	hADSC adipo-dif(7 21)day	(1 3.703462595)	ADSC
867	26205789	nuak2	1.7		hADSC adipo-dif(7 21)day	(1 5.418346743)	ADSC
868	26205789	oas1	1	Catalysis reaction	hADSC adipo-dif(7 21)day	(1 4.693948942)	ADSC
869	26205789	oas2	0.8		hADSC adipo-dif(7 21)day	(1 8.712478791)	ADSC
870	26205789	oas3	1.9	unclear	hADSC adipo-dif(7 21)day	(1 12.10462108)	ADSC
871	26205789	oasl	0.8		hADSC adipo-dif(7 21)day	(1 7.782373967)	ADSC
872	26205789	ociad2	0.8		hADSC adipo-dif(7 21)day	(1 5.021636404)	ADSC
873	26205789	odf3b	0.8		hADSC adipo-dif(7 21)day	(1 4.136910457)	ADSC
874	26205789	odz2	0.8		hADSC adipo-dif(7 21)day	(1 3.483114819)	ADSC
875	26205789	ogfrl1	0.8		hADSC adipo-dif(7 21)day	(1 3.007032642)	ADSC
876	26205789	ogn	5.4	Transcription activition or inhibition	hADSC adipo-dif(7 21)day	(1 3.603373451)	ADSC
877	26205789	olah	0.8		hADSC adipo-dif(7 21)day	(1 5.04138377)	ADSC
878	26205789	olfml2a	0.8		hADSC adipo-dif(7 21)day	(1 3.147434246)	ADSC
879	26205789	omd	0.8		hADSC adipo-dif(7 21)day	(1 4.56447784)	ADSC
880	26205789	orm1	5	Signal transduction	hADSC adipo-dif(7 21)day	(1 17.67425345)	ADSC
881	26205789	orm2	1.7	Signal transduction	hADSC adipo-dif(7 21)day	(1 11.13009062)	ADSC
882	26205789	osmr	5.3	unclear	hADSC adipo-dif(7 21)day	(1 3.129839261)	ADSC
883	26205789	panx2	0.8		hADSC adipo-dif(7 21)day	(1 3.749360086)	ADSC
884	26205789	pappa	6.5	Metabolism and transport	hADSC adipo-dif(7 21)day	(1 3.157758003)	ADSC
885	26205789	parm1	0.8		hADSC adipo-dif(7 21)day	(1 3.248833418)	ADSC
886	26205789	parp12	0.8		hADSC adipo-dif(7 21)day	(1 4.287873009)	ADSC
887	26205789	parp14	0.8		hADSC adipo-dif(7 21)day	(1 3.524602249)	ADSC
888	26205789	parp9	0.8		hADSC adipo-dif(7 21)day	(1 3.478898378)	ADSC
889	26205789	pcdh7	1.7		hADSC adipo-dif(7 21)day	(1 3.112949847)	ADSC
890	26205789	pcdh9	0.8		hADSC adipo-dif(7 21)day	(1 3.033657024)	ADSC
891	26205789	pcp4	0.8		hADSC adipo-dif(7 21)day	(1 3.329666438)	ADSC
892	26205789	pdcd1lg2	0.8		hADSC adipo-dif(7 21)day	(1 3.688569547)	ADSC
893	26205789	pde1c	1.7		hADSC adipo-dif(7 21)day	(1 3.252171093)	ADSC
894	26205789	pde5a	0.8		hADSC adipo-dif(7 21)day	(1 3.19839649)	ADSC
895	26205789	pde7b	1.7		hADSC adipo-dif(7 21)day	(1 3.185190527)	ADSC
896	26205789	pdzk1ip1	0.8		hADSC adipo-dif(7 21)day	(1 7.9112799)	ADSC
897	26205789	pear1	1.7		hADSC adipo-dif(7 21)day	(1 4.766932361)	ADSC
898	26205789	pex13	0.8		hADSC adipo-dif(7 21)day	(1 3.170534559)	ADSC
899	26205789	pgr	4.7	Transcription activition or inhibition,Signal transduction	hADSC adipo-dif(7 21)day	(1 3.277722733)	ADSC
900	26205789	pilra	0.8		hADSC adipo-dif(7 21)day	(1 3.258100937)	ADSC
901	26205789	pion	0.8		hADSC adipo-dif(7 21)day	(1 3.258432422)	ADSC
902	26205789	pla2g4c	0.8		hADSC adipo-dif(7 21)day	(1 3.189079558)	ADSC
903	26205789	pla2g5	0.8		hADSC adipo-dif(7 21)day	(1 3.67694614)	ADSC
904	26205789	plat	5.5	Catalysis reaction	hADSC adipo-dif(7 21)day	(1 3.674876755)	ADSC
905	26205789	plcb4	1.7		hADSC adipo-dif(7 21)day	(1 3.436516561)	ADSC
906	26205789	pld1	1.6	unclear	hADSC adipo-dif(7 21)day	(1 4.319854723)	ADSC
907	26205789	plekha2	1.7		hADSC adipo-dif(7 21)day	(1 3.058841696)	ADSC
908	26205789	plscr1	0.8		hADSC adipo-dif(7 21)day	(1 5.236031686)	ADSC
909	26205789	pmaip1	3.2	unclear	hADSC adipo-dif(7 21)day	(1 7.413709946)	ADSC
910	26205789	pml	0.8		hADSC adipo-dif(7 21)day	(1 3.31287671)	ADSC
911	26205789	pnliprp3	0.8		hADSC adipo-dif(7 21)day	(1 5.187166335)	ADSC
912	26205789	postn	2.9	unclear	hADSC adipo-dif(7 21)day	(1 4.238981794)	ADSC
913	26205789	ppfia2	0.8		hADSC adipo-dif(7 21)day	(1 3.226497097)	ADSC
914	26205789	ppm1k	0.8		hADSC adipo-dif(7 21)day	(1 4.086162573)	ADSC
915	26205789	ppp1r13l	1.7		hADSC adipo-dif(7 21)day	(1 4.127052128)	ADSC
916	26205789	ppp1r14a	1.7		hADSC adipo-dif(7 21)day	(1 4.55893417)	ADSC
917	26205789	ppp2r2c	0.8		hADSC adipo-dif(7 21)day	(1 3.700987211)	ADSC
918	26205789	ppp4r4	0.8		hADSC adipo-dif(7 21)day	(1 6.278214697)	ADSC
919	26205789	prdm1	3.4	Transcription activition or inhibition	hADSC adipo-dif(7 21)day	(1 4.418125637)	ADSC
920	26205789	pric285	0.8		hADSC adipo-dif(7 21)day	(1 4.6909358)	ADSC
921	26205789	prkaa2	0.8		hADSC adipo-dif(7 21)day	(1 3.121151701)	ADSC
922	26205789	prkd1	0.8		hADSC adipo-dif(7 21)day	(1 3.220179657)	ADSC
923	26205789	prr15	0.8		hADSC adipo-dif(7 21)day	(1 3.806206206)	ADSC
924	26205789	prr16	0.8		hADSC adipo-dif(7 21)day	(1 4.14592037)	ADSC
925	26205789	prrg4	0.8		hADSC adipo-dif(7 21)day	(1 3.651408693)	ADSC
926	26205789	psg1	0.8		hADSC adipo-dif(7 21)day	(1 4.012901243)	ADSC
927	26205789	psg4	0.8		hADSC adipo-dif(7 21)day	(1 3.701432299)	ADSC
928	26205789	psg5	0.8		hADSC adipo-dif(7 21)day	(1 4.032103916)	ADSC
929	26205789	psg6	0.8		hADSC adipo-dif(7 21)day	(1 3.520930022)	ADSC
930	26205789	psg7	0.8		hADSC adipo-dif(7 21)day	(1 3.395456298)	ADSC
931	26205789	psg9	1.9	Signal transduction	hADSC adipo-dif(7 21)day	(1 3.626215938)	ADSC
932	26205789	psmb9	1.9	Others	hADSC adipo-dif(7 21)day	(1 3.534327466)	ADSC
933	26205789	psrc1	0.8		hADSC adipo-dif(7 21)day	(1 3.058367056)	ADSC
934	26205789	ptger2	0.8		hADSC adipo-dif(7 21)day	(1 3.823462977)	ADSC
935	26205789	ptgir	0.8		hADSC adipo-dif(7 21)day	(1 4.007374081)	ADSC
936	26205789	ptplad2	0.8		hADSC adipo-dif(7 21)day	(1 4.989292738)	ADSC
937	26205789	ptpn14	2.1	Signal transduction	hADSC adipo-dif(7 21)day	(1 3.408344432)	ADSC
938	26205789	ptpn22	0.8		hADSC adipo-dif(7 21)day	(1 4.314660744)	ADSC
939	26205789	ptpro	0.8		hADSC adipo-dif(7 21)day	(1 3.336328506)	ADSC
940	26205789	purg	0.8		hADSC adipo-dif(7 21)day	(1 3.146434022)	ADSC
941	26205789	pyhin1	0.8		hADSC adipo-dif(7 21)day	(1 3.084262567)	ADSC
942	26205789	qpct	0.8		hADSC adipo-dif(7 21)day	(1 3.498444718)	ADSC
943	26205789	rab3b	0.8		hADSC adipo-dif(7 21)day	(1 3.09910725)	ADSC
944	26205789	rapgef5	2.5		hADSC adipo-dif(7 21)day	(1 8.768981564)	ADSC
945	26205789	rarres3	0.8		hADSC adipo-dif(7 21)day	(1 3.633165776)	ADSC
946	26205789	rasl10b	1.7		hADSC adipo-dif(7 21)day	(1 3.531312334)	ADSC
947	26205789	rbm24	0.8		hADSC adipo-dif(7 21)day	(1 4.077415463)	ADSC
948	26205789	rgmb	1.7		hADSC adipo-dif(7 21)day	(1 3.810804733)	ADSC
949	26205789	rgnef	0.8		hADSC adipo-dif(7 21)day	(1 3.251319273)	ADSC
950	26205789	rgs16	5.2	unclear	hADSC adipo-dif(7 21)day	(1 4.42104903)	ADSC
951	26205789	rgs4	3.4	Signal transduction	hADSC adipo-dif(7 21)day	(1 4.016227303)	ADSC
952	26205789	rhbdf2	1.7		hADSC adipo-dif(7 21)day	(1 3.314343374)	ADSC
953	26205789	rhbdl2	0.8		hADSC adipo-dif(7 21)day	(1 3.594302911)	ADSC
954	26205789	rhoh	0.8		hADSC adipo-dif(7 21)day	(1 3.068872775)	ADSC
955	26205789	rims1	0.8		hADSC adipo-dif(7 21)day	(1 3.641645005)	ADSC
956	26205789	rnf144b	1.7		hADSC adipo-dif(7 21)day	(1 3.710313556)	ADSC
957	26205789	rnf157	0.8		hADSC adipo-dif(7 21)day	(1 4.172649226)	ADSC
958	26205789	rnf182	0.8		hADSC adipo-dif(7 21)day	(1 3.423807608)	ADSC
959	26205789	rsad2	1.8	unclear	hADSC adipo-dif(7 21)day	(1 34.00079532)	ADSC
960	26205789	rsph9	0.8		hADSC adipo-dif(7 21)day	(1 3.426601375)	ADSC
961	26205789	rtp4	0.8		hADSC adipo-dif(7 21)day	(1 7.011638532)	ADSC
962	26205789	runx1t1	4.4	unclear	hADSC adipo-dif(7 21)day	(1 3.072452955)	ADSC
963	26205789	rxfp1	0.8		hADSC adipo-dif(7 21)day	(1 5.04553656)	ADSC
964	26205789	s100a3	0.8		hADSC adipo-dif(7 21)day	(1 3.580618523)	ADSC
965	26205789	saa2	1.6	unclear	hADSC adipo-dif(7 21)day	(1 3.446674724)	ADSC
966	26205789	saa1	3.2	unclear	hADSC adipo-dif(7 21)day	(1 3.446674724)	ADSC
967	26205789	saa4	1.7		hADSC adipo-dif(7 21)day	(1 5.770946842)	ADSC
968	26205789	samd5	0.8		hADSC adipo-dif(7 21)day	(1 3.62408649)	ADSC
969	26205789	samd9	1.7		hADSC adipo-dif(7 21)day	(1 3.508057134)	ADSC
970	26205789	samd9l	0.8		hADSC adipo-dif(7 21)day	(1 4.574632975)	ADSC
971	26205789	samhd1	5	unclear	hADSC adipo-dif(7 21)day	(1 3.675936109)	ADSC
972	26205789	samsn1	1.7		hADSC adipo-dif(7 21)day	(1 7.0445605)	ADSC
973	26205789	sbf2	0.8		hADSC adipo-dif(7 21)day	(1 3.009299036)	ADSC
974	26205789	scara3	1.7		hADSC adipo-dif(7 21)day	(1 3.272768596)	ADSC
975	26205789	scn1a	0.8		hADSC adipo-dif(7 21)day	(1 5.207302194)	ADSC
976	26205789	sectm1	0.8		hADSC adipo-dif(7 21)day	(1 3.814713068)	ADSC
977	26205789	sema4d	0.8		hADSC adipo-dif(7 21)day	(1 3.337950786)	ADSC
978	26205789	sema6d	2.5	unclear	hADSC adipo-dif(7 21)day	(1 3.621341917)	ADSC
979	26205789	senp6	1.2	Protein folding,synthesis,transport or degradation	hADSC adipo-dif(7 21)day	(1 3.136542135)	ADSC
980	26205789	serpina3	1.9	Others	hADSC adipo-dif(7 21)day	(1 7.364319082)	ADSC
981	26205789	serpina5	0.8		hADSC adipo-dif(7 21)day	(1 3.006255505)	ADSC
982	26205789	serpinb7	0.8		hADSC adipo-dif(7 21)day	(1 6.243206116)	ADSC
983	26205789	serpine1	13.1	Signal transduction	hADSC adipo-dif(7 21)day	(1 3.793639442)	ADSC
984	26205789	serpine2	3.9	Signal transduction	hADSC adipo-dif(7 21)day	(1 4.22534866)	ADSC
985	26205789	sertad4	0.8		hADSC adipo-dif(7 21)day	(1 3.031265234)	ADSC
986	26205789	sfta1p	0.8		hADSC adipo-dif(7 21)day	(1 3.939464665)	ADSC
987	26205789	sgcd	1.7	unclear	hADSC adipo-dif(7 21)day	(1 3.287769356)	ADSC
988	26205789	sh2d5	0.8		hADSC adipo-dif(7 21)day	(1 3.010757553)	ADSC
989	26205789	shisa9	0.8		hADSC adipo-dif(7 21)day	(1 3.095026198)	ADSC
990	26205789	slamf8	0.8		hADSC adipo-dif(7 21)day	(1 11.24873684)	ADSC
991	26205789	slc12a8	0.8		hADSC adipo-dif(7 21)day	(1 4.311795622)	ADSC
992	26205789	slc15a3	0.8		hADSC adipo-dif(7 21)day	(1 4.282606127)	ADSC
993	26205789	slc16a4	0.8		hADSC adipo-dif(7 21)day	(1 4.476930566)	ADSC
994	26205789	slc28a3	0.8		hADSC adipo-dif(7 21)day	(1 6.928806887)	ADSC
995	26205789	slc2a12	0.8		hADSC adipo-dif(7 21)day	(1 3.304975982)	ADSC
996	26205789	slc4a7	0.8		hADSC adipo-dif(7 21)day	(1 3.081568337)	ADSC
997	26205789	slc5a3	4.4	Signal transduction	hADSC adipo-dif(7 21)day	(1 3.179043269)	ADSC
998	26205789	slc6a15	1.7		hADSC adipo-dif(7 21)day	(1 3.969429721)	ADSC
999	26205789	slc8a1	3.5	unclear	hADSC adipo-dif(7 21)day	(1 3.660522633)	ADSC
1000	26205789	slfn13	0.8		hADSC adipo-dif(7 21)day	(1 3.014691128)	ADSC
1001	26205789	smoc2	0.8		hADSC adipo-dif(7 21)day	(1 3.531235445)	ADSC
1002	26205789	sorbs2	2.5		hADSC adipo-dif(7 21)day	(1 3.948400051)	ADSC
1003	26205789	sp110	0.8		hADSC adipo-dif(7 21)day	(1 3.32270772)	ADSC
1004	26205789	spag4	0.8		hADSC adipo-dif(7 21)day	(1 3.685789488)	ADSC
1005	26205789	sparcl1	5	Cell growth/cycle regulator	hADSC adipo-dif(7 21)day	(1 5.878976976)	ADSC
1006	26205789	spry2	1.8	Signal transduction	hADSC adipo-dif(7 21)day	(1 3.043727596)	ADSC
1007	26205789	sstr1	0.8		hADSC adipo-dif(7 21)day	(1 4.999984)	ADSC
1008	26205789	st6gal1	0.8		hADSC adipo-dif(7 21)day	(1 3.094982308)	ADSC
1009	26205789	st6galnac2	0.8		hADSC adipo-dif(7 21)day	(1 3.391560661)	ADSC
1010	26205789	st8sia1	2.5		hADSC adipo-dif(7 21)day	(1 3.852334636)	ADSC
1011	26205789	stap2	0.8		hADSC adipo-dif(7 21)day	(1 3.30747576)	ADSC
1012	26205789	stat1	17.8	Transcription activition or inhibition	hADSC adipo-dif(7 21)day	(1 4.395989337)	ADSC
1013	26205789	stat4	2.1	Transcription activition or inhibition	hADSC adipo-dif(7 21)day	(1 4.226420512)	ADSC
1014	26205789	stc1	1.7		hADSC adipo-dif(7 21)day	(1 4.081559639)	ADSC
1015	26205789	stc2	1.7		hADSC adipo-dif(7 21)day	(1 4.211829812)	ADSC
1016	26205789	steap3	1.7		hADSC adipo-dif(7 21)day	(1 3.360193914)	ADSC
1017	26205789	steap4	3	unclear	hADSC adipo-dif(7 21)day	(1 9.859985647)	ADSC
1018	26205789	susd1	1.7		hADSC adipo-dif(7 21)day	(1 3.00749599)	ADSC
1019	26205789	syne1	2.5		hADSC adipo-dif(7 21)day	(1 6.265458069)	ADSC
1020	26205789	syngr3	0.8		hADSC adipo-dif(7 21)day	(1 3.89541193)	ADSC
1021	26205789	synpo2	1.7		hADSC adipo-dif(7 21)day	(1 4.158659465)	ADSC
1022	26205789	sytl2	1.7		hADSC adipo-dif(7 21)day	(1 4.543749358)	ADSC
1023	26205789	tacstd2	1.7		hADSC adipo-dif(7 21)day	(1 3.234397204)	ADSC
1024	26205789	tagln	0.8		hADSC adipo-dif(7 21)day	(1 6.033193914)	ADSC
1025	26205789	tanc2	1.7		hADSC adipo-dif(7 21)day	(1 3.561560708)	ADSC
1026	26205789	tap1	2.2	Metabolism and transport	hADSC adipo-dif(7 21)day	(1 3.276991457)	ADSC
1027	26205789	tbc1d1	1.9	unclear	hADSC adipo-dif(7 21)day	(1 3.868255298)	ADSC
1028	26205789	tbxa2r	0.8		hADSC adipo-dif(7 21)day	(1 3.23089296)	ADSC
1029	26205789	tc2n	0.8		hADSC adipo-dif(7 21)day	(1 3.506856252)	ADSC
1030	26205789	tcea3	1.7		hADSC adipo-dif(7 21)day	(1 3.282417171)	ADSC
1031	26205789	tceal3	0.8		hADSC adipo-dif(7 21)day	(1 3.021819476)	ADSC
1032	26205789	tcf21	4.6	Transcription activition or inhibition	hADSC adipo-dif(7 21)day	(1 3.245389654)	ADSC
1033	26205789	tcn2	1.9	unclear	hADSC adipo-dif(7 21)day	(1 3.134781569)	ADSC
1034	26205789	tdrd7	0.8		hADSC adipo-dif(7 21)day	(1 3.1914446)	ADSC
1035	26205789	tdrd9	0.8		hADSC adipo-dif(7 21)day	(1 3.778047866)	ADSC
1036	26205789	tes	1.7		hADSC adipo-dif(7 21)day	(1 3.219460227)	ADSC
1037	26205789	tex11	0.8		hADSC adipo-dif(7 21)day	(1 3.591049479)	ADSC
1038	26205789	tfpi	2.2	Signal transduction	hADSC adipo-dif(7 21)day	(1 3.441811629)	ADSC
1039	26205789	tfpi2	0.8		hADSC adipo-dif(7 21)day	(1 3.693007874)	ADSC
1040	26205789	tfr2	0.8		hADSC adipo-dif(7 21)day	(1 3.047917166)	ADSC
1041	26205789	thbs1	8	Signal transduction	hADSC adipo-dif(7 21)day	(1 4.950430004)	ADSC
1042	26205789	timp3	10.8	Signal transduction	hADSC adipo-dif(7 21)day	(1 3.476718843)	ADSC
1043	26205789	tlr1	0.8		hADSC adipo-dif(7 21)day	(1 4.892383384)	ADSC
1044	26205789	tlr2	1.7	Signal transduction	hADSC adipo-dif(7 21)day	(1 7.028199919)	ADSC
1045	26205789	tlr3	2.5	Signal transduction	hADSC adipo-dif(7 21)day	(1 3.476087188)	ADSC
1046	26205789	tlr4	2	Signal transduction	hADSC adipo-dif(7 21)day	(1 3.849969078)	ADSC
1047	26205789	tmem100	3.3		hADSC adipo-dif(7 21)day	(1 3.161288301)	ADSC
1048	26205789	tmem155	0.8		hADSC adipo-dif(7 21)day	(1 3.139650723)	ADSC
1049	26205789	tmem158	2.6	unclear	hADSC adipo-dif(7 21)day	(1 3.545973924)	ADSC
1050	26205789	tmem171	0.8		hADSC adipo-dif(7 21)day	(1 4.874887628)	ADSC
1051	26205789	tmem173	1.7		hADSC adipo-dif(7 21)day	(1 3.435656056)	ADSC
1052	26205789	tmem176a	1.7		hADSC adipo-dif(7 21)day	(1 3.652519894)	ADSC
1053	26205789	tmem176b	0.8		hADSC adipo-dif(7 21)day	(1 3.361938774)	ADSC
1054	26205789	tmem200c	0.8		hADSC adipo-dif(7 21)day	(1 3.177449031)	ADSC
1055	26205789	tmem229b	0.8		hADSC adipo-dif(7 21)day	(1 3.022502361)	ADSC
1056	26205789	tmtc1	2.5		hADSC adipo-dif(7 21)day	(1 3.000044001)	ADSC
1057	26205789	tnc	6.4	Signal transduction	hADSC adipo-dif(7 21)day	(1 3.532100707)	ADSC
1058	26205789	tnfaip3	4.4	Transcription activition or inhibition	hADSC adipo-dif(7 21)day	(1 3.190163101)	ADSC
1059	26205789	tnfrsf11b	4.7	Signal transduction	hADSC adipo-dif(7 21)day	(1 4.409838749)	ADSC
1060	26205789	tnfrsf19	3.4	Signal transduction	hADSC adipo-dif(7 21)day	(1 3.971282554)	ADSC
1061	26205789	tnfsf10	3.5	Others	hADSC adipo-dif(7 21)day	(1 6.362246567)	ADSC
1062	26205789	tnfsf13b	1.1	Signal transduction	hADSC adipo-dif(7 21)day	(1 5.461079314)	ADSC
1063	26205789	tnfsf15	2.9	unclear	hADSC adipo-dif(7 21)day	(1 3.121543211)	ADSC
1064	26205789	tnip3	1.1	Signal transduction	hADSC adipo-dif(7 21)day	(1 3.8012303)	ADSC
1065	26205789	tp53i11	0.8		hADSC adipo-dif(7 21)day	(1 3.255503428)	ADSC
1066	26205789	tpd52	0.8		hADSC adipo-dif(7 21)day	(1 3.457727094)	ADSC
1067	26205789	tpd52l1	1.7	unclear	hADSC adipo-dif(7 21)day	(1 4.09542898)	ADSC
1068	26205789	tpm1	4.2	unclear	hADSC adipo-dif(7 21)day	(1 5.354452428)	ADSC
1069	26205789	traf1	1.4	unclear	hADSC adipo-dif(7 21)day	(1 3.04902917)	ADSC
1070	26205789	trem1	0.8		hADSC adipo-dif(7 21)day	(1 3.341525551)	ADSC
1071	26205789	trib1	0.8		hADSC adipo-dif(7 21)day	(1 3.437134125)	ADSC
1072	26205789	trib2	4.6	unclear	hADSC adipo-dif(7 21)day	(1 5.370610268)	ADSC
1073	26205789	trim14	0.8		hADSC adipo-dif(7 21)day	(1 5.339731544)	ADSC
1074	26205789	trpa1	0.8		hADSC adipo-dif(7 21)day	(1 3.038224869)	ADSC
1075	26205789	trpc6	0.8		hADSC adipo-dif(7 21)day	(1 3.295267846)	ADSC
1076	26205789	tspan18	1.7		hADSC adipo-dif(7 21)day	(1 3.444222835)	ADSC
1077	26205789	tspan2	0.8		hADSC adipo-dif(7 21)day	(1 3.200568627)	ADSC
1078	26205789	tspan8	0.8		hADSC adipo-dif(7 21)day	(1 5.119379621)	ADSC
1079	26205789	txnip	5.9	Signal transduction	hADSC adipo-dif(7 21)day	(1 3.117764657)	ADSC
1080	26205789	uaca	1.7		hADSC adipo-dif(7 21)day	(1 3.164291357)	ADSC
1081	26205789	usp18	0.8		hADSC adipo-dif(7 21)day	(1 5.391010723)	ADSC
1082	26205789	usp53	1.7		hADSC adipo-dif(7 21)day	(1 6.514351099)	ADSC
1083	26205789	vcam1	12.1	Signal transduction	hADSC adipo-dif(7 21)day	(1 6.093050024)	ADSC
1084	26205789	vegfc	2.8	Transcription activition or inhibition	hADSC adipo-dif(7 21)day	(1 3.564911498)	ADSC
1085	26205789	veph1	0.8		hADSC adipo-dif(7 21)day	(1 5.602907196)	ADSC
1086	26205789	vit	2.5	unclear	hADSC adipo-dif(7 21)day	(1 3.024189059)	ADSC
1087	26205789	wipf3	1.9	Others	hADSC adipo-dif(7 21)day	(1 5.544669557)	ADSC
1088	26205789	wnt5b	2.5		hADSC adipo-dif(7 21)day	(1 3.082092753)	ADSC
1089	26205789	xaf1	1.7		hADSC adipo-dif(7 21)day	(1 5.502577726)	ADSC
1090	26205789	yme1l1	1.7	Protein folding,synthesis,transport or degradation	hADSC adipo-dif(7 21)day	(1 3.093749738)	ADSC
1091	26205789	zbtb10	0.8		hADSC adipo-dif(7 21)day	(1 3.101794091)	ADSC
1092	26205789	zc3hav1	0.8		hADSC adipo-dif(7 21)day	(1 3.357584231)	ADSC
1093	26205789	zcchc6	0.8		hADSC adipo-dif(7 21)day	(1 3.050079338)	ADSC
1094	26205789	znf385b	0.8		hADSC adipo-dif(7 21)day	(1 5.57758084)	ADSC
#	PMID	Symbol	IF(%)	Function	Condition	Expression	Material
1	26484295	bc031353	0.8		mice display late-onset obesity and hypersensitivity to a high-fat diet	Down	mouse
2	26484295	klhl2	0.8		mice display late-onset obesity and hypersensitivity to a high-fat diet	Down	mouse
3	26484295	bmf	2	Signal transduction	mice display late-onset obesity and hypersensitivity to a high-fat diet	Down	mouse
4	26484295	mgst2	1.7		mice display late-onset obesity and hypersensitivity to a high-fat diet	Down	mouse
5	26484295	col6a6	0.8		mice display late-onset obesity and hypersensitivity to a high-fat diet	Down	mouse
6	26484295	spink8	0.8		mice display late-onset obesity and hypersensitivity to a high-fat diet	Down	mouse
7	26484295	slc22a23	1.7		mice display late-onset obesity and hypersensitivity to a high-fat diet	Down	mouse
8	26484295	aspg	1.7		mice display late-onset obesity and hypersensitivity to a high-fat diet	Down	mouse
9	26484295	itpka	0.8		mice display late-onset obesity and hypersensitivity to a high-fat diet	Down	mouse
10	26484295	baiap2l2	0.8		mice display late-onset obesity and hypersensitivity to a high-fat diet	Down	mouse
11	26484295	nrg4	0.8		mice display late-onset obesity and hypersensitivity to a high-fat diet	Down	mouse
12	26484295	gria1	1.7		mice display late-onset obesity and hypersensitivity to a high-fat diet	Down	mouse
13	26484295	rcl1	1.7		mice display late-onset obesity and hypersensitivity to a high-fat diet	Down-Regulated	mouse
14	26484295	crispld2	1.7		mice display late-onset obesity and hypersensitivity to a high-fat diet	Down-Regulated	mouse
15	26484295	penk	2.3	unclear	mice display late-onset obesity and hypersensitivity to a high-fat diet	Down-Regulated	mouse
16	26484295	alas1	2.6	unclear	mice display late-onset obesity and hypersensitivity to a high-fat diet	Down-Regulated	mouse
17	26484295	acot1	1.7		mice display late-onset obesity and hypersensitivity to a high-fat diet	Down-Regulated	mouse
18	26484295	ppa1	0.8		mice display late-onset obesity and hypersensitivity to a high-fat diet	Down-Regulated	mouse
19	26484295	mlxipl	2.6	Transcription activition or inhibition	mice display late-onset obesity and hypersensitivity to a high-fat diet	Down-Regulated	mouse
20	26484295	rab15	0.8		mice display late-onset obesity and hypersensitivity to a high-fat diet	Down-Regulated	mouse
21	26484295	gdf10	0.8		mice display late-onset obesity and hypersensitivity to a high-fat diet	Down-Regulated	mouse
22	26484295	acsl1	10	Metabolism and transport	mice display late-onset obesity and hypersensitivity to a high-fat diet	Down-Regulated	mouse
23	26484295	il15ra	1.7		mice display late-onset obesity and hypersensitivity to a high-fat diet	Down-Regulated	mouse
24	26484295	pcsk6	0.8		mice display late-onset obesity and hypersensitivity to a high-fat diet	Down-Regulated	mouse
25	26484295	dock9	1.4	Signal transduction	mice display late-onset obesity and hypersensitivity to a high-fat diet	Down-Regulated	mouse
26	26484295	chdh	0.8		mice display late-onset obesity and hypersensitivity to a high-fat diet	Down-Regulated	mouse
27	26484295	slc44a5	0.8		mice display late-onset obesity and hypersensitivity to a high-fat diet	Down-Regulated	mouse
28	26484295	mogat1	2.6	unclear	mice display late-onset obesity and hypersensitivity to a high-fat diet	Down-Regulated	mouse
29	26484295	trim9	0.8		mice display late-onset obesity and hypersensitivity to a high-fat diet	Down-Regulated	mouse
30	26484295	rhbg	0.8		mice display late-onset obesity and hypersensitivity to a high-fat diet	Down-Regulated	mouse
31	26484295	celf6	0.8		mice display late-onset obesity and hypersensitivity to a high-fat diet	Down-Regulated	mouse
32	26484295	vnn3	0.8		mice display late-onset obesity and hypersensitivity to a high-fat diet	Down-Regulated	mouse
33	26484295	2010001m09rik	0.8		mice display late-onset obesity and hypersensitivity to a high-fat diet	Down-Regulated	mouse
34	26484295	lpin1	7	Transcription activition or inhibition	mice display late-onset obesity and hypersensitivity to a high-fat diet	Down-Regulated	mouse
35	26484295	arl4a	6.7	unclear	mice display late-onset obesity and hypersensitivity to a high-fat diet	Down-Regulated	mouse
36	26484295	prlr	3.1	Signal transduction	mice display late-onset obesity and hypersensitivity to a high-fat diet	Down-Regulated	mouse
37	26484295	slc27a1	0.8		mice display late-onset obesity and hypersensitivity to a high-fat diet	Down-Regulated	mouse
38	26484295	bcat2	1.9	unclear	mice display late-onset obesity and hypersensitivity to a high-fat diet	Down-Regulated	mouse
39	26484295	itm2a	0.8		mice display late-onset obesity and hypersensitivity to a high-fat diet	Down-Regulated	mouse
40	26484295	lrrn1	0.8		mice display late-onset obesity and hypersensitivity to a high-fat diet	Down-Regulated	mouse
41	26484295	smpd3	0.8		mice display late-onset obesity and hypersensitivity to a high-fat diet	Down-Regulated	mouse
42	26484295	dio3	1.7		mice display late-onset obesity and hypersensitivity to a high-fat diet	Down-Regulated	mouse
43	26484295	pdgfrl	0.8		mice display late-onset obesity and hypersensitivity to a high-fat diet	Down-Regulated	mouse
44	26484295	gm7455	0.8		mice display late-onset obesity and hypersensitivity to a high-fat diet	Down-Regulated	mouse
45	26484295	ppargc1b	5.2	Transcription activition or inhibition	mice display late-onset obesity and hypersensitivity to a high-fat diet	Down-Regulated	mouse
46	26484295	ly6g6e	0.8		mice display late-onset obesity and hypersensitivity to a high-fat diet	Down-Regulated	mouse
47	26484295	aplnr	3.4	Signal transduction	mice display late-onset obesity and hypersensitivity to a high-fat diet	Down-Regulated	mouse
48	26484295	gulp1	0.8		mice display late-onset obesity and hypersensitivity to a high-fat diet	Down-Regulated	mouse
49	26484295	rnf144b	1.7		mice display late-onset obesity and hypersensitivity to a high-fat diet	Down-Regulated	mouse
50	26484295	lrig1	0.8		mice display late-onset obesity and hypersensitivity to a high-fat diet	Down-Regulated	mouse
51	26484295	tbx3	2.6	Cell growth/cycle regulator	mice display late-onset obesity and hypersensitivity to a high-fat diet	Down-Regulated	mouse
52	26484295	btnl9	0.8		mice display late-onset obesity and hypersensitivity to a high-fat diet	Down-Regulated	mouse
53	26484295	drd1a	0.8		mice display late-onset obesity and hypersensitivity to a high-fat diet	Down-Regulated	mouse
54	26484295	avpr1a	0.8		mice display late-onset obesity and hypersensitivity to a high-fat diet	Down-Regulated	mouse
55	26484295	ppargc1a	13.4	Transcription activition or inhibition	mice display late-onset obesity and hypersensitivity to a high-fat diet	Down-Regulated	mouse
56	26484295	igfbp2	4.4	Transcription activition or inhibition	mice display late-onset obesity and hypersensitivity to a high-fat diet	Down-Regulated	mouse
57	26484295	2900062l11rik	0.8		mice display late-onset obesity and hypersensitivity to a high-fat diet	Down-Regulated	mouse
58	26484295	4930524b15rik	0.8		mice display late-onset obesity and hypersensitivity to a high-fat diet	Down-Regulated	mouse
59	26484295	dennd2d	0.8		mice display late-onset obesity and hypersensitivity to a high-fat diet	Down-Regulated	mouse
60	26484295	slc5a6	3.2	unclear	mice display late-onset obesity and hypersensitivity to a high-fat diet	Down-Regulated	mouse
61	26484295	agpat9	1.7	unclear	mice display late-onset obesity and hypersensitivity to a high-fat diet	Down-Regulated	mouse
62	26484295	sox9	9.6	Transcription activition or inhibition	mice display late-onset obesity and hypersensitivity to a high-fat diet	Down-Regulated	mouse
63	26484295	nmb	1.7	unclear	mice display late-onset obesity and hypersensitivity to a high-fat diet	Down-Regulated	mouse
64	26484295	cpxm2	1.7		mice display late-onset obesity and hypersensitivity to a high-fat diet	Down-Regulated	mouse
65	26484295	1500015o10rik	0.8		mice display late-onset obesity and hypersensitivity to a high-fat diet	Down-Regulated	mouse
66	26484295	prnd	0.8		mice display late-onset obesity and hypersensitivity to a high-fat diet	Down-Regulated	mouse
67	26484295	acacb	7.5	Metabolism and transport	mice display late-onset obesity and hypersensitivity to a high-fat diet	Down-Regulated	mouse
68	26484295	pappa	6.5	Metabolism and transport	mice display late-onset obesity and hypersensitivity to a high-fat diet	Down-Regulated	mouse
69	26484295	faim3	0.8		mice display late-onset obesity and hypersensitivity to a high-fat diet	Down-Regulated	mouse
70	26484295	apod	3.5	Metabolism and transport	mice display late-onset obesity and hypersensitivity to a high-fat diet	Down-Regulated	mouse
71	26484295	cd79b	0.8		mice display late-onset obesity and hypersensitivity to a high-fat diet	Down-Regulated	mouse
72	26484295	sfrp1	6.1	Signal transduction	mice display late-onset obesity and hypersensitivity to a high-fat diet	Down-Regulated	mouse
73	26484295	ly6d	0.8		mice display late-onset obesity and hypersensitivity to a high-fat diet	Down-Regulated	mouse
74	26484295	hpca	2.1	Signal transduction	mice display late-onset obesity and hypersensitivity to a high-fat diet	Down-Regulated	mouse
75	26484295	serpina3b	1.7	unclear	mice display late-onset obesity and hypersensitivity to a high-fat diet	Down-Regulated	mouse
76	26484295	ptgds	2.3	Signal transduction	mice display late-onset obesity and hypersensitivity to a high-fat diet	Down-Regulated	mouse
77	26484295	traf4	1.7		mice display late-onset obesity and hypersensitivity to a high-fat diet	Down-Regulated	mouse
78	26484295	tst	1.7	unclear	mice display late-onset obesity and hypersensitivity to a high-fat diet	Down-Regulated	mouse
79	26484295	h2-q10	0.8		mice display late-onset obesity and hypersensitivity to a high-fat diet	Down-Regulated	mouse
80	26484295	spon1	0.8		mice display late-onset obesity and hypersensitivity to a high-fat diet	Down-Regulated	mouse
81	26484295	ms4a1	0.8		mice display late-onset obesity and hypersensitivity to a high-fat diet	Down-Regulated	mouse
82	26484295	rgs2	6	Signal transduction	mice display late-onset obesity and hypersensitivity to a high-fat diet	Down-Regulated	mouse
83	26484295	cyp2f2	2.5		mice display late-onset obesity and hypersensitivity to a high-fat diet	Down-Regulated	mouse
84	26484295	mmd2	1.7		mice display late-onset obesity and hypersensitivity to a high-fat diet	Down-Regulated	mouse
85	26484295	fndc5	3.2	Signal transduction	mice display late-onset obesity and hypersensitivity to a high-fat diet	Down-Regulated	mouse
86	26484295	ccbp2	1.7		mice display late-onset obesity and hypersensitivity to a high-fat diet	Up-Regulated	mouse
87	26484295	cd6	0.8		mice display late-onset obesity and hypersensitivity to a high-fat diet	Up-Regulated	mouse
88	26484295	nek6	0.8		mice display late-onset obesity and hypersensitivity to a high-fat diet	Up-Regulated	mouse
89	26484295	peli1	0.8		mice display late-onset obesity and hypersensitivity to a high-fat diet	Up-Regulated	mouse
90	26484295	myh2	1.7	unclear	mice display late-onset obesity and hypersensitivity to a high-fat diet	Up-Regulated	mouse
91	26484295	cmtm7	0.8		mice display late-onset obesity and hypersensitivity to a high-fat diet	Up-Regulated	mouse
92	26484295	csf1	9.5	Signal transduction	mice display late-onset obesity and hypersensitivity to a high-fat diet	Up-Regulated	mouse
93	26484295	fxyd5	3	unclear	mice display late-onset obesity and hypersensitivity to a high-fat diet	Up-Regulated	mouse
94	26484295	pdlim4	0.8		mice display late-onset obesity and hypersensitivity to a high-fat diet	Up-Regulated	mouse
95	26484295	a	0.8		mice display late-onset obesity and hypersensitivity to a high-fat diet	Up-Regulated	mouse
96	26484295	1700019d03rik	0.8		mice display late-onset obesity and hypersensitivity to a high-fat diet	Up-Regulated	mouse
97	26484295	lrrc20	0.8		mice display late-onset obesity and hypersensitivity to a high-fat diet	Up-Regulated	mouse
98	26484295	itgam	4.6	Signal transduction	mice display late-onset obesity and hypersensitivity to a high-fat diet	Up-Regulated	mouse
99	26484295	mtap7	0.8		mice display late-onset obesity and hypersensitivity to a high-fat diet	Up-Regulated	mouse
100	26484295	cdkn1a	16.5	Cell growth/cycle regulator	mice display late-onset obesity and hypersensitivity to a high-fat diet	Up-Regulated	mouse
101	26484295	apbb1ip	2.3	unclear	mice display late-onset obesity and hypersensitivity to a high-fat diet	Up-Regulated	mouse
102	26484295	pcolce2	0.8		mice display late-onset obesity and hypersensitivity to a high-fat diet	Up-Regulated	mouse
103	26484295	batf	0.8		mice display late-onset obesity and hypersensitivity to a high-fat diet	Up-Regulated	mouse
104	26484295	sncg	1.7	unclear	mice display late-onset obesity and hypersensitivity to a high-fat diet	Up-Regulated	mouse
105	26484295	vcan	3.6	Signal transduction	mice display late-onset obesity and hypersensitivity to a high-fat diet	Up-Regulated	mouse
106	26484295	maff	3.5	Transcription activition or inhibition	mice display late-onset obesity and hypersensitivity to a high-fat diet	Up-Regulated	mouse
107	26484295	s100a6	2.9	unclear	mice display late-onset obesity and hypersensitivity to a high-fat diet	Up-Regulated	mouse
108	26484295	vdr	18.7	Transcription activition or inhibition	mice display late-onset obesity and hypersensitivity to a high-fat diet	Up-Regulated	mouse
109	26484295	myo1g	0.8		mice display late-onset obesity and hypersensitivity to a high-fat diet	Up-Regulated	mouse
110	26484295	tspan17	0.8		mice display late-onset obesity and hypersensitivity to a high-fat diet	Up-Regulated	mouse
111	26484295	smg6	0.8		mice display late-onset obesity and hypersensitivity to a high-fat diet	Up-Regulated	mouse
112	26484295	emilin2	0.8		mice display late-onset obesity and hypersensitivity to a high-fat diet	Up-Regulated	mouse
113	26484295	ai467606	0.8		mice display late-onset obesity and hypersensitivity to a high-fat diet	Up-Regulated	mouse
114	26484295	prdm8	1.7		mice display late-onset obesity and hypersensitivity to a high-fat diet	Up-Regulated	mouse
115	26484295	ugt3a2	0.8		mice display late-onset obesity and hypersensitivity to a high-fat diet	Up-Regulated	mouse
116	26484295	nipal3	0.8		mice display late-onset obesity and hypersensitivity to a high-fat diet	Up-Regulated	mouse
117	26484295	pprc1	0.8		mice display late-onset obesity and hypersensitivity to a high-fat diet	Up-Regulated	mouse
118	26484295	anxa1	2.6	unclear	mice display late-onset obesity and hypersensitivity to a high-fat diet	Up-Regulated	mouse
119	26484295	adh4	2.5		mice display late-onset obesity and hypersensitivity to a high-fat diet	Up-Regulated	mouse
120	26484295	nov.	0.8		mice display late-onset obesity and hypersensitivity to a high-fat diet	Up-Regulated	mouse
121	26484295	e030010a14rik	0.8		mice display late-onset obesity and hypersensitivity to a high-fat diet	Up-Regulated	mouse
122	26484295	fcna	1.7		mice display late-onset obesity and hypersensitivity to a high-fat diet	Up-Regulated	mouse
123	26484295	syp	0.8		mice display late-onset obesity and hypersensitivity to a high-fat diet	Up-Regulated	mouse
124	26484295	ttll10	0.8		mice display late-onset obesity and hypersensitivity to a high-fat diet	Up-Regulated	mouse
125	26484295	rgs14	0.8		mice display late-onset obesity and hypersensitivity to a high-fat diet	Up-Regulated	mouse
126	26484295	dnajb13	0.8		mice display late-onset obesity and hypersensitivity to a high-fat diet	Up-Regulated	mouse
127	26484295	ranbp3l	0.8		mice display late-onset obesity and hypersensitivity to a high-fat diet	Up-Regulated	mouse
128	26484295	mafb	2.3	Transcription activition or inhibition	mice display late-onset obesity and hypersensitivity to a high-fat diet	Up-Regulated	mouse
129	26484295	hist1h1c	0.8		mice display late-onset obesity and hypersensitivity to a high-fat diet	Up-Regulated	mouse
130	26484295	cxcr7	1.7		mice display late-onset obesity and hypersensitivity to a high-fat diet	Up-Regulated	mouse
131	26484295	lgmn	0.8		mice display late-onset obesity and hypersensitivity to a high-fat diet	Up-Regulated	mouse
132	26484295	thy1	2.1	unclear	mice display late-onset obesity and hypersensitivity to a high-fat diet	Up-Regulated	mouse
133	26484295	tnfrsf11b	4.7	Signal transduction	mice display late-onset obesity and hypersensitivity to a high-fat diet	Up-Regulated	mouse
134	26484295	rnd1	0.8		mice display late-onset obesity and hypersensitivity to a high-fat diet	Up-Regulated	mouse
135	26484295	dact1	1.9	Signal transduction	mice display late-onset obesity and hypersensitivity to a high-fat diet	Up-Regulated	mouse
136	26484295	tmem100	3.3		mice display late-onset obesity and hypersensitivity to a high-fat diet	Up-Regulated	mouse
137	26484295	ms4a6d	0.8		mice display late-onset obesity and hypersensitivity to a high-fat diet	Up-Regulated	mouse
138	26484295	efhd1	2.5		mice display late-onset obesity and hypersensitivity to a high-fat diet	Up-Regulated	mouse
139	26484295	herc2	0.8		mice display late-onset obesity and hypersensitivity to a high-fat diet	Up-Regulated	mouse
140	26484295	lrrc25	0.8		mice display late-onset obesity and hypersensitivity to a high-fat diet	Up-Regulated	mouse
141	26484295	has2	4.1	Others	mice display late-onset obesity and hypersensitivity to a high-fat diet	Up-Regulated	mouse
142	26484295	gamt	1.7		mice display late-onset obesity and hypersensitivity to a high-fat diet	Up-Regulated	mouse
143	26484295	c1qtnf7	0.8		mice display late-onset obesity and hypersensitivity to a high-fat diet	Up-Regulated	mouse
144	26484295	mefv	0.8		mice display late-onset obesity and hypersensitivity to a high-fat diet	Up-Regulated	mouse
145	26484295	slc22a2	1.7		mice display late-onset obesity and hypersensitivity to a high-fat diet	Up-Regulated	mouse
146	26484295	wnt11	1.4	Signal transduction	mice display late-onset obesity and hypersensitivity to a high-fat diet	Up-Regulated	mouse
147	26484295	sybu	0.8		mice display late-onset obesity and hypersensitivity to a high-fat diet	Up-Regulated	mouse
148	26484295	inhbb	0.8		mice display late-onset obesity and hypersensitivity to a high-fat diet	Up-Regulated	mouse
149	26484295	pla1a	0.8		mice display late-onset obesity and hypersensitivity to a high-fat diet	Up-Regulated	mouse
150	26484295	lbp	1.7		mice display late-onset obesity and hypersensitivity to a high-fat diet	Up-Regulated	mouse
151	26484295	expi	0.8		mice display late-onset obesity and hypersensitivity to a high-fat diet	Up-Regulated	mouse
152	26484295	lsp1	0.8		mice display late-onset obesity and hypersensitivity to a high-fat diet	Up-Regulated	mouse
153	26484295	nuak2	1.7		mice display late-onset obesity and hypersensitivity to a high-fat diet	Up-Regulated	mouse
154	26484295	hdgfl1	0.8		mice display late-onset obesity and hypersensitivity to a high-fat diet	Up-Regulated	mouse
155	26484295	mag	0.8		mice display late-onset obesity and hypersensitivity to a high-fat diet	Up-Regulated	mouse
156	26484295	prelp	1.7		mice display late-onset obesity and hypersensitivity to a high-fat diet	Up-Regulated	mouse
157	26484295	vgll3	0.8		mice display late-onset obesity and hypersensitivity to a high-fat diet	Up-Regulated	mouse
158	26484295	esd	1.7		mice display late-onset obesity and hypersensitivity to a high-fat diet	Up-Regulated	mouse
159	26484295	creb5	0.8		mice display late-onset obesity and hypersensitivity to a high-fat diet	Up-Regulated	mouse
160	26484295	kcnc1	0.8		mice display late-onset obesity and hypersensitivity to a high-fat diet	Up-Regulated	mouse
161	26484295	slc41a2	0.8		mice display late-onset obesity and hypersensitivity to a high-fat diet	Up-Regulated	mouse
162	26484295	ldlr	10.2	Cell growth/cycle regulator	mice display late-onset obesity and hypersensitivity to a high-fat diet	Up-Regulated	mouse
163	26484295	bmp7	4.1	Cell growth/cycle regulator	mice display late-onset obesity and hypersensitivity to a high-fat diet	Up-Regulated	mouse
164	26484295	col14a1	2.5		mice display late-onset obesity and hypersensitivity to a high-fat diet	Up-Regulated	mouse
165	26484295	fn1	14.9	Signal transduction	mice display late-onset obesity and hypersensitivity to a high-fat diet	Up-Regulated	mouse
166	26484295	cd8a	0.8		mice display late-onset obesity and hypersensitivity to a high-fat diet	Up-Regulated	mouse
167	26484295	rasl11a	0.8		mice display late-onset obesity and hypersensitivity to a high-fat diet	Up-Regulated	mouse
168	26484295	loc100038947	0.8		mice display late-onset obesity and hypersensitivity to a high-fat diet	Up-Regulated	mouse
169	26484295	lep	14.5	Signal transduction	mice display late-onset obesity and hypersensitivity to a high-fat diet	Up-Regulated	mouse
170	26484295	ccl4	2.2	Signal transduction	mice display late-onset obesity and hypersensitivity to a high-fat diet	Up-Regulated	mouse
171	26484295	ube3a	0.8		mice display late-onset obesity and hypersensitivity to a high-fat diet	Up-Regulated	mouse
172	26484295	uchl1	1.9	Signal transduction	mice display late-onset obesity and hypersensitivity to a high-fat diet	Up-Regulated	mouse
173	26484295	dpysl3	1.7		mice display late-onset obesity and hypersensitivity to a high-fat diet	Up-Regulated	mouse
174	26484295	tph2	0.8		mice display late-onset obesity and hypersensitivity to a high-fat diet	Up-Regulated	mouse
175	26484295	fbn1	3.8	unclear	mice display late-onset obesity and hypersensitivity to a high-fat diet	Up-Regulated	mouse
176	26484295	pdlim1	1.7		mice display late-onset obesity and hypersensitivity to a high-fat diet	Up-Regulated	mouse
177	26484295	slc16a3	1.8	Metabolism and transport	mice display late-onset obesity and hypersensitivity to a high-fat diet	Up-Regulated	mouse
178	26484295	ccl5	5	Signal transduction	mice display late-onset obesity and hypersensitivity to a high-fat diet	Up-Regulated	mouse
179	26484295	dnm1	1.7	unclear	mice display late-onset obesity and hypersensitivity to a high-fat diet	Up-Regulated	mouse
180	26484295	mkrn3	0.8		mice display late-onset obesity and hypersensitivity to a high-fat diet	Up-Regulated	mouse
181	26484295	mutyh	0.8		mice display late-onset obesity and hypersensitivity to a high-fat diet	Up-Regulated	mouse
182	26484295	tnfaip6	3.6	Transcription activition or inhibition	mice display late-onset obesity and hypersensitivity to a high-fat diet	Up-Regulated	mouse
183	26484295	rassf4	1.7		mice display late-onset obesity and hypersensitivity to a high-fat diet	Up-Regulated	mouse
184	26484295	synpo2	1.7		mice display late-onset obesity and hypersensitivity to a high-fat diet	Up-Regulated	mouse
185	26484295	pthlh	3.2	Signal transduction	mice display late-onset obesity and hypersensitivity to a high-fat diet	Up-Regulated	mouse
186	26484295	mgam	1.7		mice display late-onset obesity and hypersensitivity to a high-fat diet	Up-Regulated	mouse
187	26484295	sct	0.8		mice display late-onset obesity and hypersensitivity to a high-fat diet	Up-Regulated	mouse
188	26484295	timp4	2.8	Metabolism and transport	mice display late-onset obesity and hypersensitivity to a high-fat diet	Up-Regulated	mouse
189	26484295	f10	1.7		mice display late-onset obesity and hypersensitivity to a high-fat diet	Up-Regulated	mouse
190	26484295	socs3	6.9	Signal transduction	mice display late-onset obesity and hypersensitivity to a high-fat diet	Up-Regulated	mouse
191	26484295	nol3	0.8		mice display late-onset obesity and hypersensitivity to a high-fat diet	Up-Regulated	mouse
192	26484295	chsy1	0.8		mice display late-onset obesity and hypersensitivity to a high-fat diet	Up-Regulated	mouse
193	26484295	wnt2	1.7		mice display late-onset obesity and hypersensitivity to a high-fat diet	Up-Regulated	mouse
194	26484295	bhlhe40	1.7		mice display late-onset obesity and hypersensitivity to a high-fat diet	Up-Regulated	mouse
195	26484295	krt1	0.8		mice display late-onset obesity and hypersensitivity to a high-fat diet	Up-Regulated	mouse
196	26484295	arid5a	0.8		mice display late-onset obesity and hypersensitivity to a high-fat diet	Up-Regulated	mouse
197	26484295	npr3	4.2		mice display late-onset obesity and hypersensitivity to a high-fat diet	Up-Regulated	mouse
198	26484295	spink2	0.8		mice display late-onset obesity and hypersensitivity to a high-fat diet	Up-Regulated	mouse
199	26484295	pdlim7	4.3	Transcription activition or inhibition	mice display late-onset obesity and hypersensitivity to a high-fat diet	Up-Regulated	mouse
200	26484295	atp10a	1.7		mice display late-onset obesity and hypersensitivity to a high-fat diet	Up-Regulated	mouse
201	26484295	slc1a1	0.8		mice display late-onset obesity and hypersensitivity to a high-fat diet	Up-Regulated	mouse
202	26484295	sirpb1b	0.8		mice display late-onset obesity and hypersensitivity to a high-fat diet	Up-Regulated	mouse
203	26484295	gfpt2	0.8		mice display late-onset obesity and hypersensitivity to a high-fat diet	Up-Regulated	mouse
204	26484295	cd44	8.2	Signal transduction	mice display late-onset obesity and hypersensitivity to a high-fat diet	Up-Regulated	mouse
205	26484295	krt79	0.8		mice display late-onset obesity and hypersensitivity to a high-fat diet	Up-Regulated	mouse
206	26484295	cryab	8.4	Metabolism and transport	mice display late-onset obesity and hypersensitivity to a high-fat diet	Up-Regulated	mouse
207	26484295	dact2	0.8		mice display late-onset obesity and hypersensitivity to a high-fat diet	Up-Regulated	mouse
208	26484295	adamtsl2	0.8		mice display late-onset obesity and hypersensitivity to a high-fat diet	Up-Regulated	mouse
209	26484295	duoxa1	0.8		mice display late-onset obesity and hypersensitivity to a high-fat diet	Up-Regulated	mouse
210	26484295	egr2	5.2	Transcription activition or inhibition	mice display late-onset obesity and hypersensitivity to a high-fat diet	Up-Regulated	mouse
211	26484295	cela1	0.8		mice display late-onset obesity and hypersensitivity to a high-fat diet	Up-Regulated	mouse
212	26484295	grb14	0.8		mice display late-onset obesity and hypersensitivity to a high-fat diet	Up-Regulated	mouse
213	26484295	pamr1	0.8		mice display late-onset obesity and hypersensitivity to a high-fat diet	Up-Regulated	mouse
214	26484295	timp1	3.1	Others	mice display late-onset obesity and hypersensitivity to a high-fat diet	Up-Regulated	mouse
215	26484295	ctgf	6.6	Cell growth/cycle regulator	mice display late-onset obesity and hypersensitivity to a high-fat diet	Up-Regulated	mouse
216	26484295	xlr4b	0.8		mice display late-onset obesity and hypersensitivity to a high-fat diet	Up-Regulated	mouse
217	26484295	snurf	0.8		mice display late-onset obesity and hypersensitivity to a high-fat diet	Up-Regulated	mouse
218	26484295	sfrp5	3.6	Signal transduction	mice display late-onset obesity and hypersensitivity to a high-fat diet	Up-Regulated	mouse
219	26484295	bmp3	1.7		mice display late-onset obesity and hypersensitivity to a high-fat diet	Up-Regulated	mouse
220	26484295	thbs1	8	Signal transduction	mice display late-onset obesity and hypersensitivity to a high-fat diet	Up-Regulated	mouse
221	26484295	xlr3c	0.8		mice display late-onset obesity and hypersensitivity to a high-fat diet	Up-Regulated	mouse
222	26484295	sfrp4	4.1	Signal transduction	mice display late-onset obesity and hypersensitivity to a high-fat diet	Up-Regulated	mouse
223	26484295	tmem45b	0.8		mice display late-onset obesity and hypersensitivity to a high-fat diet	Up-Regulated	mouse
224	26484295	ccl2	12.2	Signal transduction	mice display late-onset obesity and hypersensitivity to a high-fat diet	Up-Regulated	mouse
225	26484295	ndn	3.2	Cell growth/cycle regulator	mice display late-onset obesity and hypersensitivity to a high-fat diet	Up-Regulated	mouse
226	26484295	snrpn	1.1	Alternative Splicing	mice display late-onset obesity and hypersensitivity to a high-fat diet	Up-Regulated	mouse
227	26484295	ccl7	3.5	Signal transduction	mice display late-onset obesity and hypersensitivity to a high-fat diet	Up-Regulated	mouse
228	26484295	has1	2.5	Metabolism and transport	mice display late-onset obesity and hypersensitivity to a high-fat diet	Up-Regulated	mouse
229	26484295	acta1	3.7	Cell growth/cycle regulator	mice display late-onset obesity and hypersensitivity to a high-fat diet	Up-Regulated	mouse
230	26484295	1110059m19rik	0.8		mice display late-onset obesity and hypersensitivity to a high-fat diet	Up-Regulated	mouse
#	PMID	Symbol	IF(%)	Function	Condition	Expression	Material
1	25982065	mmp8	2.5		hMSC LMNA 232 mutation Muscle dif (1 2)	(0 0.20)	MSC
2	25982065	itgam	4.6	Signal transduction	hMSC LMNA 232 mutation Muscle dif (1 2)	(0 0.35)	MSC
3	25982065	gli1	5.7	Transcription activition or inhibition	hMSC LMNA 232 mutation Muscle dif (1 2)	(0 0.19)	MSC
4	25982065	egf	2.9	Signal transduction	hMSC LMNA 232 mutation Muscle dif (1 2)	(0 0.19)	MSC
5	25982065	chrd	2.5		hMSC LMNA 232 mutation Muscle dif (1 2)	(0 2.42)	MSC
6	25982065	vdr	18.7	Transcription activition or inhibition	hMSC LMNA 527 mutation Osteo dif (1 2)	(0 0.51)	MSC
7	25982065	vcam1	12.1	Signal transduction	hMSC LMNA 527 mutation Osteo dif (1 2)	(0 18.32)	MSC
8	25982065	mmp9	7.9	Signal transduction	hMSC LMNA 527 mutation Osteo dif (1 2)	(0 0.44)	MSC
9	25982065	itgb1	7.1	Signal transduction	hMSC LMNA 527 mutation Osteo dif (1 2)	(0 0.57)	MSC
10	25982065	itgam	4.6	Signal transduction	hMSC LMNA 527 mutation Osteo dif (1 2)	(0 0.39)	MSC
11	25982065	icam1	5.8	unclear	hMSC LMNA 527 mutation Osteo dif (1 2)	(0 3.32)	MSC
12	25982065	gli1	5.7	Transcription activition or inhibition	hMSC LMNA 527 mutation Osteo dif (1 2)	(0 0.14)	MSC
13	25982065	egf	2.9	Signal transduction	hMSC LMNA 527 mutation Osteo dif (1 2)	(0 0.17)	MSC
14	25982065	csf3	0.8		hMSC LMNA 527 mutation Osteo dif (1 2)	(0 36.76)	MSC
15	25982065	csf2	0.8		hMSC LMNA 527 mutation Osteo dif (1 2)	(0 5.29)	MSC
16	25982065	csf1	9.5	Signal transduction	hMSC LMNA 527 mutation Osteo dif (1 2)	(0 2.2)	MSC
17	25982065	col2a1	6.8	Signal transduction	hMSC LMNA 527 mutation Osteo dif (1 2)	(0 0.28)	MSC
18	25982065	col14a1	2.5		hMSC LMNA 527 mutation Osteo dif (1 2)	(0 0.36)	MSC
19	25982065	cdh11	5.3	Signal transduction	hMSC LMNA 527 mutation Osteo dif (1 2)	(0 0.55)	MSC
20	25982065	calcr	1.7		hMSC LMNA 527 mutation Osteo dif (1 2)	(0 2.46)	MSC
21	25982065	actb	4	Cell growth/cycle regulator	hMSC LMNA 527 mutation Osteo dif (1 2)	(0 0.61)	MSC
22	25982065	vcam1	12.1	Signal transduction	hMSC LMNA 471 mutation Osteo dif (1 2)	(0 0.52)	MSC
23	25982065	tnfsf11	3.4	Signal transduction	hMSC LMNA 471 mutation Osteo dif (1 2)	(0 0.47)	MSC
24	25982065	phex	0.8		hMSC LMNA 471 mutation Osteo dif (1 2)	(0 0.61)	MSC
25	25982065	gli1	5.7	Transcription activition or inhibition	hMSC LMNA 471 mutation Osteo dif (1 2)	(0 0.45)	MSC
26	25982065	bmp3	1.7		hMSC LMNA 471 mutation Osteo dif (1 2)	(0 0.43)	MSC
27	25982065	vegfb	3.7	Signal transduction	hMSC LMNA 465 mutation Adipo dif (1 2)	(0 1.6)	MSC
28	25982065	vdr	18.7	Transcription activition or inhibition	hMSC LMNA 465 mutation Adipo dif (1 2)	(0 2.08)	MSC
29	25982065	twist1	10.9	Transcription activition or inhibition	hMSC LMNA 465 mutation Adipo dif (1 2)	(0 1.86)	MSC
30	25982065	tgfbr2	6.6	Signal transduction	hMSC LMNA 465 mutation Adipo dif (1 2)	(0 1.57)	MSC
31	25982065	tgfb3	4.3	Signal transduction	hMSC LMNA 465 mutation Adipo dif (1 2)	(0 1.7)	MSC
32	25982065	tgfb1	9.7	Signal transduction	hMSC LMNA 465 mutation Adipo dif (1 2)	(0 2.22)	MSC
33	25982065	smad3	10	Signal transduction	hMSC LMNA 465 mutation Adipo dif (1 2)	(0 3.09)	MSC
34	25982065	nfkb1	40.9	Transcription activition or inhibition	hMSC LMNA 465 mutation Adipo dif (1 2)	(0 1.62)	MSC
35	25982065	mmp8	2.5		hMSC LMNA 465 mutation Adipo dif (1 2)	(0 0.25)	MSC
36	25982065	mmp2	10.7	Signal transduction	hMSC LMNA 465 mutation Adipo dif (1 2)	(0 1.79)	MSC
37	25982065	mmp10	0.8		hMSC LMNA 465 mutation Adipo dif (1 2)	(0 0.23)	MSC
38	25982065	itga3	3.3	Signal transduction	hMSC LMNA 465 mutation Adipo dif (1 2)	(0 1.93)	MSC
39	25982065	itga2	2.5		hMSC LMNA 465 mutation Adipo dif (1 2)	(0 2.22)	MSC
40	25982065	igf1r	7.3	Signal transduction	hMSC LMNA 465 mutation Adipo dif (1 2)	(0 1.79)	MSC
41	25982065	gli1	5.7	Transcription activition or inhibition	hMSC LMNA 465 mutation Adipo dif (1 2)	(0 0.31)	MSC
42	25982065	gapdh	6.5	Metabolism and transport	hMSC LMNA 465 mutation Adipo dif (1 2)	(0 1.96)	MSC
43	25982065	fn1	14.9	Signal transduction	hMSC LMNA 465 mutation Adipo dif (1 2)	(0 1.56)	MSC
44	25982065	fgfr1	6.9	Signal transduction	hMSC LMNA 465 mutation Adipo dif (1 2)	(0 2.11)	MSC
45	25982065	fgf1	2.9	Signal transduction	hMSC LMNA 465 mutation Adipo dif (1 2)	(0 1.59)	MSC
46	25982065	egfr	9.7	Signal transduction	hMSC LMNA 465 mutation Adipo dif (1 2)	(0 1.65)	MSC
47	25982065	egf	2.9	Signal transduction	hMSC LMNA 465 mutation Adipo dif (1 2)	(0 0.21)	MSC
48	25982065	comp	7.3	Signal transduction	hMSC LMNA 465 mutation Adipo dif (1 2)	(0 2.28)	MSC
49	25982065	col5a1	3.5	Signal transduction	hMSC LMNA 465 mutation Adipo dif (1 2)	(0 2.49)	MSC
50	25982065	col1a2	12	Signal transduction	hMSC LMNA 465 mutation Adipo dif (1 2)	(0 1.64)	MSC
51	25982065	col1a1	11.8	Signal transduction	hMSC LMNA 465 mutation Adipo dif (1 2)	(0 2.26)	MSC
52	25982065	chrd	2.5		hMSC LMNA 465 mutation Adipo dif (1 2)	(0 3.88)	MSC
53	25982065	cd36	6	Signal transduction	hMSC LMNA 465 mutation Adipo dif (1 2)	(0 2.02)	MSC
54	25982065	calcr	1.7		hMSC LMNA 465 mutation Adipo dif (1 2)	(0 3.58)	MSC
55	25982065	bmp4	5.9	Cell growth/cycle regulator	hMSC LMNA 465 mutation Adipo dif (1 2)	(0 2.37)	MSC
56	25982065	bmp2	10.1	Cell growth/cycle regulator	hMSC LMNA 465 mutation Adipo dif (1 2)	(0 1.87)	MSC
57	25982065	bmp1	3.3	Cell growth/cycle regulator	hMSC LMNA 465 mutation Adipo dif (1 2)	(0 1.9)	MSC
58	25982065	bgn	6.7	Signal transduction	hMSC LMNA 465 mutation Adipo dif (1 2)	(0 1.78)	MSC
59	25982065	bglap	5.1	unclear	hMSC LMNA 465 mutation Adipo dif (1 2)	(0 1.84)	MSC
60	25982065	smad3	10	Signal transduction	hMSC LMNA 482 mutation Adipo dif (1 2)	(0 3.55)	MSC
61	25982065	mmp8	2.5		hMSC LMNA 482 mutation Adipo dif (1 2)	(0 0.53)	MSC
62	25982065	mmp2	10.7	Signal transduction	hMSC LMNA 482 mutation Adipo dif (1 2)	(0 1.7)	MSC
63	25982065	itgam	4.6	Signal transduction	hMSC LMNA 482 mutation Adipo dif (1 2)	(0 0.45)	MSC
64	25982065	csf1	9.5	Signal transduction	hMSC LMNA 482 mutation Adipo dif (1 2)	(0 1.75)	MSC
65	25982065	col5a1	3.5	Signal transduction	hMSC LMNA 482 mutation Adipo dif (1 2)	(0 2.38)	MSC
66	25982065	col1a1	11.8	Signal transduction	hMSC LMNA 482 mutation Adipo dif (1 2)	(0 1.88)	MSC
67	25982065	chrd	2.5		hMSC LMNA 482 mutation Adipo dif (1 2)	(0 4.27)	MSC
68	25982065	bmp2	10.1	Cell growth/cycle regulator	hMSC LMNA 482 mutation Adipo dif (1 2)	(0 2.42)	MSC
69	25982065	bmp1	3.3	Cell growth/cycle regulator	hMSC LMNA 482 mutation Adipo dif (1 2)	(0 1.79)	MSC
70	25982065	acvr1	1.5	Signal transduction	hMSC LMNA 482 mutation Adipo dif (1 2)	(0 2.39)	MSC
71	25982065	ucp1	7.3	Metabolism and transport	hMSC LMNA 232 mutation Muscle dif (1 2)	(0 2.59)	MSC
72	25982065	lmna	2.8	Signal transduction	hMSC LMNA 232 mutation Muscle dif (1 2)	(0 1.93)	MSC
73	25982065	jun	29.9	Transcription activition or inhibition	hMSC LMNA 232 mutation Muscle dif (1 2)	(0 1.64)	MSC
74	25982065	fabp4	34	Metabolism and transport	hMSC LMNA 232 mutation Muscle dif (1 2)	(0 3)	MSC
75	25982065	cebpa	43	Transcription activition or inhibition	hMSC LMNA 232 mutation Muscle dif (1 2)	(0 1.98)	MSC
76	25982065	bmp2	10.1	Cell growth/cycle regulator	hMSC LMNA 232 mutation Muscle dif (1 2)	(0 2.15)	MSC
77	25982065	adipoq	30.2	Signal transduction	hMSC LMNA 232 mutation Muscle dif (1 2)	(0 5.24)	MSC
78	25982065	wnt5b	2.5		hMSC LMNA 527 mutation Osteo dif (1 2)	(0 0.51)	MSC
79	25982065	vdr	18.7	Transcription activition or inhibition	hMSC LMNA 527 mutation Osteo dif (1 2)	(0 0.65)	MSC
80	25982065	prdm16	8.6	Transcription activition or inhibition,Epigenetic modification	hMSC LMNA 527 mutation Osteo dif (1 2)	(0 1.72	MSC
81	25982065	lep	14.5	Signal transduction	hMSC LMNA 527 mutation Osteo dif (1 2)	(0 2.81)	MSC
82	25982065	dio2	2.5		hMSC LMNA 527 mutation Osteo dif (1 2)	(0 0.53)	MSC
83	25982065	cfd	12.8	Metabolism and transport	hMSC LMNA 527 mutation Osteo dif (1 2)	(0 2.64)	MSC
84	25982065	cdk4	5.2	Cell growth/cycle regulator	hMSC LMNA 527 mutation Osteo dif (1 2)	(0 0.66)	MSC
85	25982065	bmp4	5.9	Cell growth/cycle regulator	hMSC LMNA 527 mutation Osteo dif (1 2)	(0 0.65)	MSC
86	25982065	bmp2	10.1	Cell growth/cycle regulator	hMSC LMNA 527 mutation Osteo dif (1 2)	(0 1.64)	MSC
87	25982065	prdm16	8.6	Transcription activition or inhibition,Epigenetic modification	hMSC LMNA 471 mutation Osteo dif (1 2)	(0 0.6)	MSC
88	25982065	pparg	77	Transcription activition or inhibition	hMSC LMNA 471 mutation Osteo dif (1 2)	(0 1.61)	MSC
89	25982065	ncor2	2.9	Signal transduction	hMSC LMNA 471 mutation Osteo dif (1 2)	(0 2.52)	MSC
90	25982065	cebpd	17.2	Transcription activition or inhibition	hMSC LMNA 471 mutation Osteo dif (1 2)	(0 1.8)	MSC
91	25982065	agt	9.8	Signal transduction	hMSC LMNA 471 mutation Osteo dif (1 2)	(0 1.94)	MSC
92	25982065	adipoq	30.2	Signal transduction	hMSC LMNA 471 mutation Osteo dif (1 2)	(0 4.86)	MSC
93	25982065	nr0b2	6.5	Transcription activition or inhibition	hMSC LMNA 465 mutation Adipo dif (1 2)	(0 2.99)	MSC
94	25982065	egr2	5.2	Transcription activition or inhibition	hMSC LMNA 465 mutation Adipo dif (1 2)	(0 3.42)	MSC
95	25982065	cfd	12.8	Metabolism and transport	hMSC LMNA 465 mutation Adipo dif (1 2)	(0 1.68)	MSC
96	25982065	adipoq	30.2	Signal transduction	hMSC LMNA 465 mutation Adipo dif (1 2)	(0 3.34)	MSC
97	25982065	adig	4.9	unclear	hMSC LMNA 465 mutation Adipo dif (1 2)	(0 3.8)	MSC
98	25982065	shh	3	Signal transduction	hMSC LMNA 482 mutation Adipo dif (1 2)	(0 1.74)	MSC
99	25982065	sfrp5	3.6	Signal transduction	hMSC LMNA 482 mutation Adipo dif (1 2)	(0 2.63)	MSC
100	25982065	retn	8.4	Signal transduction	hMSC LMNA 482 mutation Adipo dif (1 2)	(0 2.01)	MSC
101	25982065	nr0b2	6.5	Transcription activition or inhibition	hMSC LMNA 482 mutation Adipo dif (1 2)	(0 4.12)	MSC
102	25982065	klf2	10	Transcription activition or inhibition	hMSC LMNA 482 mutation Adipo dif (1 2)	(0 1.94)	MSC
103	25982065	klf15	7.7	Transcription activition or inhibition	hMSC LMNA 482 mutation Adipo dif (1 2)	(0 1.96)	MSC
104	25982065	fgf10	6.8	Signal transduction	hMSC LMNA 482 mutation Adipo dif (1 2)	(0 2.11)	MSC
105	25982065	egr2	5.2	Transcription activition or inhibition	hMSC LMNA 482 mutation Adipo dif (1 2)	(0 2.42)	MSC
106	25982065	cebpb	42.2	Transcription activition or inhibition	hMSC LMNA 482 mutation Adipo dif (1 2)	(0 0.64)	MSC
107	25982065	adipoq	30.2	Signal transduction	hMSC LMNA 482 mutation Adipo dif (1 2)	(0 5.01)	MSC
108	25982065	adig	4.9	unclear	hMSC LMNA 482 mutation Adipo dif (1 2)	(0 3.2)	MSC
#	PMID	Symbol	IF(%)	Function	Condition	Expression	Material
1	26111340	zdhhc9	0.8		hMSC High Density & DMI-Induced High expression	Up-Regulated	MSC
2	26111340	sash3	0.8		hMSC High Density & DMI-Induced High expression	Up-Regulated	MSC
3	26111340	tsc22d3	12.4	Transcription activition or inhibition	hMSC High Density & DMI-Induced High expression	Up-Regulated	MSC
4	26111340	phka1	1.7		hMSC High Density & DMI-Induced High expression	Up-Regulated	MSC
5	26111340	srpx	1.9	Signal transduction	hMSC High Density & DMI-Induced High expression	Up-Regulated	MSC
6	26111340	sat1	1.9	Metabolism and transport	hMSC High Density & DMI-Induced High expression	Up-Regulated	MSC
7	26111340	arhgap6	0.8		hMSC High Density & DMI-Induced High expression	Up-Regulated	MSC
8	26111340	fbln1	3.3		hMSC High Density & DMI-Induced High expression	Up-Regulated	MSC
9	26111340	apol2	0.8		hMSC High Density & DMI-Induced High expression	Up-Regulated	MSC
10	26111340	apol3	0.8		hMSC High Density & DMI-Induced High expression	Up-Regulated	MSC
11	26111340	sec14l2	1.7		hMSC High Density & DMI-Induced High expression	Up-Regulated	MSC
12	26111340	rnf215	0.8		hMSC High Density & DMI-Induced High expression	Up-Regulated	MSC
13	26111340	tbc1d10a	0.8		hMSC High Density & DMI-Induced High expression	Up-Regulated	MSC
14	26111340	slc25a18	1.7		hMSC High Density & DMI-Induced High expression	Up-Regulated	MSC
15	26111340	pdxk	0.8		hMSC High Density & DMI-Induced High expression	Up-Regulated	MSC
16	26111340	mrps6	0.8		hMSC High Density & DMI-Induced High expression	Up-Regulated	MSC
17	26111340	slc5a3	4.4	Signal transduction	hMSC High Density & DMI-Induced High expression	Up-Regulated	MSC
18	26111340	mrap	2.5	unclear	hMSC High Density & DMI-Induced High expression	Up-Regulated	MSC
19	26111340	samhd1	5	unclear	hMSC High Density & DMI-Induced High expression	Up-Regulated	MSC
20	26111340	pygb	0.8		hMSC High Density & DMI-Induced High expression	Up-Regulated	MSC
21	26111340	adra1d	0.8		hMSC High Density & DMI-Induced High expression	Up-Regulated	MSC
22	26111340	smox	0.8		hMSC High Density & DMI-Induced High expression	Up-Regulated	MSC
23	26111340	slc4a11	0.8		hMSC High Density & DMI-Induced High expression	Up-Regulated	MSC
24	26111340	itpkc	0.8		hMSC High Density & DMI-Induced High expression	Up-Regulated	MSC
25	26111340	cebpa	43	Transcription activition or inhibition	hMSC High Density & DMI-Induced High expression	Up-Regulated	MSC
26	26111340	plin4	2.5	Metabolism and transport	hMSC High Density & DMI-Induced High expression	Up-Regulated	MSC
27	26111340	cfd	12.8	Metabolism and transport	hMSC High Density & DMI-Induced High expression	Up-Regulated	MSC
28	26111340	ttc39c	1.7		hMSC High Density & DMI-Induced High expression	Up-Regulated	MSC
29	26111340	apcdd1	2.5	unclear	hMSC High Density & DMI-Induced High expression	Up-Regulated	MSC
30	26111340	rab31	1.7	Signal transduction	hMSC High Density & DMI-Induced High expression	Up-Regulated	MSC
31	26111340	tbc1d16	1.7		hMSC High Density & DMI-Induced High expression	Up-Regulated	MSC
32	26111340	c1qtnf1	2.6	unclear	hMSC High Density & DMI-Induced High expression	Up-Regulated	MSC
33	26111340	map2k6	0.8		hMSC High Density & DMI-Induced High expression	Up-Regulated	MSC
34	26111340	fam20a	0.8		hMSC High Density & DMI-Induced High expression	Up-Regulated	MSC
35	26111340	prkar1a	0.8		hMSC High Density & DMI-Induced High expression	Up-Regulated	MSC
36	26111340	smarcd2	1.5	Transcription activition or inhibition	hMSC High Density & DMI-Induced High expression	Up-Regulated	MSC
37	26111340	mmd	0.8		hMSC High Density & DMI-Induced High expression	Up-Regulated	MSC
38	26111340	aoc2	0.8		hMSC High Density & DMI-Induced High expression	Up-Regulated	MSC
39	26111340	stat5a	7.5	Transcription activition or inhibition	hMSC High Density & DMI-Induced High expression	Up-Regulated	MSC
40	26111340	tns4	0.8		hMSC High Density & DMI-Induced High expression	Up-Regulated	MSC
41	26111340	nr1d1	4.9	Transcription activition or inhibition	hMSC High Density & DMI-Induced High expression	Up-Regulated	MSC
42	26111340	thra	4.6	Cell growth/cycle regulator	hMSC High Density & DMI-Induced High expression	Up-Regulated	MSC
43	26111340	coro6	0.8		hMSC High Density & DMI-Induced High expression	Up-Regulated	MSC
44	26111340	aldh3a2	0.8		hMSC High Density & DMI-Induced High expression	Up-Regulated	MSC
45	26111340	rasd1	3.5	unclear	hMSC High Density & DMI-Induced High expression	Up-Regulated	MSC
46	26111340	med9	0.8		hMSC High Density & DMI-Induced High expression	Up-Regulated	MSC
47	26111340	alox15b	1.7		hMSC High Density & DMI-Induced High expression	Up-Regulated	MSC
48	26111340	rtn4rl1	0.8		hMSC High Density & DMI-Induced High expression	Up-Regulated	MSC
49	26111340	serpinf1	4.7	Signal transduction	hMSC High Density & DMI-Induced High expression	Up-Regulated	MSC
50	26111340	kiaa0513	0.8		hMSC High Density & DMI-Induced High expression	Up-Regulated	MSC
51	26111340	maf	2.7	Transcription activition or inhibition	hMSC High Density & DMI-Induced High expression	Up-Regulated	MSC
52	26111340	zfhx3	2.7	unclear	hMSC High Density & DMI-Induced High expression	Up-Regulated	MSC
53	26111340	cmtm4	0.8		hMSC High Density & DMI-Induced High expression	Up-Regulated	MSC
54	26111340	mt1x	0.8		hMSC High Density & DMI-Induced High expression	Up-Regulated	MSC
55	26111340	mt1m	0.8		hMSC High Density & DMI-Induced High expression	Up-Regulated	MSC
56	26111340	mt1e	4.3	Metabolism and transport	hMSC High Density & DMI-Induced High expression	Up-Regulated	MSC
57	26111340	cdipt	0.8		hMSC High Density & DMI-Induced High expression	Up-Regulated	MSC
58	26111340	plin1	12.7	Metabolism and transport	hMSC High Density & DMI-Induced High expression	Up-Regulated	MSC
59	26111340	kif7	0.8		hMSC High Density & DMI-Induced High expression	Up-Regulated	MSC
60	26111340	klhl25	0.8		hMSC High Density & DMI-Induced High expression	Up-Regulated	MSC
61	26111340	clmn	3.3		hMSC High Density & DMI-Induced High expression	Up-Regulated	MSC
62	26111340	fos	22.1	Transcription activition or inhibition	hMSC High Density & DMI-Induced High expression	Up-Regulated	MSC
63	26111340	six1	0.8		hMSC High Density & DMI-Induced High expression	Up-Regulated	MSC
64	26111340	sav1	1.7		hMSC High Density & DMI-Induced High expression	Up-Regulated	MSC
65	26111340	stk24	0.8		hMSC High Density & DMI-Induced High expression	Up-Regulated	MSC
66	26111340	foxo1	11.9	Transcription activition or inhibition	hMSC High Density & DMI-Induced High expression	Up-Regulated	MSC
67	26111340	acacb	7.5	Metabolism and transport	hMSC High Density & DMI-Induced High expression	Up-Regulated	MSC
68	26111340	tmem119	0.8		hMSC High Density & DMI-Induced High expression	Up-Regulated	MSC
69	26111340	btg1	2.6	Signal transduction	hMSC High Density & DMI-Induced High expression	Up-Regulated	MSC
70	26111340	lrig3	0.8		hMSC High Density & DMI-Induced High expression	Up-Regulated	MSC
71	26111340	tenc1	0.8		hMSC High Density & DMI-Induced High expression	Up-Regulated	MSC
72	26111340	mettl7a	0.8		hMSC High Density & DMI-Induced High expression	Up-Regulated	MSC
73	26111340	sox5	8.3	Transcription activition or inhibition	hMSC High Density & DMI-Induced High expression	Up-Regulated	MSC
74	26111340	klrd1	0.8		hMSC High Density & DMI-Induced High expression	Up-Regulated	MSC
75	26111340	gabarapl1	1.7		hMSC High Density & DMI-Induced High expression	Up-Regulated	MSC
76	26111340	c1r	1.7	unclear	hMSC High Density & DMI-Induced High expression	Up-Regulated	MSC
77	26111340	c1s	3.1	unclear	hMSC High Density & DMI-Induced High expression	Up-Regulated	MSC
78	26111340	plekhg6	1.7		hMSC High Density & DMI-Induced High expression	Up-Regulated	MSC
79	26111340	adamts15	1.7		hMSC High Density & DMI-Induced High expression	Up-Regulated	MSC
80	26111340	dgat2	4.7	unclear	hMSC High Density & DMI-Induced High expression	Up-Regulated	MSC
81	26111340	pc	7.6	Metabolism and transport	hMSC High Density & DMI-Induced High expression	Up-Regulated	MSC
82	26111340	lrfn4	0.8		hMSC High Density & DMI-Induced High expression	Up-Regulated	MSC
83	26111340	rce1	0.8		hMSC High Density & DMI-Induced High expression	Up-Regulated	MSC
84	26111340	best1	1.7		hMSC High Density & DMI-Induced High expression	Up-Regulated	MSC
85	26111340	fads3	0.8		hMSC High Density & DMI-Induced High expression	Up-Regulated	MSC
86	26111340	fads1	2.5		hMSC High Density & DMI-Induced High expression	Up-Regulated	MSC
87	26111340	serping1	2.6	Signal transduction	hMSC High Density & DMI-Induced High expression	Up-Regulated	MSC
88	26111340	rtn4rl2	0.8		hMSC High Density & DMI-Induced High expression	Up-Regulated	MSC
89	26111340	lrp4	1.7		hMSC High Density & DMI-Induced High expression	Up-Regulated	MSC
90	26111340	nav2	0.8		hMSC High Density & DMI-Induced High expression	Up-Regulated	MSC
91	26111340	ctsd	0.8		hMSC High Density & DMI-Induced High expression	Up-Regulated	MSC
92	26111340	obfc1	0.8		hMSC High Density & DMI-Induced High expression	Up-Regulated	MSC
93	26111340	abcc2	2.3	Signal transduction	hMSC High Density & DMI-Induced High expression	Up-Regulated	MSC
94	26111340	tctn3	0.8		hMSC High Density & DMI-Induced High expression	Up-Regulated	MSC
95	26111340	pdlim1	1.7		hMSC High Density & DMI-Induced High expression	Up-Regulated	MSC
96	26111340	zcchc24	0.8		hMSC High Density & DMI-Induced High expression	Up-Regulated	MSC
97	26111340	dlg5	1.7		hMSC High Density & DMI-Induced High expression	Up-Regulated	MSC
98	26111340	spock2	1.7		hMSC High Density & DMI-Induced High expression	Up-Regulated	MSC
99	26111340	znf22	0.8		hMSC High Density & DMI-Induced High expression	Up-Regulated	MSC
100	26111340	c10orf10	1.7		hMSC High Density & DMI-Induced High expression	Up-Regulated	MSC
101	26111340	rassf4	1.7		hMSC High Density & DMI-Induced High expression	Up-Regulated	MSC
102	26111340	zeb1	5.9	Transcription activition or inhibition	hMSC High Density & DMI-Induced High expression	Up-Regulated	MSC
103	26111340	asb13	0.8		hMSC High Density & DMI-Induced High expression	Up-Regulated	MSC
104	26111340	akr1c3	2.1	Metabolism and transport	hMSC High Density & DMI-Induced High expression	Up-Regulated	MSC
105	26111340	angptl2	1.9	Signal transduction	hMSC High Density & DMI-Induced High expression	Up-Regulated	MSC
106	26111340	stom	3.2	unclear	hMSC High Density & DMI-Induced High expression	Up-Regulated	MSC
107	26111340	gsn	2.9	Signal transduction	hMSC High Density & DMI-Induced High expression	Up-Regulated	MSC
108	26111340	tnc	6.4	Signal transduction	hMSC High Density & DMI-Induced High expression	Up-Regulated	MSC
109	26111340	akna	1.7		hMSC High Density & DMI-Induced High expression	Up-Regulated	MSC
110	26111340	kiaa0368	0.8		hMSC High Density & DMI-Induced High expression	Up-Regulated	MSC
111	26111340	lpar1	2.6	unclear	hMSC High Density & DMI-Induced High expression	Up-Regulated	MSC
112	26111340	ror2	1.7		hMSC High Density & DMI-Induced High expression	Up-Regulated	MSC
113	26111340	c9orf47	0.8		hMSC High Density & DMI-Induced High expression	Up-Regulated	MSC
114	26111340	plin2	7.9	Metabolism and transport	hMSC High Density & DMI-Induced High expression	Up-Regulated	MSC
115	26111340	rcl1	1.7		hMSC High Density & DMI-Induced High expression	Up-Regulated	MSC
116	26111340	wisp1	2.8	Signal transduction	hMSC High Density & DMI-Induced High expression	Up-Regulated	MSC
117	26111340	fbxo32	2.2	unclear	hMSC High Density & DMI-Induced High expression	Up-Regulated	MSC
118	26111340	tmem64	1.6	Others	hMSC High Density & DMI-Induced High expression	Up-Regulated	MSC
119	26111340	gsr	0.8		hMSC High Density & DMI-Induced High expression	Up-Regulated	MSC
120	26111340	scara5	4.8	unclear	hMSC High Density & DMI-Induced High expression	Up-Regulated	MSC
121	26111340	akr1b15	0.8		hMSC High Density & DMI-Induced High expression	Up-Regulated	MSC
122	26111340	akr1b1	1.8	Metabolism and transport	hMSC High Density & DMI-Induced High expression	Up-Regulated	MSC
123	26111340	lamb1	0.8		hMSC High Density & DMI-Induced High expression	Up-Regulated	MSC
124	26111340	dld	5	unclear	hMSC High Density & DMI-Induced High expression	Up-Regulated	MSC
125	26111340	sap25	0.8		hMSC High Density & DMI-Induced High expression	Up-Regulated	MSC
126	26111340	dlx5	3.9	Transcription activition or inhibition	hMSC High Density & DMI-Induced High expression	Up-Regulated	MSC
127	26111340	pdk4	5.2	Metabolism and transport	hMSC High Density & DMI-Induced High expression	Up-Regulated	MSC
128	26111340	bmper	1.7		hMSC High Density & DMI-Induced High expression	Up-Regulated	MSC
129	26111340	sod2	5.9	unclear	hMSC High Density & DMI-Induced High expression	Up-Regulated	MSC
130	26111340	akap12	3.3	Signal transduction	hMSC High Density & DMI-Induced High expression	Up-Regulated	MSC
131	26111340	stxbp5	0.8		hMSC High Density & DMI-Induced High expression	Up-Regulated	MSC
132	26111340	map3k5	1.7		hMSC High Density & DMI-Induced High expression	Up-Regulated	MSC
133	26111340	lama2	2.5	Cell growth/cycle regulator	hMSC High Density & DMI-Induced High expression	Up-Regulated	MSC
134	26111340	traf3ip2	1.7		hMSC High Density & DMI-Induced High expression	Up-Regulated	MSC
135	26111340	prdm1	3.4	Transcription activition or inhibition	hMSC High Density & DMI-Induced High expression	Up-Regulated	MSC
136	26111340	tnfrsf21	3.8	Signal transduction	hMSC High Density & DMI-Induced High expression	Up-Regulated	MSC
137	26111340	fkbp5	4.3	Catalysis reaction	hMSC High Density & DMI-Induced High expression	Up-Regulated	MSC
138	26111340	slc22a23	1.7		hMSC High Density & DMI-Induced High expression	Up-Regulated	MSC
139	26111340	sh3pxd2b	1.4	Others	hMSC High Density & DMI-Induced High expression	Up-Regulated	MSC
140	26111340	gm2a	0.8		hMSC High Density & DMI-Induced High expression	Up-Regulated	MSC
141	26111340	gpx3	2.5	Metabolism and transport	hMSC High Density & DMI-Induced High expression	Up-Regulated	MSC
142	26111340	acsl6	0.8		hMSC High Density & DMI-Induced High expression	Up-Regulated	MSC
143	26111340	sncaip	0.8		hMSC High Density & DMI-Induced High expression	Up-Regulated	MSC
144	26111340	cdo1	5.1	unclear	hMSC High Density & DMI-Induced High expression	Up-Regulated	MSC
145	26111340	ell2	1.7		hMSC High Density & DMI-Induced High expression	Up-Regulated	MSC
146	26111340	glrx	1.7		hMSC High Density & DMI-Induced High expression	Up-Regulated	MSC
147	26111340	acot12	0.8		hMSC High Density & DMI-Induced High expression	Up-Regulated	MSC
148	26111340	zbed3	1.7		hMSC High Density & DMI-Induced High expression	Up-Regulated	MSC
149	26111340	osmr	5.3	unclear	hMSC High Density & DMI-Induced High expression	Up-Regulated	MSC
150	26111340	lifr	3.7	Signal transduction	hMSC High Density & DMI-Induced High expression	Up-Regulated	MSC
151	26111340	fam134b	0.8		hMSC High Density & DMI-Induced High expression	Up-Regulated	MSC
152	26111340	acsl1	10	Metabolism and transport	hMSC High Density & DMI-Induced High expression	Up-Regulated	MSC
153	26111340	sap30	0.8		hMSC High Density & DMI-Induced High expression	Up-Regulated	MSC
154	26111340	spry1	3.1	Signal transduction	hMSC High Density & DMI-Induced High expression	Up-Regulated	MSC
155	26111340	usp53	1.7		hMSC High Density & DMI-Induced High expression	Up-Regulated	MSC
156	26111340	tmem150c	0.8		hMSC High Density & DMI-Induced High expression	Up-Regulated	MSC
157	26111340	pdgfra	7	unclear	hMSC High Density & DMI-Induced High expression	Up-Regulated	MSC
158	26111340	ppargc1a	13.4	Transcription activition or inhibition	hMSC High Density & DMI-Induced High expression	Up-Regulated	MSC
159	26111340	bcl6	8.8	Transcription activition or inhibition	hMSC High Density & DMI-Induced High expression	Up-Regulated	MSC
160	26111340	pex5l	0.8		hMSC High Density & DMI-Induced High expression	Up-Regulated	MSC
161	26111340	tiparp	1.7		hMSC High Density & DMI-Induced High expression	Up-Regulated	MSC
162	26111340	atp1b3	1.7		hMSC High Density & DMI-Induced High expression	Up-Regulated	MSC
163	26111340	ephb1	0.8		hMSC High Density & DMI-Induced High expression	Up-Regulated	MSC
164	26111340	nudt16	0.8		hMSC High Density & DMI-Induced High expression	Up-Regulated	MSC
165	26111340	klf15	7.7	Transcription activition or inhibition	hMSC High Density & DMI-Induced High expression	Up-Regulated	MSC
166	26111340	ptprg	1.7		hMSC High Density & DMI-Induced High expression	Up-Regulated	MSC
167	26111340	gpd1l	2.8	unclear	hMSC High Density & DMI-Induced High expression	Up-Regulated	MSC
168	26111340	galntl2	0.8		hMSC High Density & DMI-Induced High expression	Up-Regulated	MSC
169	26111340	pparg	77	Transcription activition or inhibition	hMSC High Density & DMI-Induced High expression	Up-Regulated	MSC
170	26111340	timp4	2.8	Metabolism and transport	hMSC High Density & DMI-Induced High expression	Up-Regulated	MSC
171	26111340	creld1	0.8		hMSC High Density & DMI-Induced High expression	Up-Regulated	MSC
172	26111340	il17rc	0.8		hMSC High Density & DMI-Induced High expression	Up-Regulated	MSC
173	26111340	cidec	10.6	Metabolism and transport	hMSC High Density & DMI-Induced High expression	Up-Regulated	MSC
174	26111340	sned1	0.8		hMSC High Density & DMI-Induced High expression	Up-Regulated	MSC
175	26111340	gpc1	0.8		hMSC High Density & DMI-Induced High expression	Up-Regulated	MSC
176	26111340	hdac4	8.2	Transcription activition or inhibition,Epigenetic modification	hMSC High Density & DMI-Induced High expression	Up-Regulated	MSC
177	26111340	cops8	0.8		hMSC High Density & DMI-Induced High expression	Up-Regulated	MSC
178	26111340	chrng	0.8		hMSC High Density & DMI-Induced High expression	Up-Regulated	MSC
179	26111340	sp100	0.8		hMSC High Density & DMI-Induced High expression	Up-Regulated	MSC
180	26111340	igfbp5	9.9	Signal transduction	hMSC High Density & DMI-Induced High expression	Up-Regulated	MSC
181	26111340	bcl2l11	2.3	Signal transduction	hMSC High Density & DMI-Induced High expression	Up-Regulated	MSC
182	26111340	il18r1	2.5	Signal transduction	hMSC High Density & DMI-Induced High expression	Up-Regulated	MSC
183	26111340	il1rl2	0.8		hMSC High Density & DMI-Induced High expression	Up-Regulated	MSC
184	26111340	il1r1	4.8	Signal transduction	hMSC High Density & DMI-Induced High expression	Up-Regulated	MSC
185	26111340	il1r2	1.7		hMSC High Density & DMI-Induced High expression	Up-Regulated	MSC
186	26111340	atoh8	0.8		hMSC High Density & DMI-Induced High expression	Up-Regulated	MSC
187	26111340	thada	0.8		hMSC High Density & DMI-Induced High expression	Up-Regulated	MSC
188	26111340	pkdcc	1.7		hMSC High Density & DMI-Induced High expression	Up-Regulated	MSC
189	26111340	vit	2.5	unclear	hMSC High Density & DMI-Induced High expression	Up-Regulated	MSC
190	26111340	spdya	0.8		hMSC High Density & DMI-Induced High expression	Up-Regulated	MSC
191	26111340	ppp1cb	2.8	Signal transduction	hMSC High Density & DMI-Induced High expression	Up-Regulated	MSC
192	26111340	osr1	0.8		hMSC High Density & DMI-Induced High expression	Up-Regulated	MSC
193	26111340	nid1	5.1	Signal transduction	hMSC High Density & DMI-Induced High expression	Up-Regulated	MSC
194	26111340	tmem63a	0.8		hMSC High Density & DMI-Induced High expression	Up-Regulated	MSC
195	26111340	hsd11b1	5	Metabolism and transport	hMSC High Density & DMI-Induced High expression	Up-Regulated	MSC
196	26111340	mapkapk2	1.7	unclear	hMSC High Density & DMI-Induced High expression	Up-Regulated	MSC
197	26111340	slc26a9	0.8		hMSC High Density & DMI-Induced High expression	Up-Regulated	MSC
198	26111340	rgs2	6	Signal transduction	hMSC High Density & DMI-Induced High expression	Up-Regulated	MSC
199	26111340	glt25d2	0.8		hMSC High Density & DMI-Induced High expression	Up-Regulated	MSC
200	26111340	efna1	1.8	Signal transduction	hMSC High Density & DMI-Induced High expression	Up-Regulated	MSC
201	26111340	itga10	1.7		hMSC High Density & DMI-Induced High expression	Up-Regulated	MSC
202	26111340	znf697	0.8		hMSC High Density & DMI-Induced High expression	Up-Regulated	MSC
203	26111340	ovgp1	0.8		hMSC High Density & DMI-Induced High expression	Up-Regulated	MSC
204	26111340	chi3l2	0.8		hMSC High Density & DMI-Induced High expression	Up-Regulated	MSC
205	26111340	s1pr1	1.6	Signal transduction	hMSC High Density & DMI-Induced High expression	Up-Regulated	MSC
206	26111340	f3	4.2	unclear	hMSC High Density & DMI-Induced High expression	Up-Regulated	MSC
207	26111340	ptgfr	2.9	unclear	hMSC High Density & DMI-Induced High expression	Up-Regulated	MSC
208	26111340	mfsd2a	2.5		hMSC High Density & DMI-Induced High expression	Up-Regulated	MSC
209	26111340	tcea3	1.7		hMSC High Density & DMI-Induced High expression	Up-Regulated	MSC
210	26111340	htr6	0.8		hMSC High Density & DMI-Induced High expression	Up-Regulated	MSC
211	26111340	arhgef19	0.8		hMSC High Density & DMI-Induced High expression	Up-Regulated	MSC
212	26111340	dhrs3	2.8	Metabolism and transport	hMSC High Density & DMI-Induced High expression	Up-Regulated	MSC
213	26111340	h6pd	3.3	unclear	hMSC High Density & DMI-Induced High expression	Up-Regulated	MSC
214	26111340	fhl1	4.7	Transcription activition or inhibition	hMSC Low Density & DMI-Induced High expression	Up-Regulated	MSC
215	26111340	taf9b	1.7		hMSC Low Density & DMI-Induced High expression	Up-Regulated	MSC
216	26111340	pgk1	2.2	unclear	hMSC Low Density & DMI-Induced High expression	Up-Regulated	MSC
217	26111340	tbl1x	0.8		hMSC Low Density & DMI-Induced High expression	Up-Regulated	MSC
218	26111340	adarb1	0.8		hMSC Low Density & DMI-Induced High expression	Up-Regulated	MSC
219	26111340	samsn1	1.7		hMSC Low Density & DMI-Induced High expression	Up-Regulated	MSC
220	26111340	b4galt5	0.8		hMSC Low Density & DMI-Induced High expression	Up-Regulated	MSC
221	26111340	fer1l4	0.8		hMSC Low Density & DMI-Induced High expression	Up-Regulated	MSC
222	26111340	ppp1r14a	1.7		hMSC Low Density & DMI-Induced High expression	Up-Regulated	MSC
223	26111340	tshz1	0.8		hMSC Low Density & DMI-Induced High expression	Up-Regulated	MSC
224	26111340	impa2	3.3	Metabolism and transport	hMSC Low Density & DMI-Induced High expression	Up-Regulated	MSC
225	26111340	tbx2	0.8		hMSC Low Density & DMI-Induced High expression	Up-Regulated	MSC
226	26111340	nog	2.2	unclear	hMSC Low Density & DMI-Induced High expression	Up-Regulated	MSC
227	26111340	vmo1	0.8		hMSC Low Density & DMI-Induced High expression	Up-Regulated	MSC
228	26111340	il16	2.1	Signal transduction	hMSC Low Density & DMI-Induced High expression	Up-Regulated	MSC
229	26111340	atp8b4	0.8		hMSC Low Density & DMI-Induced High expression	Up-Regulated	MSC
230	26111340	fgf7	3.4	Signal transduction	hMSC Low Density & DMI-Induced High expression	Up-Regulated	MSC
231	26111340	sqrdl	0.8		hMSC Low Density & DMI-Induced High expression	Up-Regulated	MSC
232	26111340	prkch	0.8		hMSC Low Density & DMI-Induced High expression	Up-Regulated	MSC
233	26111340	kctd12	2.5		hMSC Low Density & DMI-Induced High expression	Up-Regulated	MSC
234	26111340	tnfrsf19	3.4	Signal transduction	hMSC Low Density & DMI-Induced High expression	Up-Regulated	MSC
235	26111340	sesn3	0.8		hMSC Low Density & DMI-Induced High expression	Up-Regulated	MSC
236	26111340	adm	3.8	Signal transduction	hMSC Low Density & DMI-Induced High expression	Up-Regulated	MSC
237	26111340	igf2	8.4	Signal transduction	hMSC Low Density & DMI-Induced High expression	Up-Regulated	MSC
238	26111340	rassf7	1.7		hMSC Low Density & DMI-Induced High expression	Up-Regulated	MSC
239	26111340	ppp1r3c	1.8	Signal transduction	hMSC Low Density & DMI-Induced High expression	Up-Regulated	MSC
240	26111340	spock2	1.7		hMSC Low Density & DMI-Induced High expression	Up-Regulated	MSC
241	26111340	arid5b	3.8	Epigenetic modification	hMSC Low Density & DMI-Induced High expression	Up-Regulated	MSC
242	26111340	bicc1	0.8		hMSC Low Density & DMI-Induced High expression	Up-Regulated	MSC
243	26111340	abca1	8.5	Metabolism and transport	hMSC Low Density & DMI-Induced High expression	Up-Regulated	MSC
244	26111340	deptor	0.8		hMSC Low Density & DMI-Induced High expression	Up-Regulated	MSC
245	26111340	htra4	0.8		hMSC Low Density & DMI-Induced High expression	Up-Regulated	MSC
246	26111340	plekha2	1.7		hMSC Low Density & DMI-Induced High expression	Up-Regulated	MSC
247	26111340	znf395	1	Transcription activition or inhibition	hMSC Low Density & DMI-Induced High expression	Up-Regulated	MSC
248	26111340	chrna2	0.8		hMSC Low Density & DMI-Induced High expression	Up-Regulated	MSC
249	26111340	bnip3l	1.7		hMSC Low Density & DMI-Induced High expression	Up-Regulated	MSC
250	26111340	rnf32	0.8		hMSC Low Density & DMI-Induced High expression	Up-Regulated	MSC
251	26111340	lep	14.5	Signal transduction	hMSC Low Density & DMI-Induced High expression	Up-Regulated	MSC
252	26111340	fzd1	0.8		hMSC Low Density & DMI-Induced High expression	Up-Regulated	MSC
253	26111340	c7orf63	0.8		hMSC Low Density & DMI-Induced High expression	Up-Regulated	MSC
254	26111340	steap1	0.8		hMSC Low Density & DMI-Induced High expression	Up-Regulated	MSC
255	26111340	fndc1	0.8		hMSC Low Density & DMI-Induced High expression	Up-Regulated	MSC
256	26111340	oprm1	2.1	Others	hMSC Low Density & DMI-Induced High expression	Up-Regulated	MSC
257	26111340	zc3h12d	0.8		hMSC Low Density & DMI-Induced High expression	Up-Regulated	MSC
258	26111340	fyn	3.8	Signal transduction	hMSC Low Density & DMI-Induced High expression	Up-Regulated	MSC
259	26111340	gclc	3.9	Protein folding,synthesis,transport or degradation	hMSC Low Density & DMI-Induced High expression	Up-Regulated	MSC
260	26111340	fam65b	1.7		hMSC Low Density & DMI-Induced High expression	Up-Regulated	MSC
261	26111340	adamts2	0.8		hMSC Low Density & DMI-Induced High expression	Up-Regulated	MSC
262	26111340	stc2	1.7		hMSC Low Density & DMI-Induced High expression	Up-Regulated	MSC
263	26111340	pde4d	3.9	Signal transduction	hMSC Low Density & DMI-Induced High expression	Up-Regulated	MSC
264	26111340	slc7a11	0.8		hMSC Low Density & DMI-Induced High expression	Up-Regulated	MSC
265	26111340	cxcl3	0.8		hMSC Low Density & DMI-Induced High expression	Up-Regulated	MSC
266	26111340	cxcl1	3.7	Signal transduction	hMSC Low Density & DMI-Induced High expression	Up-Regulated	MSC
267	26111340	col8a1	4.3	Signal transduction	hMSC Low Density & DMI-Induced High expression	Up-Regulated	MSC
268	26111340	rybp	0.8		hMSC Low Density & DMI-Induced High expression	Up-Regulated	MSC
[truncated: 8,267 more rows]
